# Supplementary material for: Anti-bacterial activity of dermcidin in human platelets: suppression of methicillin-resistant Staphylococcus aureus growth
Source: Microbiol Spectr. 2025 May 27;13(7):e03273-24. doi: 10.1128/spectrum.03273-24 (PMC12210860; doi:10.1128/spectrum.03273-24)
Supplement: File S2 — The list of proteins identified by proteomics analysis. [file spectrum.03273-24-s0002.xlsx]

## Sheet: P-M_vs_P显著性差异分析
Accession	Protein Name	Gene Name	Description	Coverage	Unique Peptides	Peptides	PSMs	AAs	MW [kDa]	calc. pI	P-1/REF	P-2/REF	P-3/REF	average P	P-M-1/REF	P-M-2/REF	P-M-3/REF	average P-M	P-M/P	t test p value
B7ZAP0	Rab GTPase-activating protein 1-like, isoform 10	RABGAP1L	Rab GTPase-activating protein 1-like, isoform 10 OS=Homo sapiens OX=9606 GN=RABGAP1L PE=1 SV=1 - [RBG10_HUMAN]	2.77	1	1	1	253	29.0198	5.32568	1.95196	1.70574	1.93963	1.86577	0.261784	0.284474	0.833332	0.459863	0.246473	0.00229394
Q01546	Keratin, type II cytoskeletal 2 oral	KRT76	Keratin, type II cytoskeletal 2 oral OS=Homo sapiens OX=9606 GN=KRT76 PE=1 SV=2 - [K22O_HUMAN]	9.4	1	10	31	638	65.8001	8.11865	0.322443	0.422508	0.317101	0.354017	0.0824464	0.126637	0.143644	0.117576	0.332119	0.00367787
O14802	DNA-directed RNA polymerase III subunit RPC1	POLR3A	DNA-directed RNA polymerase III subunit RPC1 OS=Homo sapiens OX=9606 GN=POLR3A PE=1 SV=2 - [RPC1_HUMAN]	0.5	1	1	1	1390	155.542	8.48486	2.01934	1.53025	2.3243	1.95796	0.573679		0.729524	0.651601	0.332796	0.0232127
P48735	Isocitrate dehydrogenase [NADP], mitochondrial	IDH2	Isocitrate dehydrogenase [NADP], mitochondrial OS=Homo sapiens OX=9606 GN=IDH2 PE=1 SV=2 - [IDHP_HUMAN]	48.45	21	23	75	452	50.8769	8.68994	1.5359	1.38542	1.5965	1.50594	0.647816	0.554839	0.649502	0.617385	0.409967	0.000223213
O43592	Exportin-T	XPOT	Exportin-T OS=Homo sapiens OX=9606 GN=XPOT PE=1 SV=2 - [XPOT_HUMAN]	1.56	1	1	1	962	109.893	5.38916	1.62535	1.59026	1.61763	1.61108	0.671808	0.490859	0.822346	0.661671	0.4107	0.000596552
Q9NTI2	Phospholipid-transporting ATPase IB	ATP8A2	Phospholipid-transporting ATPase IB OS=Homo sapiens OX=9606 GN=ATP8A2 PE=1 SV=2 - [AT8A2_HUMAN]	1.66	1	2	2	1148	129.159	7.78174	0.507043	0.538378	0.430071	0.491831	0.191646	0.154865	0.261954	0.202822	0.412381	0.00301408
Q9NUJ1	Mycophenolic acid acyl-glucuronide esterase, mitochondrial	ABHD10	Mycophenolic acid acyl-glucuronide esterase, mitochondrial OS=Homo sapiens OX=9606 GN=ABHD10 PE=1 SV=1 - [ABHDA_HUMAN]	9.48	2	2	2	306	33.9107	8.57275	1.62212	1.63364	1.57002	1.60859	0.642134	0.519825	0.828382	0.663447	0.41244	0.000502371
P04179	Superoxide dismutase [Mn], mitochondrial	SOD2	Superoxide dismutase [Mn], mitochondrial OS=Homo sapiens OX=9606 GN=SOD2 PE=1 SV=3 - [SODM_HUMAN]	42.34	10	10	56	222	24.7346	8.25049	1.48198	1.62745	1.50132	1.53692	0.677808	0.568435	0.680461	0.642235	0.417872	0.000107855
P40926	Malate dehydrogenase, mitochondrial	MDH2	Malate dehydrogenase, mitochondrial OS=Homo sapiens OX=9606 GN=MDH2 PE=1 SV=3 - [MDHM_HUMAN]	65.68	18	18	53	338	35.4807	8.67529	1.46963	1.43202	1.51516	1.47227	0.724283	0.541579	0.688734	0.651532	0.442537	0.000175094
P30405	Peptidyl-prolyl cis-trans isomerase F, mitochondrial	PPIF	Peptidyl-prolyl cis-trans isomerase F, mitochondrial OS=Homo sapiens OX=9606 GN=PPIF PE=1 SV=1 - [PPIF_HUMAN]	50.24	11	13	35	207	22.0262	9.37842	1.51824	1.56363	1.33243	1.47143	0.745172	0.63151	0.664131	0.680271	0.462319	0.00054207
P14406	Cytochrome c oxidase subunit 7A2, mitochondrial	COX7A2	Cytochrome c oxidase subunit 7A2, mitochondrial OS=Homo sapiens OX=9606 GN=COX7A2 PE=1 SV=1 - [CX7A2_HUMAN]	15.66	1	1	2	83	9.39011	9.75928	1.26504	1.60657	1.67242	1.51468	0.811579	0.496288	0.800767	0.702878	0.464045	0.00762125
P59998	Actin-related protein 2/3 complex subunit 4	ARPC4	Actin-related protein 2/3 complex subunit 4 OS=Homo sapiens OX=9606 GN=ARPC4 PE=1 SV=3 - [ARPC4_HUMAN]	57.14	8	8	21	168	19.6543	8.42627	1.49053	1.41277	1.32698	1.4101	0.637055	0.584025	0.759129	0.66007	0.468103	0.000433076
O15144	Actin-related protein 2/3 complex subunit 2	ARPC2	Actin-related protein 2/3 complex subunit 2 OS=Homo sapiens OX=9606 GN=ARPC2 PE=1 SV=1 - [ARPC2_HUMAN]	61.33	20	20	100	300	34.3115	7.35693	1.51567	1.51052	1.40932	1.4785	0.641991	0.56267	0.875834	0.693498	0.469054	0.00143195
P12236	ADP/ATP translocase 3	SLC25A6	ADP/ATP translocase 3 OS=Homo sapiens OX=9606 GN=SLC25A6 PE=1 SV=4 - [ADT3_HUMAN]	27.18	1	9	15	298	32.8452	9.74463	0.83209	0.846631	0.749361	0.80936	0.437255	0.237768	0.521389	0.398804	0.492739	0.0100851
Q969H8	Myeloid-derived growth factor	MYDGF	Myeloid-derived growth factor OS=Homo sapiens OX=9606 GN=MYDGF PE=1 SV=1 - [MYDGF_HUMAN]	21.97	3	3	6	173	18.7833	6.68311	1.47531	1.5162	1.57904	1.52352	0.754493	0.581356	0.937821	0.75789	0.497461	0.00203631
Q9HC38	Glyoxalase domain-containing protein 4	GLOD4	Glyoxalase domain-containing protein 4 OS=Homo sapiens OX=9606 GN=GLOD4 PE=1 SV=1 - [GLOD4_HUMAN]	29.07	9	10	22	313	34.7713	5.60498	1.43036	1.36157	1.33839	1.37677	0.585763	0.56038	0.910377	0.685507	0.497908	0.00398195
P22392	Nucleoside diphosphate kinase B	NME2	Nucleoside diphosphate kinase B OS=Homo sapiens OX=9606 GN=NME2 PE=1 SV=1 - [NDKB_HUMAN]	80.92	2	11	39	152	17.2869	8.41162	1.25409	1.30576	1.42183	1.32723	0.511428	0.617553	0.866695	0.665225	0.501215	0.00471798
O75390	Citrate synthase, mitochondrial	CS	Citrate synthase, mitochondrial OS=Homo sapiens OX=9606 GN=CS PE=1 SV=2 - [CISY_HUMAN]	21.67	10	10	34	466	51.6795	8.32373	1.37315	1.47975	1.46063	1.43785	0.741137	0.728913	0.695275	0.721775	0.501984	3.59092e-05
P00492	Hypoxanthine-guanine phosphoribosyltransferase	HPRT1	Hypoxanthine-guanine phosphoribosyltransferase OS=Homo sapiens OX=9606 GN=HPRT1 PE=1 SV=2 - [HPRT_HUMAN]	34.86	6	7	16	218	24.5636	6.68311	1.44693	1.43358	1.42031	1.43361	0.712654	0.569531	0.884497	0.722227	0.503783	0.00146786
P60520	Gamma-aminobutyric acid receptor-associated protein-like 2	GABARAPL2	Gamma-aminobutyric acid receptor-associated protein-like 2 OS=Homo sapiens OX=9606 GN=GABARAPL2 PE=1 SV=1 - [GBRL2_HUMAN]	12.82	2	2	2	117	13.6581	8.104	1.27358	1.25266	1.17025	1.23216	0.625359	0.492744	0.754245	0.624116	0.50652	0.00175003
Q8NFH8	RalBP1-associated Eps domain-containing protein 2	REPS2	RalBP1-associated Eps domain-containing protein 2 OS=Homo sapiens OX=9606 GN=REPS2 PE=1 SV=2 - [REPS2_HUMAN]	3.94	2	2	3	660	71.4892	7.6499	0.682593	0.755256	0.702133	0.713327	0.314683	0.382614	0.389834	0.362377	0.50801	0.000408038
Q58FG0	Putative heat shock protein HSP 90-alpha A5	HSP90AA5P	Putative heat shock protein HSP 90-alpha A5 OS=Homo sapiens OX=9606 GN=HSP90AA5P PE=2 SV=1 - [HS905_HUMAN]	15.27	1	6	13	334	38.7138	6.56592	1.63509	1.31732	1.08254	1.34498	0.649522	0.765056	0.668222	0.694266	0.516189	0.0165892
P54819	Adenylate kinase 2, mitochondrial	AK2	Adenylate kinase 2, mitochondrial OS=Homo sapiens OX=9606 GN=AK2 PE=1 SV=2 - [KAD2_HUMAN]	41.84	8	8	26	239	26.4608	7.81104	1.39021	1.4668	1.41711	1.42471	0.737525	0.632591	0.836693	0.735603	0.516318	0.00039806
P78417	Glutathione S-transferase omega-1	GSTO1	Glutathione S-transferase omega-1 OS=Homo sapiens OX=9606 GN=GSTO1 PE=1 SV=2 - [GSTO1_HUMAN]	49.38	16	16	78	241	27.548	6.59521	1.57877	1.38734	1.40409	1.45673	0.735937	0.604535	0.936134	0.758869	0.520939	0.00362994
P04632	Calpain small subunit 1	CAPNS1	Calpain small subunit 1 OS=Homo sapiens OX=9606 GN=CAPNS1 PE=1 SV=1 - [CPNS1_HUMAN]	23.13	6	6	25	268	28.2977	5.19873	1.39867	1.35397	1.33394	1.3622	0.634324	0.599961	0.896	0.710095	0.521287	0.00239796
Q8N9Z9	Lamin tail domain-containing protein 1	LMNTD1	Lamin tail domain-containing protein 1 OS=Homo sapiens OX=9606 GN=LMNTD1 PE=2 SV=2 - [LMTD1_HUMAN]	2.06	1	1	2	388	43.381	9.0708	0.611797	0.768082	0.702291	0.694057	0.273367	0.376248	0.443488	0.364368	0.524983	0.00795762
A0AUZ9	KAT8 regulatory NSL complex subunit 1-like protein	KANSL1L	KAT8 regulatory NSL complex subunit 1-like protein OS=Homo sapiens OX=9606 GN=KANSL1L PE=1 SV=2 - [KAL1L_HUMAN]	0.81	1	1	1	987	112.183	8.44092	1.54101	1.52321	1.57903	1.54775	0.747841	0.815409	0.874669	0.812639	0.525045	5.24318e-05
P99999	Cytochrome c	CYCS	Cytochrome c OS=Homo sapiens OX=9606 GN=CYCS PE=1 SV=2 - [CYC_HUMAN]	56.19	7	7	17	105	11.7411	9.56885	1.41565	1.41077	1.42774	1.41805	0.801924	0.678318	0.768743	0.749662	0.528655	5.68705e-05
Q99501	GAS2-like protein 1	GAS2L1	GAS2-like protein 1 OS=Homo sapiens OX=9606 GN=GAS2L1 PE=1 SV=2 - [GA2L1_HUMAN]	2.06	1	1	1	681	72.6719	10.0522	1.32031	1.37049	1.29922	1.33	0.745611	0.422243	0.941946	0.703267	0.52877	0.014891
Q8NFV4	Protein ABHD11	ABHD11	Protein ABHD11 OS=Homo sapiens OX=9606 GN=ABHD11 PE=1 SV=1 - [ABHDB_HUMAN]	13.65	4	4	4	315	34.6681	9.48096	1.28201	1.48541	1.40841	1.39195	0.801661	0.638748	0.77952	0.739976	0.531613	0.00113222
O75369	Filamin-B	FLNB	Filamin-B OS=Homo sapiens OX=9606 GN=FLNB PE=1 SV=2 - [FLNB_HUMAN]	4.88	2	15	94	2602	277.99	5.73193	1.43037	1.48143	1.40043	1.43741	0.74302	0.558972	1.02045	0.774148	0.538571	0.00821934
Q8NBM8	Prenylcysteine oxidase-like	PCYOX1L	Prenylcysteine oxidase-like OS=Homo sapiens OX=9606 GN=PCYOX1L PE=1 SV=2 - [PCYXL_HUMAN]	5.47	3	3	7	494	54.6119	7.31299	1.21678	1.52732	1.56582	1.43664	0.799	0.51305	1.01	0.774017	0.538769	0.0217574
Q9H0R4	Haloacid dehalogenase-like hydrolase domain-containing protein 2	HDHD2	Haloacid dehalogenase-like hydrolase domain-containing protein 2 OS=Homo sapiens OX=9606 GN=HDHD2 PE=1 SV=1 - [HDHD2_HUMAN]	18.92	4	4	5	259	28.5179	6.23975	1.46507	1.38687	1.44786	1.43326	0.81061	0.577354	0.940563	0.776175	0.541544	0.00379942
Q16836	Hydroxyacyl-coenzyme A dehydrogenase, mitochondrial	HADH	Hydroxyacyl-coenzyme A dehydrogenase, mitochondrial OS=Homo sapiens OX=9606 GN=HADH PE=1 SV=3 - [HCDH_HUMAN]	30.25	11	11	26	314	34.2719	8.85107	1.28211	1.38386	1.22626	1.29741	0.697228	0.691441	0.724596	0.704422	0.542946	0.000232033
Q13642	Four and a half LIM domains protein 1	FHL1	Four and a half LIM domains protein 1 OS=Homo sapiens OX=9606 GN=FHL1 PE=1 SV=4 - [FHL1_HUMAN]	38.7	11	11	71	323	36.2386	8.96826	1.30873	1.54109	1.35457	1.40146	0.760901	0.60633	0.921773	0.763001	0.544432	0.00523315
O75531	Barrier-to-autointegration factor	BANF1	Barrier-to-autointegration factor OS=Homo sapiens OX=9606 GN=BANF1 PE=1 SV=1 - [BAF_HUMAN]	16.85	2	2	5	89	10.052	6.0874	1.56462	1.30395	1.35783	1.4088	0.794343	0.755565	0.755678	0.768529	0.54552	0.00135288
P31942	Heterogeneous nuclear ribonucleoprotein H3	HNRNPH3	Heterogeneous nuclear ribonucleoprotein H3 OS=Homo sapiens OX=9606 GN=HNRNPH3 PE=1 SV=2 - [HNRH3_HUMAN]	3.47	1	1	1	346	36.9031	6.87354	1.27724	1.19343	1.24179	1.23748	0.680364	0.646101	0.709171	0.678545	0.548326	5.12782e-05
Q9UHA4	Ragulator complex protein LAMTOR3	LAMTOR3	Ragulator complex protein LAMTOR3 OS=Homo sapiens OX=9606 GN=LAMTOR3 PE=1 SV=1 - [LTOR3_HUMAN]	13.71	2	2	6	124	13.6143	7.34229	1.30759	1.44428	1.32073	1.35754	0.688864	0.623899	0.921962	0.744908	0.548721	0.00365277
Q8N6H7	ADP-ribosylation factor GTPase-activating protein 2	ARFGAP2	ADP-ribosylation factor GTPase-activating protein 2 OS=Homo sapiens OX=9606 GN=ARFGAP2 PE=1 SV=1 - [ARFG2_HUMAN]	1.54	1	1	1	521	56.6851	7.98682	1.47232	1.35543	1.39669	1.40815	0.74686	0.654492	0.925072	0.775475	0.550706	0.0018564
P35579	Myosin-9	MYH9	Myosin-9 OS=Homo sapiens OX=9606 GN=MYH9 PE=1 SV=4 - [MYH9_HUMAN]	65.97	136	161	1666	1960	226.392	5.60498	1.39738	1.40121	1.37881	1.39247	0.809659	0.627771	0.863226	0.766885	0.550739	0.000945028
Q96QG7	Myotubularin-related protein 9	MTMR9	Myotubularin-related protein 9 OS=Homo sapiens OX=9606 GN=MTMR9 PE=1 SV=1 - [MTMR9_HUMAN]	1.46	1	1	1	549	63.4211	6.39209	1.51994	1.45596	1.43168	1.46919	0.781337	0.561373	1.08787	0.810193	0.551455	0.0131189
P07195	L-lactate dehydrogenase B chain	LDHB	L-lactate dehydrogenase B chain OS=Homo sapiens OX=9606 GN=LDHB PE=1 SV=2 - [LDHB_HUMAN]	58.68	18	20	115	334	36.6151	6.04932	1.48121	1.48037	1.41467	1.45875	0.769565	0.599253	1.05225	0.807022	0.553228	0.00824199
Q00722	1-phosphatidylinositol 4,5-bisphosphate phosphodiesterase beta-2	PLCB2	1-phosphatidylinositol 4,5-bisphosphate phosphodiesterase beta-2 OS=Homo sapiens OX=9606 GN=PLCB2 PE=1 SV=2 - [PLCB2_HUMAN]	9.62	10	10	13	1185	133.939	6.29053	1.36708	1.39115	1.3238	1.36068	0.720248	0.623146	0.923727	0.755707	0.55539	0.00262853
Q9HAV7	GrpE protein homolog 1, mitochondrial	GRPEL1	GrpE protein homolog 1, mitochondrial OS=Homo sapiens OX=9606 GN=GRPEL1 PE=1 SV=2 - [GRPE1_HUMAN]	17.05	3	4	7	217	24.2639	8.11865	1.26455	1.71695	1.33288	1.43812	0.919699	0.634435	0.842797	0.798977	0.555569	0.0177883
O15145	Actin-related protein 2/3 complex subunit 3	ARPC3	Actin-related protein 2/3 complex subunit 3 OS=Homo sapiens OX=9606 GN=ARPC3 PE=1 SV=3 - [ARPC3_HUMAN]	37.08	8	8	24	178	20.5334	8.5874	1.45625	1.49747	1.37288	1.4422	0.754778	0.626463	1.02391	0.801718	0.5559	0.00642985
P25787	Proteasome subunit alpha type-2	PSMA2	Proteasome subunit alpha type-2 OS=Homo sapiens OX=9606 GN=PSMA2 PE=1 SV=2 - [PSA2_HUMAN]	36.75	7	7	9	234	25.8823	7.43018	1.36114	1.41792	1.41879	1.39928	0.713763	0.583351	1.04211	0.77974	0.557243	0.0108574
Q96FJ2	Dynein light chain 2, cytoplasmic	DYNLL2	Dynein light chain 2, cytoplasmic OS=Homo sapiens OX=9606 GN=DYNLL2 PE=1 SV=1 - [DYL2_HUMAN]	32.58	1	3	6	89	10.3431	7.37158	1.43386	1.39264	1.54165	1.45605	0.815999	0.709771	0.915047	0.813606	0.558775	0.00097241
Q5VWZ2	Lysophospholipase-like protein 1	LYPLAL1	Lysophospholipase-like protein 1 OS=Homo sapiens OX=9606 GN=LYPLAL1 PE=1 SV=3 - [LYPL1_HUMAN]	20.68	6	6	7	237	26.2994	7.84033	1.34346	1.39298	1.28828	1.34157	0.700054	0.750433	0.807627	0.752705	0.561062	0.00017017
Q6NVY1	3-hydroxyisobutyryl-CoA hydrolase, mitochondrial	HIBCH	3-hydroxyisobutyryl-CoA hydrolase, mitochondrial OS=Homo sapiens OX=9606 GN=HIBCH PE=1 SV=2 - [HIBCH_HUMAN]	10.1	4	4	6	386	43.4544	8.19189	1.28599	1.41024	1.26702	1.32108	0.716358	0.763339	0.75174	0.743812	0.563033	0.000254191
P00558	Phosphoglycerate kinase 1	PGK1	Phosphoglycerate kinase 1 OS=Homo sapiens OX=9606 GN=PGK1 PE=1 SV=3 - [PGK1_HUMAN]	71.94	23	27	125	417	44.5861	8.104	1.45715	1.37297	1.41493	1.41502	0.779718	0.604301	1.00951	0.797842	0.563839	0.00673919
P21439	Phosphatidylcholine translocator ABCB4	ABCB4	Phosphatidylcholine translocator ABCB4 OS=Homo sapiens OX=9606 GN=ABCB4 PE=1 SV=2 - [MDR3_HUMAN]	0.62	1	1	1	1286	141.434	8.48486	1.54514	1.56424	1.38274	1.49737	1.00105	0.631591	0.91113	0.847922	0.566274	0.00658377
O14531	Dihydropyrimidinase-related protein 4	DPYSL4	Dihydropyrimidinase-related protein 4 OS=Homo sapiens OX=9606 GN=DPYSL4 PE=1 SV=2 - [DPYL4_HUMAN]	2.8	1	1	2	572	61.8384	7.09326	1.44172	1.6642	1.27864	1.46152	0.89949	0.621426	0.962303	0.82774	0.566356	0.0143978
Q8N4Q1	Mitochondrial intermembrane space import and assembly protein 40	CHCHD4	Mitochondrial intermembrane space import and assembly protein 40 OS=Homo sapiens OX=9606 GN=CHCHD4 PE=1 SV=1 - [MIA40_HUMAN]	6.34	1	1	1	142	15.9861	4.31006	1.2612	1.3839	1.46469	1.36993	0.773458	0.670224	0.889584	0.777755	0.567733	0.00240145
Q14258	E3 ubiquitin/ISG15 ligase TRIM25	TRIM25	E3 ubiquitin/ISG15 ligase TRIM25 OS=Homo sapiens OX=9606 GN=TRIM25 PE=1 SV=2 - [TRI25_HUMAN]	3.49	2	2	3	630	70.9277	8.08936	1.32876	1.45106	1.45934	1.41306	0.679845	0.585436	1.14271	0.802664	0.568034	0.0262254
P16152	Carbonyl reductase [NADPH] 1	CBR1	Carbonyl reductase [NADPH] 1 OS=Homo sapiens OX=9606 GN=CBR1 PE=1 SV=3 - [CBR1_HUMAN]	26.35	3	6	13	277	30.3559	8.32373	1.23812	1.53167	1.50671	1.4255	0.679286	0.670059	1.0873	0.812215	0.569775	0.0211803
Q7L9L4	MOB kinase activator 1B	MOB1B	MOB kinase activator 1B OS=Homo sapiens OX=9606 GN=MOB1B PE=1 SV=3 - [MOB1B_HUMAN]	23.61	6	6	13	216	25.0746	6.72705	1.45383	1.41107	1.42261	1.42917	0.778394	0.674507	0.992398	0.8151	0.570331	0.00288766
P27797	Calreticulin	CALR	Calreticulin OS=Homo sapiens OX=9606 GN=CALR PE=1 SV=1 - [CALR_HUMAN]	50.12	21	21	91	417	48.1118	4.43701	1.40151	1.44242	1.33876	1.39423	0.792253	0.653253	0.941363	0.795623	0.570655	0.00249022
P22234	Multifunctional protein ADE2	PAICS	Multifunctional protein ADE2 OS=Homo sapiens OX=9606 GN=PAICS PE=1 SV=3 - [PUR6_HUMAN]	28	11	11	18	425	47.0491	7.2251	1.3662	1.39384	1.39581	1.38529	0.846347	0.686611	0.851155	0.794704	0.573676	0.000423452
Q07021	Complement component 1 Q subcomponent-binding protein, mitochondrial	C1QBP	Complement component 1 Q subcomponent-binding protein, mitochondrial OS=Homo sapiens OX=9606 GN=C1QBP PE=1 SV=1 - [C1QBP_HUMAN]	9.57	3	3	8	282	31.3426	4.84326	1.5156	1.49865	1.43434	1.48287	1.01431	0.602512	0.937541	0.851453	0.574194	0.00803695
Q9UFN0	Protein NipSnap homolog 3A	NIPSNAP3A	Protein NipSnap homolog 3A OS=Homo sapiens OX=9606 GN=NIPSNAP3A PE=1 SV=2 - [NPS3A_HUMAN]	30.77	7	7	11	247	28.4485	9.15869	1.26005	1.31072	1.20365	1.25814	0.750808	0.783259	0.634393	0.72282	0.574514	0.000613577
Q9UJC5	SH3 domain-binding glutamic acid-rich-like protein 2	SH3BGRL2	SH3 domain-binding glutamic acid-rich-like protein 2 OS=Homo sapiens OX=9606 GN=SH3BGRL2 PE=1 SV=2 - [SH3L2_HUMAN]	52.34	4	4	11	107	12.3182	6.7124	1.48229	1.38154	1.5236	1.46248	0.768168	0.692194	1.06041	0.840258	0.574543	0.00656476
Q9P1F3	Costars family protein ABRACL	ABRACL	Costars family protein ABRACL OS=Homo sapiens OX=9606 GN=ABRACL PE=1 SV=1 - [ABRAL_HUMAN]	35.8	2	2	6	81	9.05086	6.29053	1.30085	1.27212	1.51614	1.36304	0.764387	0.67784	0.907203	0.783143	0.574557	0.00472341
P61077	Ubiquitin-conjugating enzyme E2 D3	UBE2D3	Ubiquitin-conjugating enzyme E2 D3 OS=Homo sapiens OX=9606 GN=UBE2D3 PE=1 SV=1 - [UB2D3_HUMAN]	12.24	2	2	5	147	16.6764	7.79639	1.49654	1.20989	1.33474	1.34706	0.843131	0.723539	0.7564	0.774357	0.57485	0.00316813
P67775	Serine/threonine-protein phosphatase 2A catalytic subunit alpha isoform	PPP2CA	Serine/threonine-protein phosphatase 2A catalytic subunit alpha isoform OS=Homo sapiens OX=9606 GN=PPP2CA PE=1 SV=1 - [PP2AA_HUMAN]	12.94	2	4	7	309	35.5714	5.5415	1.34059	1.46585	1.49328	1.43324	0.81165	0.572178	1.09813	0.827319	0.577237	0.0189771
O15116	U6 snRNA-associated Sm-like protein LSm1	LSM1	U6 snRNA-associated Sm-like protein LSm1 OS=Homo sapiens OX=9606 GN=LSM1 PE=1 SV=1 - [LSM1_HUMAN]	12.78	1	1	1	133	15.1701	5.22412	1.25023	1.44722	1.65691	1.45145	0.884533	0.55773	1.07143	0.837898	0.577283	0.0322992
Q9BUL8	Programmed cell death protein 10	PDCD10	Programmed cell death protein 10 OS=Homo sapiens OX=9606 GN=PDCD10 PE=1 SV=1 - [PDC10_HUMAN]	21.23	5	5	14	212	24.6858	8.19189	1.3847	1.29991	1.32807	1.33756	0.666877	0.70996	0.942807	0.773215	0.578079	0.00320171
Q96GG9	DCN1-like protein 1	DCUN1D1	DCN1-like protein 1 OS=Homo sapiens OX=9606 GN=DCUN1D1 PE=1 SV=1 - [DCNL1_HUMAN]	3.47	1	1	1	259	30.1051	5.33838	1.55866	1.45013	1.35371	1.45417	0.804298	0.717821	1.00212	0.841414	0.578622	0.00398868
Q9UIJ7	GTP:AMP phosphotransferase AK3, mitochondrial	AK3	GTP:AMP phosphotransferase AK3, mitochondrial OS=Homo sapiens OX=9606 GN=AK3 PE=1 SV=4 - [KAD3_HUMAN]	43.17	9	9	16	227	25.5495	9.15869	1.15151	1.29393	1.28561	1.24368	0.675307	0.768397	0.716508	0.720071	0.578982	0.000607842
Q9H8Y8	Golgi reassembly-stacking protein 2	GORASP2	Golgi reassembly-stacking protein 2 OS=Homo sapiens OX=9606 GN=GORASP2 PE=1 SV=3 - [GORS2_HUMAN]	2.21	1	1	1	452	47.116	4.81787	1.42475	1.41303	1.48386	1.44054	0.85282	0.68187	0.969521	0.834737	0.579459	0.00217442
P06703	Protein S100-A6	S100A6	Protein S100-A6 OS=Homo sapiens OX=9606 GN=S100A6 PE=1 SV=1 - [S10A6_HUMAN]	24.44	3	3	14	90	10.1733	5.47803	1.3892	1.57173	1.33155	1.43083	0.788797	0.756359	0.945772	0.830309	0.580301	0.00296928
P23284	Peptidyl-prolyl cis-trans isomerase B	PPIB	Peptidyl-prolyl cis-trans isomerase B OS=Homo sapiens OX=9606 GN=PPIB PE=1 SV=2 - [PPIB_HUMAN]	62.5	15	16	64	216	23.7275	9.40771	1.28668	1.27814	1.27221	1.27901	0.672409	0.70551	0.850366	0.742761	0.580733	0.000611412
P09493	Tropomyosin alpha-1 chain	TPM1	Tropomyosin alpha-1 chain OS=Homo sapiens OX=9606 GN=TPM1 PE=1 SV=2 - [TPM1_HUMAN]	62.68	10	29	205	284	32.6887	4.7417	1.4253	1.68747	1.25228	1.45501	0.92207	0.707684	0.90826	0.846004	0.581441	0.0134507
Q9Y3B8	Oligoribonuclease, mitochondrial	REXO2	Oligoribonuclease, mitochondrial OS=Homo sapiens OX=9606 GN=REXO2 PE=1 SV=3 - [ORN_HUMAN]	7.59	2	2	4	237	26.8156	6.87354	1.38904	1.49896	1.40839	1.43213	0.819765	0.685624	0.994521	0.833304	0.581863	0.00331789
P06396	Gelsolin	GSN	Gelsolin OS=Homo sapiens OX=9606 GN=GSN PE=1 SV=1 - [GELS_HUMAN]	50	36	36	276	782	85.6442	6.27783	1.36314	1.45308	1.37348	1.39657	0.812005	0.658192	0.968729	0.812976	0.582124	0.00343004
P18669	Phosphoglycerate mutase 1	PGAM1	Phosphoglycerate mutase 1 OS=Homo sapiens OX=9606 GN=PGAM1 PE=1 SV=2 - [PGAM1_HUMAN]	51.97	11	11	26	254	28.7858	7.18115	1.4224	1.37848	1.28921	1.36336	0.768557	0.696426	0.919654	0.794879	0.583028	0.00175589
Q9H7Z6	Histone acetyltransferase KAT8	KAT8	Histone acetyltransferase KAT8 OS=Homo sapiens OX=9606 GN=KAT8 PE=1 SV=2 - [KAT8_HUMAN]	1.53	1	1	1	458	52.3697	8.26514	1.45787	1.64462	1.34341	1.48197	0.864027	0.727683	1.00417	0.865295	0.583881	0.00652683
Q9BRG1	Vacuolar protein-sorting-associated protein 25	VPS25	Vacuolar protein-sorting-associated protein 25 OS=Homo sapiens OX=9606 GN=VPS25 PE=1 SV=1 - [VPS25_HUMAN]	8.52	1	1	1	176	20.7345	6.34131	1.41602	1.33162	1.48846	1.41203	0.805819	0.655677	1.01288	0.824792	0.584117	0.00653748
P61163	Alpha-centractin	ACTR1A	Alpha-centractin OS=Homo sapiens OX=9606 GN=ACTR1A PE=1 SV=1 - [ACTZ_HUMAN]	33.51	6	12	85	376	42.5869	6.63916	1.26972	1.26632	1.34557	1.29387	0.636356	0.67039	0.964826	0.757191	0.585213	0.00751673
Q7Z406	Myosin-14	MYH14	Myosin-14 OS=Homo sapiens OX=9606 GN=MYH14 PE=1 SV=2 - [MYH14_HUMAN]	4.71	1	11	176	1995	227.732	5.60498	1.4752	1.45692	1.2851	1.40574	0.99703	0.454221	1.02268	0.824645	0.586627	0.0407391
P30044	Peroxiredoxin-5, mitochondrial	PRDX5	Peroxiredoxin-5, mitochondrial OS=Homo sapiens OX=9606 GN=PRDX5 PE=1 SV=4 - [PRDX5_HUMAN]	55.14	8	8	22	214	22.0725	8.70459	1.31087	1.33089	1.52422	1.38866	0.797867	0.639309	1.01847	0.818549	0.589454	0.0116033
P49407	Beta-arrestin-1	ARRB1	Beta-arrestin-1 OS=Homo sapiens OX=9606 GN=ARRB1 PE=1 SV=2 - [ARRB1_HUMAN]	33.49	14	14	35	418	47.0363	6.20166	1.40408	1.41463	1.3006	1.3731	0.806739	0.648536	0.974009	0.809762	0.589732	0.00502245
O60361	Putative nucleoside diphosphate kinase	NME2P1	Putative nucleoside diphosphate kinase OS=Homo sapiens OX=9606 GN=NME2P1 PE=5 SV=1 - [NDK8_HUMAN]	66.42	1	8	29	137	15.519	8.57275	1.42325	1.46628	1.39278	1.42744	0.776935	0.569039	1.18756	0.844512	0.591629	0.0333452
P26447	Protein S100-A4	S100A4	Protein S100-A4 OS=Homo sapiens OX=9606 GN=S100A4 PE=1 SV=1 - [S10A4_HUMAN]	36.63	5	5	23	101	11.7207	6.11279	1.38951	1.37203	1.37231	1.37795	0.764745	0.697127	0.988742	0.816871	0.592815	0.00314509
P12814	Alpha-actinin-1	ACTN1	Alpha-actinin-1 OS=Homo sapiens OX=9606 GN=ACTN1 PE=1 SV=2 - [ACTN1_HUMAN]	72.76	43	63	758	892	102.993	5.41455	1.3222	1.41646	1.35037	1.36301	0.787256	0.638969	1.001	0.809073	0.593593	0.00700786
Q14232	Translation initiation factor eIF-2B subunit alpha	EIF2B1	Translation initiation factor eIF-2B subunit alpha OS=Homo sapiens OX=9606 GN=EIF2B1 PE=1 SV=1 - [EI2BA_HUMAN]	17.05	5	5	6	305	33.6908	7.32764	1.3859	1.33966	1.40761	1.37772	0.762156	0.703914	0.990512	0.81886	0.594357	0.00338348
P07205	Phosphoglycerate kinase 2	PGK2	Phosphoglycerate kinase 2 OS=Homo sapiens OX=9606 GN=PGK2 PE=1 SV=3 - [PGK2_HUMAN]	13.67	2	6	25	417	44.7673	8.54346	1.3855	1.28565	1.42117	1.36411	0.820175	0.667221	0.945056	0.810818	0.594393	0.00355043
Q13951	Core-binding factor subunit beta	CBFB	Core-binding factor subunit beta OS=Homo sapiens OX=9606 GN=CBFB PE=1 SV=2 - [PEBB_HUMAN]	5.49	1	1	2	182	21.4947	6.59521	1.50446	1.34935	1.41931	1.42437	0.846801	0.72307	0.973508	0.847793	0.595204	0.00247415
O95831	Apoptosis-inducing factor 1, mitochondrial	AIFM1	Apoptosis-inducing factor 1, mitochondrial OS=Homo sapiens OX=9606 GN=AIFM1 PE=1 SV=1 - [AIFM1_HUMAN]	16.97	9	9	15	613	66.8589	8.95361	1.29651	1.30616	1.24824	1.28364	0.805469	0.737019	0.749591	0.764026	0.595205	4.70943e-05
Q14141	Septin-6	SEPT6	Septin-6 OS=Homo sapiens OX=9606 GN=SEPT6 PE=1 SV=4 - [SEPT6_HUMAN]	47.47	8	20	46	434	49.6853	6.66846	1.42781	1.34985	1.41343	1.39703	0.878916	0.515211	1.10061	0.831578	0.595247	0.0304556
P00338	L-lactate dehydrogenase A chain	LDHA	L-lactate dehydrogenase A chain OS=Homo sapiens OX=9606 GN=LDHA PE=1 SV=2 - [LDHA_HUMAN]	57.83	18	20	94	332	36.6654	8.26514	1.37261	1.37168	1.28921	1.3445	0.792274	0.764462	0.844353	0.800363	0.595287	0.000114514
P08567	Pleckstrin	PLEK	Pleckstrin OS=Homo sapiens OX=9606 GN=PLEK PE=1 SV=3 - [PLEK_HUMAN]	46.29	14	14	120	350	40.0994	8.27979	1.38769	1.28216	1.47683	1.38223	0.79484	0.625296	1.05261	0.824249	0.59632	0.0149571
P55145	Mesencephalic astrocyte-derived neurotrophic factor	MANF	Mesencephalic astrocyte-derived neurotrophic factor OS=Homo sapiens OX=9606 GN=MANF PE=1 SV=3 - [MANF_HUMAN]	47.25	11	11	42	182	20.6868	8.68994	1.38516	1.41096	1.41543	1.40385	0.840494	0.681916	0.990885	0.837765	0.596763	0.00322387
Q9HB71	Calcyclin-binding protein	CACYBP	Calcyclin-binding protein OS=Homo sapiens OX=9606 GN=CACYBP PE=1 SV=2 - [CYBP_HUMAN]	13.6	3	3	8	228	26.1936	8.25049	1.37781	1.30622	1.41454	1.36619	0.818935	0.67767	0.949455	0.815353	0.596809	0.00288159
Q15084	Protein disulfide-isomerase A6	PDIA6	Protein disulfide-isomerase A6 OS=Homo sapiens OX=9606 GN=PDIA6 PE=1 SV=1 - [PDIA6_HUMAN]	34.09	15	15	50	440	48.0913	5.08447	1.2911	1.30773	1.29186	1.2969	0.78269	0.617359	0.922549	0.774199	0.596963	0.00409094
Q15750	TGF-beta-activated kinase 1 and MAP3K7-binding protein 1	TAB1	TGF-beta-activated kinase 1 and MAP3K7-binding protein 1 OS=Homo sapiens OX=9606 GN=TAB1 PE=1 SV=1 - [TAB1_HUMAN]	2.58	1	1	2	504	54.6104	5.51611	1.28486	1.39713	1.47218	1.38472	0.73068	0.572886	1.17636	0.826641	0.596972	0.041666
P61160	Actin-related protein 2	ACTR2	Actin-related protein 2 OS=Homo sapiens OX=9606 GN=ACTR2 PE=1 SV=1 - [ARP2_HUMAN]	44.42	17	18	137	394	44.7322	6.7417	1.3829	1.30558	1.28176	1.32341	0.812065	0.664034	0.894606	0.790235	0.597118	0.00197052
P0C7P3	Protein SLFN14	SLFN14	Protein SLFN14 OS=Homo sapiens OX=9606 GN=SLFN14 PE=1 SV=2 - [SLN14_HUMAN]	3.62	4	4	5	912	103.84	8.23584	1.34468	1.29168	1.29328	1.30988	0.797356	0.599542	0.950818	0.782572	0.597438	0.00692499
P54652	Heat shock-related 70 kDa protein 2	HSPA2	Heat shock-related 70 kDa protein 2 OS=Homo sapiens OX=9606 GN=HSPA2 PE=1 SV=1 - [HSP72_HUMAN]	24.1	1	15	89	639	69.9779	5.74463	1.26495	1.38953	1.33248	1.32899	0.789007	0.658107	0.936048	0.794387	0.597739	0.00370725
P00918	Carbonic anhydrase 2	CA2	Carbonic anhydrase 2 OS=Homo sapiens OX=9606 GN=CA2 PE=1 SV=2 - [CAH2_HUMAN]	58.08	13	13	53	260	29.2279	7.40088	1.18298	1.48093	1.35733	1.34041	0.637327	0.805689	0.961175	0.801397	0.597873	0.0133372
P67870	Casein kinase II subunit beta	CSNK2B	Casein kinase II subunit beta OS=Homo sapiens OX=9606 GN=CSNK2B PE=1 SV=1 - [CSK2B_HUMAN]	12.56	3	3	3	215	24.926	5.5542	1.38444	1.30859	1.27931	1.32412	0.746991	0.838328	0.790118	0.791812	0.597993	0.000202166
Q9UII2	ATPase inhibitor, mitochondrial	ATP5IF1	ATPase inhibitor, mitochondrial OS=Homo sapiens OX=9606 GN=ATP5IF1 PE=1 SV=1 - [ATIF1_HUMAN]	14.15	2	2	7	106	12.2413	9.34912	1.18046	1.26796	1.26471	1.23771	0.809256	0.732113	0.687028	0.742799	0.600139	0.000414513
P06733	Alpha-enolase	ENO1	Alpha-enolase OS=Homo sapiens OX=9606 GN=ENO1 PE=1 SV=2 - [ENOA_HUMAN]	63.36	17	22	205	434	47.1393	7.38623	1.41282	1.36798	1.39357	1.39146	0.830964	0.625036	1.05293	0.83631	0.601032	0.0110863
P26196	Probable ATP-dependent RNA helicase DDX6	DDX6	Probable ATP-dependent RNA helicase DDX6 OS=Homo sapiens OX=9606 GN=DDX6 PE=1 SV=2 - [DDX6_HUMAN]	6.83	3	4	6	483	54.3823	8.66064	1.28009	1.17897	1.27972	1.24626	0.693998	0.593207	0.96964	0.752281	0.603632	0.0136235
O95295	SNARE-associated protein Snapin	SNAPIN	SNARE-associated protein Snapin OS=Homo sapiens OX=9606 GN=SNAPIN PE=1 SV=1 - [SNAPN_HUMAN]	16.18	2	2	2	136	14.8649	9.30518	1.25582	1.36359	1.30614	1.30852	0.771048	0.633962	0.967375	0.790795	0.604344	0.00701304
P46821	Microtubule-associated protein 1B	MAP1B	Microtubule-associated protein 1B OS=Homo sapiens OX=9606 GN=MAP1B PE=1 SV=2 - [MAP1B_HUMAN]	0.41	1	1	1	2468	270.468	4.80518	1.18796	1.39362	1.38587	1.32248	0.85001	0.577452	0.970622	0.799362	0.60444	0.0176383
Q06830	Peroxiredoxin-1	PRDX1	Peroxiredoxin-1 OS=Homo sapiens OX=9606 GN=PRDX1 PE=1 SV=1 - [PRDX1_HUMAN]	72.36	9	12	53	199	22.0963	8.1333	1.19669	1.58291	1.29362	1.35774	0.717787	0.704459	1.04461	0.822286	0.60563	0.0290621
P43403	Tyrosine-protein kinase ZAP-70	ZAP70	Tyrosine-protein kinase ZAP-70 OS=Homo sapiens OX=9606 GN=ZAP70 PE=1 SV=1 - [ZAP70_HUMAN]	4.36	1	2	2	619	69.827	7.69385	1.57632	1.56763	1.2949	1.47962	1.04806	0.680629	0.965114	0.897933	0.606869	0.0158363
P11021	Endoplasmic reticulum chaperone BiP	HSPA5	Endoplasmic reticulum chaperone BiP OS=Homo sapiens OX=9606 GN=HSPA5 PE=1 SV=2 - [BIP_HUMAN]	52.75	32	35	219	654	72.2884	5.16064	1.33831	1.37733	1.27213	1.32926	0.831173	0.695361	0.894653	0.807062	0.607152	0.00140602
Q9HCU8	DNA polymerase delta subunit 4	POLD4	DNA polymerase delta subunit 4 OS=Homo sapiens OX=9606 GN=POLD4 PE=1 SV=1 - [DPOD4_HUMAN]	9.35	1	1	1	107	12.4253	6.771	0.640029	0.695339	0.608977	0.648115	0.347765	0.354304	0.480317	0.394128	0.608115	0.00707487
P67936	Tropomyosin alpha-4 chain	TPM4	Tropomyosin alpha-4 chain OS=Homo sapiens OX=9606 GN=TPM4 PE=1 SV=3 - [TPM4_HUMAN]	81.85	13	33	482	248	28.5045	4.69092	1.3297	1.41633	1.36505	1.37036	0.810821	0.749697	0.943489	0.834669	0.609087	0.00101657
O00299	Chloride intracellular channel protein 1	CLIC1	Chloride intracellular channel protein 1 OS=Homo sapiens OX=9606 GN=CLIC1 PE=1 SV=4 - [CLIC1_HUMAN]	70.54	14	14	61	241	26.9057	5.17334	1.36117	1.30321	1.44745	1.37061	0.809407	0.60717	1.09972	0.838767	0.611965	0.0233677
Q9P0L0	Vesicle-associated membrane protein-associated protein A	VAPA	Vesicle-associated membrane protein-associated protein A OS=Homo sapiens OX=9606 GN=VAPA PE=1 SV=3 - [VAPA_HUMAN]	33.33	6	7	16	249	27.8752	8.6167	1.2863	1.48578	1.40365	1.39191	0.787626	0.688993	1.08442	0.85368	0.613317	0.0151989
P61604	10 kDa heat shock protein, mitochondrial	HSPE1	10 kDa heat shock protein, mitochondrial OS=Homo sapiens OX=9606 GN=HSPE1 PE=1 SV=2 - [CH10_HUMAN]	60.78	7	7	24	102	10.9249	8.92432	1.30761	1.31571	1.26933	1.29755	0.888573	0.712035	0.792214	0.797608	0.614702	0.000704192
Q9ULV4	Coronin-1C	CORO1C	Coronin-1C OS=Homo sapiens OX=9606 GN=CORO1C PE=1 SV=1 - [COR1C_HUMAN]	41.77	22	24	82	474	53.2151	7.07861	1.35162	1.29276	1.22633	1.29024	0.80281	0.710077	0.872389	0.795092	0.616236	0.00112676
Q5FWF5	N-acetyltransferase ESCO1	ESCO1	N-acetyltransferase ESCO1 OS=Homo sapiens OX=9606 GN=ESCO1 PE=1 SV=3 - [ESCO1_HUMAN]	1.07	1	1	1	840	94.9235	9.15869	0.644326	0.617095	0.57404	0.611821	0.262901	0.459196	0.409755	0.377284	0.616658	0.0197944
O75843	AP-1 complex subunit gamma-like 2	AP1G2	AP-1 complex subunit gamma-like 2 OS=Homo sapiens OX=9606 GN=AP1G2 PE=1 SV=1 - [AP1G2_HUMAN]	2.29	1	2	2	785	87.0617	6.55127	1.19148	1.47955	1.36869	1.34657	0.800794	0.61248	1.08104	0.831439	0.617448	0.0322317
P00505	Aspartate aminotransferase, mitochondrial	GOT2	Aspartate aminotransferase, mitochondrial OS=Homo sapiens OX=9606 GN=GOT2 PE=1 SV=3 - [AATM_HUMAN]	23.72	11	11	20	430	47.4873	9.01221	1.27854	1.20395	1.23463	1.23904	0.801904	0.791874	0.704938	0.766239	0.618412	0.000231024
O75083	WD repeat-containing protein 1	WDR1	WD repeat-containing protein 1 OS=Homo sapiens OX=9606 GN=WDR1 PE=1 SV=4 - [WDR1_HUMAN]	66.83	33	33	180	606	66.1519	6.65381	1.3166	1.45333	1.3085	1.35948	0.850509	0.654624	1.02119	0.842107	0.619435	0.0111117
P15531	Nucleoside diphosphate kinase A	NME1	Nucleoside diphosphate kinase A OS=Homo sapiens OX=9606 GN=NME1 PE=1 SV=1 - [NDKA_HUMAN]	69.74	5	9	32	152	17.1377	6.18896	1.35756	1.20619	1.2208	1.26152	0.685391	0.691425	0.970694	0.782504	0.620287	0.0105764
Q8NB37	Glutamine amidotransferase-like class 1 domain-containing protein 1	GATD1	Glutamine amidotransferase-like class 1 domain-containing protein 1 OS=Homo sapiens OX=9606 GN=GATD1 PE=1 SV=1 - [GALD1_HUMAN]	4.55	1	1	2	220	23.2826	6.60986	1.18413	1.27108	1.29853	1.25124	0.809112	0.520512	1.00131	0.776976	0.620963	0.0300587
P16930	Fumarylacetoacetase	FAH	Fumarylacetoacetase OS=Homo sapiens OX=9606 GN=FAH PE=1 SV=2 - [FAAA_HUMAN]	25.54	11	11	14	419	46.3442	6.94678	1.40801	1.26096	1.31854	1.32917	0.865125	0.764112	0.847551	0.825596	0.621137	0.000681031
O60229	Kalirin	KALRN	Kalirin OS=Homo sapiens OX=9606 GN=KALRN PE=1 SV=2 - [KALRN_HUMAN]	3.55	10	10	19	2985	339.96	6.07471	1.14786	1.53167	1.47507	1.38487	0.761214	0.708461	1.1112	0.86029	0.621207	0.0393719
Q92820	Gamma-glutamyl hydrolase	GGH	Gamma-glutamyl hydrolase OS=Homo sapiens OX=9606 GN=GGH PE=1 SV=2 - [GGH_HUMAN]	14.47	4	4	4	318	35.9412	7.10791	1.36987	1.51163	1.12997	1.33716	0.856951	0.948258	0.688546	0.831251	0.621657	0.0199327
P62714	Serine/threonine-protein phosphatase 2A catalytic subunit beta isoform	PPP2CB	Serine/threonine-protein phosphatase 2A catalytic subunit beta isoform OS=Homo sapiens OX=9606 GN=PPP2CB PE=1 SV=1 - [PP2AB_HUMAN]	10.36	1	3	4	309	35.5523	5.42725	1.35319	1.41441	1.52646	1.43135	0.85444	0.65326	1.16278	0.890161	0.621901	0.0259209
Q8NGA1	Olfactory receptor 1M1	OR1M1	Olfactory receptor 1M1 OS=Homo sapiens OX=9606 GN=OR1M1 PE=2 SV=1 - [OR1M1_HUMAN]	2.24	1	1	1	313	34.8163	8.90967	1.30637	1.53361	1.17047	1.33681	0.859968	0.777544	0.857975	0.831829	0.622247	0.00989642
O15511	Actin-related protein 2/3 complex subunit 5	ARPC5	Actin-related protein 2/3 complex subunit 5 OS=Homo sapiens OX=9606 GN=ARPC5 PE=1 SV=3 - [ARPC5_HUMAN]	64.24	9	10	32	151	16.3103	5.66846	1.27206	1.27118	1.19269	1.24531	0.801029	0.744627	0.779466	0.77504	0.622369	0.00011039
Q14554	Protein disulfide-isomerase A5	PDIA5	Protein disulfide-isomerase A5 OS=Homo sapiens OX=9606 GN=PDIA5 PE=1 SV=1 - [PDIA5_HUMAN]	35.26	19	19	47	519	59.5561	7.91357	1.27043	1.31892	1.26118	1.28351	0.752217	0.681331	0.963404	0.798984	0.622501	0.00500634
P23381	Tryptophan--tRNA ligase, cytoplasmic	WARS	Tryptophan--tRNA ligase, cytoplasmic OS=Homo sapiens OX=9606 GN=WARS PE=1 SV=2 - [SYWC_HUMAN]	16.14	7	7	16	471	53.1316	6.22705	1.26791	1.47778	1.32318	1.35629	0.792255	0.754029	0.990832	0.845706	0.623543	0.00614695
P50502	Hsc70-interacting protein	ST13	Hsc70-interacting protein OS=Homo sapiens OX=9606 GN=ST13 PE=1 SV=2 - [F10A1_HUMAN]	20.87	7	7	23	369	41.3055	5.2749	1.39389	1.32745	1.39021	1.37052	0.815037	0.668228	1.08253	0.855265	0.624046	0.0138855
P21333	Filamin-A	FLNA	Filamin-A OS=Homo sapiens OX=9606 GN=FLNA PE=1 SV=4 - [FLNA_HUMAN]	70.53	140	153	1900	2647	280.564	6.06201	1.31628	1.35628	1.29286	1.32181	0.807951	0.698653	0.968914	0.825173	0.624276	0.0035286
O43747	AP-1 complex subunit gamma-1	AP1G1	AP-1 complex subunit gamma-1 OS=Homo sapiens OX=9606 GN=AP1G1 PE=1 SV=5 - [AP1G1_HUMAN]	21.29	18	19	33	822	91.2931	6.80029	1.33722	1.31044	1.26119	1.30295	0.788024	0.745847	0.913197	0.815689	0.626032	0.000894154
Q93099	Homogentisate 1,2-dioxygenase	HGD	Homogentisate 1,2-dioxygenase OS=Homo sapiens OX=9606 GN=HGD PE=1 SV=2 - [HGD_HUMAN]	2.7	1	1	1	445	49.9316	6.96143	1.45831	1.16924	1.42123	1.34959	0.918102	0.628019	0.990047	0.845389	0.626403	0.0243974
Q9H2B2	Synaptotagmin-4	SYT4	Synaptotagmin-4 OS=Homo sapiens OX=9606 GN=SYT4 PE=1 SV=1 - [SYT4_HUMAN]	1.65	1	1	1	425	47.928	8.52881	1.12438	1.09188	1.12047	1.11224	0.593687	0.60796	0.888809	0.696819	0.626499	0.0126535
P30048	Thioredoxin-dependent peroxide reductase, mitochondrial	PRDX3	Thioredoxin-dependent peroxide reductase, mitochondrial OS=Homo sapiens OX=9606 GN=PRDX3 PE=1 SV=3 - [PRDX3_HUMAN]	24.22	6	6	20	256	27.6752	7.78174	1.28815	1.194	1.02908	1.17041	0.927059	0.652895	0.621925	0.73396	0.627095	0.0238455
P18206	Vinculin	VCL	Vinculin OS=Homo sapiens OX=9606 GN=VCL PE=1 SV=4 - [VINC_HUMAN]	74.87	90	90	873	1134	123.722	5.65576	1.36902	1.32713	1.26236	1.3195	0.817358	0.700876	0.968574	0.828936	0.62822	0.00418865
P28676	Grancalcin	GCA	Grancalcin OS=Homo sapiens OX=9606 GN=GCA PE=1 SV=2 - [GRAN_HUMAN]	3.23	1	1	1	217	23.9945	5.21143	1.46339	1.29003	1.33933	1.36425	0.794239	0.669977	1.1082	0.857471	0.628529	0.0224748
P00352	Retinal dehydrogenase 1	ALDH1A1	Retinal dehydrogenase 1 OS=Homo sapiens OX=9606 GN=ALDH1A1 PE=1 SV=2 - [AL1A1_HUMAN]	13.57	7	7	13	501	54.827	6.72705	1.20076	1.46934	1.46497	1.37836	0.770156	0.719853	1.10935	0.866454	0.628614	0.0276158
Q6XQN6	Nicotinate phosphoribosyltransferase	NAPRT	Nicotinate phosphoribosyltransferase OS=Homo sapiens OX=9606 GN=NAPRT PE=1 SV=2 - [PNCB_HUMAN]	11.52	6	6	9	538	57.542	5.68115	1.38516	1.33823	1.0787	1.26736	0.822017	0.77969	0.79181	0.797839	0.629527	0.0081351
Q9H1Z4	WD repeat-containing protein 13	WDR13	WD repeat-containing protein 13 OS=Homo sapiens OX=9606 GN=WDR13 PE=1 SV=2 - [WDR13_HUMAN]	2.27	1	1	1	485	53.6622	9.14404	1.14599	1.19195	1.18765	1.17519	0.682702	0.711509	0.833981	0.742731	0.632007	0.000884058
P36873	Serine/threonine-protein phosphatase PP1-gamma catalytic subunit	PPP1CC	Serine/threonine-protein phosphatase PP1-gamma catalytic subunit OS=Homo sapiens OX=9606 GN=PPP1CC PE=1 SV=1 - [PP1G_HUMAN]	42.41	3	11	34	323	36.9597	6.53662	1.34496	1.29642	1.39747	1.34628	0.909744	0.598492	1.04525	0.851162	0.632231	0.0216595
Q92905	COP9 signalosome complex subunit 5	COPS5	COP9 signalosome complex subunit 5 OS=Homo sapiens OX=9606 GN=COPS5 PE=1 SV=4 - [CSN5_HUMAN]	17.07	6	6	8	334	37.5547	6.53662	1.42604	1.26201	1.26821	1.31875	0.831536	0.653019	1.02073	0.835096	0.633246	0.0152774
Q8WYL5	Protein phosphatase Slingshot homolog 1	SSH1	Protein phosphatase Slingshot homolog 1 OS=Homo sapiens OX=9606 GN=SSH1 PE=1 SV=2 - [SSH1_HUMAN]	0.67	1	1	2	1049	115.439	6.25244	0.810227	0.614278	0.674844	0.699783	0.390205	0.460265	0.48135	0.44394	0.634397	0.0162818
Q96AG4	Leucine-rich repeat-containing protein 59	LRRC59	Leucine-rich repeat-containing protein 59 OS=Homo sapiens OX=9606 GN=LRRC59 PE=1 SV=1 - [LRC59_HUMAN]	24.1	7	7	19	307	34.9089	9.56885	1.28471	1.33346	1.41574	1.34464	0.886493	0.657812	1.01694	0.853749	0.634928	0.011741
Q04837	Single-stranded DNA-binding protein, mitochondrial	SSBP1	Single-stranded DNA-binding protein, mitochondrial OS=Homo sapiens OX=9606 GN=SSBP1 PE=1 SV=1 - [SSBP_HUMAN]	35.14	5	5	9	148	17.249	9.59814	1.19515	1.24741	1.11597	1.18618	0.825176	0.736637	0.698623	0.753479	0.635216	0.00127266
P40925	Malate dehydrogenase, cytoplasmic	MDH1	Malate dehydrogenase, cytoplasmic OS=Homo sapiens OX=9606 GN=MDH1 PE=1 SV=4 - [MDHC_HUMAN]	47.01	18	18	50	334	36.403	7.35693	1.2909	1.36661	1.12657	1.26136	0.779833	0.742985	0.884684	0.802501	0.63622	0.00513764
Q9NTK5	Obg-like ATPase 1	OLA1	Obg-like ATPase 1 OS=Homo sapiens OX=9606 GN=OLA1 PE=1 SV=2 - [OLA1_HUMAN]	28.28	11	11	29	396	44.7153	7.81104	1.36884	1.26626	1.26034	1.29848	0.828853	0.720536	0.932045	0.827144	0.63701	0.00260198
Q01518	Adenylyl cyclase-associated protein 1	CAP1	Adenylyl cyclase-associated protein 1 OS=Homo sapiens OX=9606 GN=CAP1 PE=1 SV=5 - [CAP1_HUMAN]	61.89	28	28	233	475	51.8687	8.06006	1.39278	1.27712	1.34676	1.33889	0.82217	0.690011	1.04812	0.853435	0.637422	0.011509
P28066	Proteasome subunit alpha type-5	PSMA5	Proteasome subunit alpha type-5 OS=Homo sapiens OX=9606 GN=PSMA5 PE=1 SV=3 - [PSA5_HUMAN]	21.16	5	5	19	241	26.3942	4.79248	1.33465	1.42465	1.40487	1.38805	0.817145	0.672646	1.16808	0.885956	0.638272	0.0284099
P09417	Dihydropteridine reductase	QDPR	Dihydropteridine reductase OS=Homo sapiens OX=9606 GN=QDPR PE=1 SV=2 - [DHPR_HUMAN]	15.57	4	4	5	244	25.773	7.37158	1.35399	1.3019	1.39664	1.35084	0.871268	0.686301	1.03484	0.864136	0.6397	0.00955569
Q9Y3C8	Ubiquitin-fold modifier-conjugating enzyme 1	UFC1	Ubiquitin-fold modifier-conjugating enzyme 1 OS=Homo sapiens OX=9606 GN=UFC1 PE=1 SV=3 - [UFC1_HUMAN]	14.37	3	3	5	167	19.446	7.40088	1.43856	1.26608	1.31268	1.33911	0.875731	0.849885	0.849589	0.858402	0.641026	0.000774598
O43432	Eukaryotic translation initiation factor 4 gamma 3	EIF4G3	Eukaryotic translation initiation factor 4 gamma 3 OS=Homo sapiens OX=9606 GN=EIF4G3 PE=1 SV=2 - [IF4G3_HUMAN]	1.83	1	3	3	1585	176.542	5.37646	1.12603	1.21248	1.24615	1.19488	0.748771	0.520946	1.02817	0.765962	0.641034	0.0468186
P62495	Eukaryotic peptide chain release factor subunit 1	ETF1	Eukaryotic peptide chain release factor subunit 1 OS=Homo sapiens OX=9606 GN=ETF1 PE=1 SV=3 - [ERF1_HUMAN]	24.03	9	10	14	437	49.0002	5.70654	1.16574	1.15235	1.11703	1.14504	0.701093	0.665027	0.837156	0.734425	0.641399	0.00164902
P38646	Stress-70 protein, mitochondrial	HSPA9	Stress-70 protein, mitochondrial OS=Homo sapiens OX=9606 GN=HSPA9 PE=1 SV=2 - [GRP75_HUMAN]	44.77	27	28	59	679	73.6348	6.16357	1.29567	1.26661	1.26201	1.27476	0.884614	0.789301	0.780804	0.81824	0.641876	0.000197319
Q14019	Coactosin-like protein	COTL1	Coactosin-like protein OS=Homo sapiens OX=9606 GN=COTL1 PE=1 SV=3 - [COTL1_HUMAN]	79.58	13	13	87	142	15.935	5.66846	1.48771	1.41629	1.15515	1.35305	0.873013	0.805519	0.93164	0.870057	0.643033	0.0108606
P00491	Purine nucleoside phosphorylase	PNP	Purine nucleoside phosphorylase OS=Homo sapiens OX=9606 GN=PNP PE=1 SV=2 - [PNPH_HUMAN]	69.2	17	17	84	289	32.0972	6.94678	1.27768	1.36811	1.15967	1.26849	0.765877	0.807142	0.875235	0.816085	0.643352	0.00268751
Q9BRA2	Thioredoxin domain-containing protein 17	TXNDC17	Thioredoxin domain-containing protein 17 OS=Homo sapiens OX=9606 GN=TXNDC17 PE=1 SV=1 - [TXD17_HUMAN]	15.45	2	2	3	123	13.9318	5.51611	1.35899	1.25954	1.36737	1.32863	0.812272	0.803843	0.948447	0.854854	0.643408	0.00124441
O15143	Actin-related protein 2/3 complex subunit 1B	ARPC1B	Actin-related protein 2/3 complex subunit 1B OS=Homo sapiens OX=9606 GN=ARPC1B PE=1 SV=3 - [ARC1B_HUMAN]	60.48	18	19	55	372	40.9234	8.35303	1.29019	1.25549	1.26755	1.27107	0.835481	0.784677	0.833946	0.818035	0.643577	2.05147e-05
P11142	Heat shock cognate 71 kDa protein	HSPA8	Heat shock cognate 71 kDa protein OS=Homo sapiens OX=9606 GN=HSPA8 PE=1 SV=1 - [HSP7C_HUMAN]	59.75	22	37	261	646	70.8542	5.51611	1.39021	1.2958	1.34219	1.34273	0.843216	0.711074	1.03919	0.864493	0.643833	0.00849731
P25789	Proteasome subunit alpha type-4	PSMA4	Proteasome subunit alpha type-4 OS=Homo sapiens OX=9606 GN=PSMA4 PE=1 SV=1 - [PSA4_HUMAN]	48.28	11	11	24	261	29.4652	7.72314	1.34467	1.33072	1.30821	1.32787	0.767668	0.725356	1.07321	0.85541	0.644199	0.0127322
Q9UIL4	Kinesin-like protein KIF25	KIF25	Kinesin-like protein KIF25 OS=Homo sapiens OX=9606 GN=KIF25 PE=2 SV=2 - [KIF25_HUMAN]	7.81	1	1	1	384	40.6611	8.30908	1.28399	1.44904	1.15216	1.29507	0.867748	0.787682	0.850723	0.835384	0.645051	0.00674647
P09960	Leukotriene A-4 hydrolase	LTA4H	Leukotriene A-4 hydrolase OS=Homo sapiens OX=9606 GN=LTA4H PE=1 SV=2 - [LKHA4_HUMAN]	21.11	13	13	19	611	69.2412	6.17627	1.25812	1.33921	1.34792	1.31508	0.797433	0.710916	1.03797	0.848773	0.645413	0.0102244
Q14677	Clathrin interactor 1	CLINT1	Clathrin interactor 1 OS=Homo sapiens OX=9606 GN=CLINT1 PE=1 SV=1 - [EPN4_HUMAN]	20.16	11	11	26	625	68.2158	6.41748	1.27914	1.3225	1.3051	1.30224	0.841887	0.734714	0.94528	0.840627	0.645522	0.0017466
P51809	Vesicle-associated membrane protein 7	VAMP7	Vesicle-associated membrane protein 7 OS=Homo sapiens OX=9606 GN=VAMP7 PE=1 SV=3 - [VAMP7_HUMAN]	19.55	5	5	7	220	24.919	8.60205	1.25682	1.31507	1.24194	1.27128	0.850354	0.753297	0.862228	0.821959	0.646563	0.000397164
P09211	Glutathione S-transferase P	GSTP1	Glutathione S-transferase P OS=Homo sapiens OX=9606 GN=GSTP1 PE=1 SV=2 - [GSTP1_HUMAN]	60.48	11	11	38	210	23.341	5.64307	1.1549	1.36313	1.2978	1.27194	0.735493	0.667897	1.06855	0.82398	0.647814	0.031672
P80217	Interferon-induced 35 kDa protein	IFI35	Interferon-induced 35 kDa protein OS=Homo sapiens OX=9606 GN=IFI35 PE=1 SV=5 - [IN35_HUMAN]	9.09	2	2	3	286	31.5267	6.0874	1.33992	1.42813	1.20009	1.32271	0.814845	0.832769	0.923363	0.856992	0.647904	0.00332248
P48506	Glutamate--cysteine ligase catalytic subunit	GCLC	Glutamate--cysteine ligase catalytic subunit OS=Homo sapiens OX=9606 GN=GCLC PE=1 SV=2 - [GSH1_HUMAN]	1.41	1	1	2	637	72.7193	6.0874	1.4117	1.4911	1.31226	1.40502	0.924797	0.715206	1.09176	0.910587	0.648095	0.0148533
P37802	Transgelin-2	TAGLN2	Transgelin-2 OS=Homo sapiens OX=9606 GN=TAGLN2 PE=1 SV=3 - [TAGL2_HUMAN]	88.94	16	17	163	199	22.3772	8.25049	1.28915	1.36619	1.32617	1.32717	0.847164	0.769364	0.964819	0.860449	0.648335	0.00156923
Q92734	Protein TFG	TFG	Protein TFG OS=Homo sapiens OX=9606 GN=TFG PE=1 SV=2 - [TFG_HUMAN]	8	4	4	9	400	43.4212	5.09717	1.38826	1.29275	1.31198	1.331	0.881112	0.739445	0.968683	0.86308	0.648446	0.00302468
P48059	LIM and senescent cell antigen-like-containing domain protein 1	LIMS1	LIM and senescent cell antigen-like-containing domain protein 1 OS=Homo sapiens OX=9606 GN=LIMS1 PE=1 SV=4 - [LIMS1_HUMAN]	72.62	24	24	140	325	37.2258	8.04541	1.36431	1.20499	1.36381	1.31104	0.856341	0.694452	1.00419	0.851662	0.64961	0.0115297
Q9NR12	PDZ and LIM domain protein 7	PDLIM7	PDZ and LIM domain protein 7 OS=Homo sapiens OX=9606 GN=PDLIM7 PE=1 SV=1 - [PDLI7_HUMAN]	30.63	12	13	37	457	49.8126	8.41162	1.21954	1.34142	1.21067	1.25721	0.838421	0.671053	0.943172	0.817549	0.650289	0.00805847
O75368	SH3 domain-binding glutamic acid-rich-like protein	SH3BGRL	SH3 domain-binding glutamic acid-rich-like protein OS=Homo sapiens OX=9606 GN=SH3BGRL PE=1 SV=1 - [SH3L1_HUMAN]	90.35	9	9	28	114	12.7664	5.24951	1.32158	1.41004	1.33974	1.35712	0.835831	0.788611	1.02364	0.882694	0.650416	0.0034683
P55072	Transitional endoplasmic reticulum ATPase	VCP	Transitional endoplasmic reticulum ATPase OS=Homo sapiens OX=9606 GN=VCP PE=1 SV=4 - [TERA_HUMAN]	58.93	40	41	134	806	89.2657	5.26221	1.31989	1.33753	1.33698	1.33147	0.838923	0.728321	1.03178	0.866343	0.650668	0.00636414
Q13867	Bleomycin hydrolase	BLMH	Bleomycin hydrolase OS=Homo sapiens OX=9606 GN=BLMH PE=1 SV=1 - [BLMH_HUMAN]	23.96	11	11	16	455	52.528	6.26514	1.33025	1.20273	1.22328	1.25209	0.860548	0.746299	0.841159	0.816002	0.651714	0.00118909
Q14696	LRP chaperone MESD	MESD	LRP chaperone MESD OS=Homo sapiens OX=9606 GN=MESD PE=1 SV=2 - [MESD_HUMAN]	21.37	5	5	14	234	26.0603	7.78174	1.32455	1.3586	1.22944	1.3042	0.897896	0.750226	0.905427	0.851183	0.65265	0.00205508
Q00610	Clathrin heavy chain 1	CLTC	Clathrin heavy chain 1 OS=Homo sapiens OX=9606 GN=CLTC PE=1 SV=5 - [CLH1_HUMAN]	44	66	66	205	1675	191.493	5.69385	1.30835	1.252	1.23772	1.26602	0.87822	0.723096	0.883414	0.828243	0.654208	0.00152952
A8MTB9	Carcinoembryonic antigen-related cell adhesion molecule 18	CEACAM18	Carcinoembryonic antigen-related cell adhesion molecule 18 OS=Homo sapiens OX=9606 GN=CEACAM18 PE=3 SV=4 - [CEA18_HUMAN]	2.34	1	1	1	384	43.2924	6.37939	1.32262	1.33609	1.31909	1.32593	0.859491	0.899996	0.84456	0.868015	0.654644	1.22516e-05
Q9Y385	Ubiquitin-conjugating enzyme E2 J1	UBE2J1	Ubiquitin-conjugating enzyme E2 J1 OS=Homo sapiens OX=9606 GN=UBE2J1 PE=1 SV=2 - [UB2J1_HUMAN]	15.41	4	4	8	318	35.1767	6.7417	1.41668	1.24435	1.22544	1.29549	0.802082	0.801557	0.940795	0.848145	0.65469	0.00425899
Q9GZZ1	N-alpha-acetyltransferase 50	NAA50	N-alpha-acetyltransferase 50 OS=Homo sapiens OX=9606 GN=NAA50 PE=1 SV=1 - [NAA50_HUMAN]	6.51	1	1	1	169	19.386	8.80713	1.10946	1.11922	1.1511	1.1266	0.589059	0.728949	0.895888	0.737965	0.65504	0.0122666
P16455	Methylated-DNA--protein-cysteine methyltransferase	MGMT	Methylated-DNA--protein-cysteine methyltransferase OS=Homo sapiens OX=9606 GN=MGMT PE=1 SV=1 - [MGMT_HUMAN]	4.35	1	1	1	207	21.6322	8.104	1.22247	1.10332	1.56852	1.29811	0.779934	0.811795	0.962858	0.851529	0.655978	0.0412486
P09104	Gamma-enolase	ENO2	Gamma-enolase OS=Homo sapiens OX=9606 GN=ENO2 PE=1 SV=3 - [ENOG_HUMAN]	35.94	7	13	41	434	47.239	5.03369	1.18728	1.27626	1.48995	1.31783	0.790482	0.684069	1.1205	0.865017	0.656395	0.0466187
O43707	Alpha-actinin-4	ACTN4	Alpha-actinin-4 OS=Homo sapiens OX=9606 GN=ACTN4 PE=1 SV=2 - [ACTN4_HUMAN]	73	43	62	399	911	104.788	5.43994	1.21283	1.36824	1.21271	1.26459	0.842927	0.754482	0.895605	0.831005	0.657134	0.00280774
P13716	Delta-aminolevulinic acid dehydratase	ALAD	Delta-aminolevulinic acid dehydratase OS=Homo sapiens OX=9606 GN=ALAD PE=1 SV=1 - [HEM2_HUMAN]	36.36	10	10	19	330	36.2714	6.78564	1.3267	1.20334	1.11841	1.21615	0.854786	0.71532	0.829773	0.79996	0.65778	0.00495289
P07237	Protein disulfide-isomerase	P4HB	Protein disulfide-isomerase OS=Homo sapiens OX=9606 GN=P4HB PE=1 SV=3 - [PDIA1_HUMAN]	57.87	31	32	158	508	57.0807	4.86865	1.24928	1.31835	1.27867	1.2821	0.827396	0.741772	0.962958	0.844042	0.658329	0.00289575
P46976	Glycogenin-1	GYG1	Glycogenin-1 OS=Homo sapiens OX=9606 GN=GYG1 PE=1 SV=4 - [GLYG_HUMAN]	11.43	4	4	6	350	39.3586	5.52881	1.27523	1.31868	1.16206	1.25199	0.82277	0.792082	0.86073	0.825194	0.659105	0.00109242
P62826	GTP-binding nuclear protein Ran	RAN	GTP-binding nuclear protein Ran OS=Homo sapiens OX=9606 GN=RAN PE=1 SV=3 - [RAN_HUMAN]	38.43	8	8	22	216	24.4076	7.48877	1.26394	1.29154	1.3266	1.29403	0.847344	0.712802	1.0001	0.853417	0.659504	0.0065759
Q9H7D0	Dedicator of cytokinesis protein 5	DOCK5	Dedicator of cytokinesis protein 5 OS=Homo sapiens OX=9606 GN=DOCK5 PE=1 SV=3 - [DOCK5_HUMAN]	1.23	2	2	2	1870	215.172	7.95752	1.11449	1.11702	1.18445	1.13865	0.650897	0.702004	0.900077	0.750992	0.659544	0.00813468
Q99439	Calponin-2	CNN2	Calponin-2 OS=Homo sapiens OX=9606 GN=CNN2 PE=1 SV=4 - [CNN2_HUMAN]	36.89	10	10	42	309	33.6753	7.32764	1.21121	1.31908	1.30909	1.27979	0.964048	0.726048	0.84515	0.845082	0.660327	0.0048112
Q9H7J1	Protein phosphatase 1 regulatory subunit 3E	PPP1R3E	Protein phosphatase 1 regulatory subunit 3E OS=Homo sapiens OX=9606 GN=PPP1R3E PE=1 SV=2 - [PPR3E_HUMAN]	7.89	2	2	4	279	30.625	11.1509	1.12724	1.35038	1.26586	1.24782	0.757173	0.698839	1.01652	0.824177	0.660492	0.0225337
P55822	SH3 domain-binding glutamic acid-rich protein	SH3BGR	SH3 domain-binding glutamic acid-rich protein OS=Homo sapiens OX=9606 GN=SH3BGR PE=2 SV=3 - [SH3BG_HUMAN]	5.02	1	1	1	239	26.0693	4.14502	1.27978	1.26065	1.30937	1.28326	0.790466	0.776399	0.977723	0.848196	0.660967	0.0028086
O95825	Quinone oxidoreductase-like protein 1	CRYZL1	Quinone oxidoreductase-like protein 1 OS=Homo sapiens OX=9606 GN=CRYZL1 PE=1 SV=2 - [QORL1_HUMAN]	3.44	1	1	1	349	38.672	5.78271	1.30658	1.29266	1.27684	1.29202	0.800697	0.69526	1.06627	0.854077	0.661037	0.0167368
P60174	Triosephosphate isomerase	TPI1	Triosephosphate isomerase OS=Homo sapiens OX=9606 GN=TPI1 PE=1 SV=3 - [TPIS_HUMAN]	76.22	18	18	90	286	30.7717	5.92236	1.28381	1.30862	1.21409	1.26884	0.809774	0.724938	0.984219	0.839644	0.661741	0.00620099
Q969T9	WW domain-binding protein 2	WBP2	WW domain-binding protein 2 OS=Homo sapiens OX=9606 GN=WBP2 PE=1 SV=1 - [WBP2_HUMAN]	19.16	5	5	18	261	28.0684	5.90967	1.34117	1.17501	1.3176	1.27793	0.785154	0.733499	1.01862	0.845756	0.66182	0.013258
P30101	Protein disulfide-isomerase A3	PDIA3	Protein disulfide-isomerase A3 OS=Homo sapiens OX=9606 GN=PDIA3 PE=1 SV=4 - [PDIA3_HUMAN]	56.24	27	27	180	505	56.7468	6.354	1.30143	1.28165	1.27176	1.28495	0.866518	0.757292	0.928734	0.850848	0.662166	0.00103421
Q13011	Delta(3,5)-Delta(2,4)-dienoyl-CoA isomerase, mitochondrial	ECH1	Delta(3,5)-Delta(2,4)-dienoyl-CoA isomerase, mitochondrial OS=Homo sapiens OX=9606 GN=ECH1 PE=1 SV=2 - [ECH1_HUMAN]	20.73	7	7	17	328	35.7934	8.00146	1.18333	1.27124	1.25913	1.2379	0.932066	0.794551	0.732689	0.819769	0.662224	0.00300796
P52209	6-phosphogluconate dehydrogenase, decarboxylating	PGD	6-phosphogluconate dehydrogenase, decarboxylating OS=Homo sapiens OX=9606 GN=PGD PE=1 SV=3 - [6PGD_HUMAN]	44.1	18	19	61	483	53.106	7.2251	1.21946	1.30783	1.40984	1.31238	0.870167	0.698652	1.03865	0.869158	0.662276	0.0169701
P49441	Inositol polyphosphate 1-phosphatase	INPP1	Inositol polyphosphate 1-phosphatase OS=Homo sapiens OX=9606 GN=INPP1 PE=1 SV=1 - [INPP_HUMAN]	3.01	1	1	2	399	43.9702	5.26221	1.20261	1.3558	1.26782	1.27541	0.777015	0.723749	1.03353	0.844765	0.662347	0.0150385
P40227	T-complex protein 1 subunit zeta	CCT6A	T-complex protein 1 subunit zeta OS=Homo sapiens OX=9606 GN=CCT6A PE=1 SV=3 - [TCPZ_HUMAN]	38.04	18	18	42	531	57.9876	6.68311	1.2294	1.28795	1.33706	1.2848	0.864081	0.649741	1.03991	0.851244	0.662548	0.0207487
O95319	CUGBP Elav-like family member 2	CELF2	CUGBP Elav-like family member 2 OS=Homo sapiens OX=9606 GN=CELF2 PE=1 SV=1 - [CELF2_HUMAN]	4.72	3	3	3	508	54.2501	8.76318	1.37093	1.25023	1.27575	1.29897	0.831768	0.8862	0.865583	0.861183	0.662974	0.00039616
P49720	Proteasome subunit beta type-3	PSMB3	Proteasome subunit beta type-3 OS=Homo sapiens OX=9606 GN=PSMB3 PE=1 SV=2 - [PSB3_HUMAN]	28.29	4	4	5	205	22.9335	6.55127	1.25909	1.27214	1.25443	1.26188	0.968546	0.771105	0.771456	0.837036	0.663323	0.00299085
O43464	Serine protease HTRA2, mitochondrial	HTRA2	Serine protease HTRA2, mitochondrial OS=Homo sapiens OX=9606 GN=HTRA2 PE=1 SV=2 - [HTRA2_HUMAN]	5.46	2	2	3	458	48.8109	10.0669	1.07169	1.1651	1.12901	1.12194	0.75212	0.742794	0.737825	0.744246	0.663359	0.000163211
Q969X0	RILP-like protein 2	RILPL2	RILP-like protein 2 OS=Homo sapiens OX=9606 GN=RILPL2 PE=1 SV=1 - [RIPL2_HUMAN]	5.69	1	1	1	211	23.9714	4.98291	1.38757	1.35406	1.28102	1.34088	0.903459	0.826119	0.939962	0.889847	0.663627	0.000606427
Q99798	Aconitate hydratase, mitochondrial	ACO2	Aconitate hydratase, mitochondrial OS=Homo sapiens OX=9606 GN=ACO2 PE=1 SV=2 - [ACON_HUMAN]	36.79	23	23	45	780	85.3719	7.60596	1.16173	1.26087	1.25989	1.22749	0.842946	0.786033	0.819342	0.816107	0.664856	0.000364349
Q9H0W9	Ester hydrolase C11orf54	C11orf54	Ester hydrolase C11orf54 OS=Homo sapiens OX=9606 GN=C11orf54 PE=1 SV=1 - [CK054_HUMAN]	5.08	2	2	2	315	35.0946	6.69775	1.3104	1.1731	1.40226	1.29525	0.82337	0.745979	1.01663	0.861994	0.665502	0.0142862
Q13188	Serine/threonine-protein kinase 3	STK3	Serine/threonine-protein kinase 3 OS=Homo sapiens OX=9606 GN=STK3 PE=1 SV=2 - [STK3_HUMAN]	14.26	4	7	16	491	56.265	5.23682	1.1894	1.27888	1.27923	1.24917	0.871784	0.603022	1.02049	0.831764	0.665851	0.029406
Q86TX2	Acyl-coenzyme A thioesterase 1	ACOT1	Acyl-coenzyme A thioesterase 1 OS=Homo sapiens OX=9606 GN=ACOT1 PE=1 SV=1 - [ACOT1_HUMAN]	5.23	2	2	2	421	46.2481	7.34229	1.21474	1.31841	1.30777	1.28031	0.802286	0.923506	0.832039	0.85261	0.665941	0.000959317
Q9H7C9	Mth938 domain-containing protein	AAMDC	Mth938 domain-containing protein OS=Homo sapiens OX=9606 GN=AAMDC PE=1 SV=1 - [AAMDC_HUMAN]	15.57	2	2	2	122	13.3238	8.45557	1.09579	1.35516	0.965463	1.1388	0.711204	0.786196	0.778947	0.758782	0.666298	0.0314311
P11413	Glucose-6-phosphate 1-dehydrogenase	G6PD	Glucose-6-phosphate 1-dehydrogenase OS=Homo sapiens OX=9606 GN=G6PD PE=1 SV=4 - [G6PD_HUMAN]	54.56	26	26	74	515	59.219	6.84424	1.27066	1.28004	1.29642	1.28237	0.843686	0.685074	1.0348	0.854521	0.666359	0.0134762
P06744	Glucose-6-phosphate isomerase	GPI	Glucose-6-phosphate isomerase OS=Homo sapiens OX=9606 GN=GPI PE=1 SV=4 - [G6PI_HUMAN]	34.05	17	17	55	558	63.1072	8.32373	1.37655	1.30446	1.1783	1.28644	0.881889	0.784237	0.909726	0.858617	0.667438	0.00349865
Q9UHY7	Enolase-phosphatase E1	ENOPH1	Enolase-phosphatase E1 OS=Homo sapiens OX=9606 GN=ENOPH1 PE=1 SV=1 - [ENOPH_HUMAN]	9.2	2	2	6	261	28.9145	4.77979	1.32154	1.39642	1.35348	1.35715	0.774228	0.799886	1.14411	0.906075	0.667632	0.020447
P30040	Endoplasmic reticulum resident protein 29	ERP29	Endoplasmic reticulum resident protein 29 OS=Homo sapiens OX=9606 GN=ERP29 PE=1 SV=4 - [ERP29_HUMAN]	46.36	10	10	40	261	28.9752	7.31299	1.21257	1.37128	1.18296	1.2556	0.819007	0.737577	0.95939	0.838658	0.667933	0.00878819
Q9Y490	Talin-1	TLN1	Talin-1 OS=Homo sapiens OX=9606 GN=TLN1 PE=1 SV=3 - [TLN1_HUMAN]	75.68	144	170	1679	2541	269.599	6.07471	1.25139	1.23151	1.36257	1.28182	0.826058	0.690703	1.05278	0.856514	0.6682	0.0198378
Q9UL15	BAG family molecular chaperone regulator 5	BAG5	BAG family molecular chaperone regulator 5 OS=Homo sapiens OX=9606 GN=BAG5 PE=1 SV=1 - [BAG5_HUMAN]	2.68	1	1	1	447	51.1677	6.04932	1.28135	1.30297	1.25831	1.28087	0.873759	0.69895	0.999787	0.857499	0.669463	0.0086373
Q9Y2Q3	Glutathione S-transferase kappa 1	GSTK1	Glutathione S-transferase kappa 1 OS=Homo sapiens OX=9606 GN=GSTK1 PE=1 SV=3 - [GSTK1_HUMAN]	11.5	2	2	2	226	25.4803	8.41162	1.12564	1.2315	1.42723	1.26146	0.926479	0.777472	0.831806	0.845252	0.67006	0.0134134
P04075	Fructose-bisphosphate aldolase A	ALDOA	Fructose-bisphosphate aldolase A OS=Homo sapiens OX=9606 GN=ALDOA PE=1 SV=2 - [ALDOA_HUMAN]	79.4	19	27	229	364	39.3953	8.08936	1.34339	1.27395	1.20017	1.2725	0.852616	0.732854	0.97887	0.85478	0.671731	0.00706794
Q9UBW5	Bridging integrator 2	BIN2	Bridging integrator 2 OS=Homo sapiens OX=9606 GN=BIN2 PE=1 SV=3 - [BIN2_HUMAN]	35.22	18	18	82	565	61.8368	5.14795	1.27789	1.22007	1.33269	1.27688	0.768252	0.824159	0.982074	0.858162	0.672075	0.00430949
P13667	Protein disulfide-isomerase A4	PDIA4	Protein disulfide-isomerase A4 OS=Homo sapiens OX=9606 GN=PDIA4 PE=1 SV=2 - [PDIA4_HUMAN]	46.2	28	29	85	645	72.887	5.07178	1.20289	1.32238	1.20676	1.24401	0.836842	0.724651	0.949761	0.837085	0.672892	0.00583858
O43708	Maleylacetoacetate isomerase	GSTZ1	Maleylacetoacetate isomerase OS=Homo sapiens OX=9606 GN=GSTZ1 PE=1 SV=3 - [MAAI_HUMAN]	4.17	1	1	1	216	24.1967	8.54346	0.891938	0.916203	0.948527	0.918889	0.494808	0.563606	0.797652	0.618689	0.673301	0.0321567
O75935	Dynactin subunit 3	DCTN3	Dynactin subunit 3 OS=Homo sapiens OX=9606 GN=DCTN3 PE=1 SV=1 - [DCTN3_HUMAN]	18.82	4	4	5	186	21.1062	5.46533	1.16997	1.20138	1.32807	1.23314	0.833788	0.604038	1.05359	0.830473	0.673461	0.0437851
P32321	Deoxycytidylate deaminase	DCTD	Deoxycytidylate deaminase OS=Homo sapiens OX=9606 GN=DCTD PE=1 SV=2 - [DCTD_HUMAN]	14.61	2	2	2	178	20.0028	7.56201	1.33333	1.33257	1.33152	1.33247	0.87998	0.77701	1.03515	0.897381	0.673471	0.00439726
Q14008	Cytoskeleton-associated protein 5	CKAP5	Cytoskeleton-associated protein 5 OS=Homo sapiens OX=9606 GN=CKAP5 PE=1 SV=3 - [CKAP5_HUMAN]	21.11	41	41	74	2032	225.352	7.79639	1.22033	1.31197	1.25404	1.26211	0.807315	0.748009	0.999695	0.851673	0.6748	0.00700195
Q08426	Peroxisomal bifunctional enzyme	EHHADH	Peroxisomal bifunctional enzyme OS=Homo sapiens OX=9606 GN=EHHADH PE=1 SV=3 - [ECHP_HUMAN]	1.38	1	1	1	723	79.4447	9.14404	1.15048	1.20404	1.33954	1.23135	0.755728	0.857118	0.880328	0.831058	0.674915	0.00417059
O00170	AH receptor-interacting protein	AIP	AH receptor-interacting protein OS=Homo sapiens OX=9606 GN=AIP PE=1 SV=2 - [AIP_HUMAN]	3.64	1	1	2	330	37.6121	6.29053	1.31911	1.31215	1.41257	1.34794	0.931819	0.660982	1.13712	0.909975	0.675085	0.036494
P0DMV8	Heat shock 70 kDa protein 1A	HSPA1A	Heat shock 70 kDa protein 1A OS=Homo sapiens OX=9606 GN=HSPA1A PE=1 SV=1 - [HS71A_HUMAN]	55.54	20	30	125	641	70.009	5.65576	1.21494	1.20726	1.31537	1.24586	0.815852	0.714277	0.994623	0.841584	0.675504	0.0104937
P50395	Rab GDP dissociation inhibitor beta	GDI2	Rab GDP dissociation inhibitor beta OS=Homo sapiens OX=9606 GN=GDI2 PE=1 SV=2 - [GDIB_HUMAN]	68.09	18	27	74	445	50.6309	6.46826	1.32249	1.29608	1.22693	1.28183	0.855323	0.757748	0.985856	0.866309	0.675835	0.00446558
O43633	Charged multivesicular body protein 2a	CHMP2A	Charged multivesicular body protein 2a OS=Homo sapiens OX=9606 GN=CHMP2A PE=1 SV=1 - [CHM2A_HUMAN]	14.86	4	4	6	222	25.0879	5.97314	1.39982	1.17047	1.3052	1.29183	0.894865	0.799917	0.924792	0.873191	0.675933	0.00541365
Q15691	Microtubule-associated protein RP/EB family member 1	MAPRE1	Microtubule-associated protein RP/EB family member 1 OS=Homo sapiens OX=9606 GN=MAPRE1 PE=1 SV=3 - [MARE1_HUMAN]	36.19	10	12	41	268	29.9802	5.13525	1.31934	1.2529	1.26141	1.27788	0.850584	0.803265	0.940285	0.864711	0.676675	0.000800172
P63010	AP-2 complex subunit beta	AP2B1	AP-2 complex subunit beta OS=Homo sapiens OX=9606 GN=AP2B1 PE=1 SV=1 - [AP2B1_HUMAN]	29.24	11	26	49	937	104.486	5.37646	1.3086	1.24495	1.28509	1.27955	0.882641	0.726447	0.991728	0.866939	0.677536	0.00647084
P53004	Biliverdin reductase A	BLVRA	Biliverdin reductase A OS=Homo sapiens OX=9606 GN=BLVRA PE=1 SV=2 - [BIEA_HUMAN]	31.08	10	10	16	296	33.4073	6.44287	1.26106	1.35815	1.30794	1.30905	0.816715	0.852005	0.994255	0.887659	0.678095	0.00231413
Q15831	Serine/threonine-protein kinase STK11	STK11	Serine/threonine-protein kinase STK11 OS=Homo sapiens OX=9606 GN=STK11 PE=1 SV=1 - [STK11_HUMAN]	3.23	1	1	1	433	48.6047	7.43018	1.2958	1.40867	1.28515	1.32987	0.886905	0.670173	1.15473	0.903936	0.679716	0.043015
O75695	Protein XRP2	RP2	Protein XRP2 OS=Homo sapiens OX=9606 GN=RP2 PE=1 SV=4 - [XRP2_HUMAN]	14.29	6	6	6	350	39.6155	5.12256	1.30883	1.25948	1.29086	1.28639	0.714047	0.817965	1.09278	0.874932	0.680146	0.0225062
P60660	Myosin light polypeptide 6	MYL6	Myosin light polypeptide 6 OS=Homo sapiens OX=9606 GN=MYL6 PE=1 SV=2 - [MYL6_HUMAN]	70.86	11	11	164	151	16.9191	4.65283	1.22306	1.31896	1.32048	1.2875	0.8386	0.793957	0.995864	0.87614	0.680498	0.00401567
Q14353	Guanidinoacetate N-methyltransferase	GAMT	Guanidinoacetate N-methyltransferase OS=Homo sapiens OX=9606 GN=GAMT PE=1 SV=1 - [GAMT_HUMAN]	14.41	2	2	4	236	26.3011	6.13818	1.14707	1.10048	1.07737	1.10831	0.730718	0.721171	0.811869	0.754586	0.680846	0.000559275
P18074	General transcription and DNA repair factor IIH helicase subunit XPD	ERCC2	General transcription and DNA repair factor IIH helicase subunit XPD OS=Homo sapiens OX=9606 GN=ERCC2 PE=1 SV=1 - [ERCC2_HUMAN]	0.92	2	2	13	760	86.8541	7.15186	0.527132	0.547069	0.456073	0.510091	0.349482	0.394329	0.299006	0.347606	0.681458	0.0140686
Q9HA77	Probable cysteine--tRNA ligase, mitochondrial	CARS2	Probable cysteine--tRNA ligase, mitochondrial OS=Homo sapiens OX=9606 GN=CARS2 PE=1 SV=1 - [SYCM_HUMAN]	3.37	2	2	2	564	62.1847	8.33838	0.997524	1.20999	1.15329	1.12027	0.694311	0.929832	0.667005	0.763716	0.681726	0.0272689
Q9Y3D6	Mitochondrial fission 1 protein	FIS1	Mitochondrial fission 1 protein OS=Homo sapiens OX=9606 GN=FIS1 PE=1 SV=2 - [FIS1_HUMAN]	11.84	2	2	5	152	16.927	8.79248	1.18879	1.20551	1.33939	1.24456	0.83379	0.704449	1.01046	0.849568	0.682624	0.0172028
P09972	Fructose-bisphosphate aldolase C	ALDOC	Fructose-bisphosphate aldolase C OS=Homo sapiens OX=9606 GN=ALDOC PE=1 SV=2 - [ALDOC_HUMAN]	21.7	1	9	31	364	39.4312	6.87354	1.21316	1.29441	1.18841	1.23199	0.784455	0.680198	1.06318	0.84261	0.683941	0.0305018
Q9H2U2	Inorganic pyrophosphatase 2, mitochondrial	PPA2	Inorganic pyrophosphatase 2, mitochondrial OS=Homo sapiens OX=9606 GN=PPA2 PE=1 SV=2 - [IPYR2_HUMAN]	22.16	6	7	10	334	37.896	7.38623	1.30335	1.2501	1.2922	1.28188	0.890973	0.94376	0.798527	0.877753	0.684738	0.000882768
P40763	Signal transducer and activator of transcription 3	STAT3	Signal transducer and activator of transcription 3 OS=Homo sapiens OX=9606 GN=STAT3 PE=1 SV=2 - [STAT3_HUMAN]	16.88	11	11	15	770	88.0114	6.30322	1.25418	1.34313	1.14519	1.2475	0.880626	0.813077	0.869924	0.854542	0.685006	0.00297987
P61158	Actin-related protein 3	ACTR3	Actin-related protein 3 OS=Homo sapiens OX=9606 GN=ACTR3 PE=1 SV=3 - [ARP3_HUMAN]	58.13	22	22	102	418	47.341	5.88428	1.2671	1.26641	1.16559	1.23304	0.856811	0.757686	0.925101	0.846533	0.686543	0.00283495
P48643	T-complex protein 1 subunit epsilon	CCT5	T-complex protein 1 subunit epsilon OS=Homo sapiens OX=9606 GN=CCT5 PE=1 SV=1 - [TCPE_HUMAN]	54.53	30	31	68	541	59.6328	5.65576	1.25121	1.24122	1.27104	1.25449	0.896166	0.692617	0.99564	0.861474	0.686712	0.0118199
P43034	Platelet-activating factor acetylhydrolase IB subunit alpha	PAFAH1B1	Platelet-activating factor acetylhydrolase IB subunit alpha OS=Homo sapiens OX=9606 GN=PAFAH1B1 PE=1 SV=2 - [LIS1_HUMAN]	30.49	10	11	26	410	46.6082	7.37158	1.2654	1.27203	1.21215	1.24986	0.866868	0.766648	0.946117	0.859877	0.687978	0.00212859
P29350	Tyrosine-protein phosphatase non-receptor type 6	PTPN6	Tyrosine-protein phosphatase non-receptor type 6 OS=Homo sapiens OX=9606 GN=PTPN6 PE=1 SV=1 - [PTN6_HUMAN]	48.57	26	26	72	595	67.5191	7.78174	1.28448	1.30505	1.23605	1.2752	0.876102	0.750095	1.00585	0.87735	0.688011	0.0065481
Q99832	T-complex protein 1 subunit eta	CCT7	T-complex protein 1 subunit eta OS=Homo sapiens OX=9606 GN=CCT7 PE=1 SV=2 - [TCPH_HUMAN]	41.99	20	20	49	543	59.3289	7.6499	1.17927	1.17484	1.22114	1.19175	0.795404	0.680339	0.984614	0.820119	0.688162	0.0144592
P52597	Heterogeneous nuclear ribonucleoprotein F	HNRNPF	Heterogeneous nuclear ribonucleoprotein F OS=Homo sapiens OX=9606 GN=HNRNPF PE=1 SV=3 - [HNRPF_HUMAN]	10.36	4	4	5	415	45.6429	5.57959	1.24764	1.35293	1.35175	1.31744	0.889119	0.787761	1.04481	0.90723	0.688631	0.00763931
Q9UHB6	LIM domain and actin-binding protein 1	LIMA1	LIM domain and actin-binding protein 1 OS=Homo sapiens OX=9606 GN=LIMA1 PE=1 SV=1 - [LIMA1_HUMAN]	1.05	1	1	2	759	85.1734	6.84424	1.38819	1.42373	1.17558	1.32917	1.00968	0.82081	0.915736	0.915408	0.688709	0.0119925
P55209	Nucleosome assembly protein 1-like 1	NAP1L1	Nucleosome assembly protein 1-like 1 OS=Homo sapiens OX=9606 GN=NAP1L1 PE=1 SV=1 - [NP1L1_HUMAN]	19.18	6	7	32	391	45.3459	4.4624	1.3275	1.1328	1.30691	1.25574	0.9976	0.657373	0.939756	0.86491	0.688767	0.0327122
Q9UBQ7	Glyoxylate reductase/hydroxypyruvate reductase	GRHPR	Glyoxylate reductase/hydroxypyruvate reductase OS=Homo sapiens OX=9606 GN=GRHPR PE=1 SV=1 - [GRHPR_HUMAN]	16.77	5	5	8	328	35.6457	7.38623	1.26602	1.25889	1.26606	1.26366	0.898329	0.689177	1.02442	0.870641	0.688986	0.0158778
P49368	T-complex protein 1 subunit gamma	CCT3	T-complex protein 1 subunit gamma OS=Homo sapiens OX=9606 GN=CCT3 PE=1 SV=4 - [TCPG_HUMAN]	46.79	25	25	47	545	60.4953	6.49365	1.24092	1.22484	1.21791	1.22789	0.851319	0.743119	0.943656	0.846031	0.689012	0.00281795
P06753	Tropomyosin alpha-3 chain	TPM3	Tropomyosin alpha-3 chain OS=Homo sapiens OX=9606 GN=TPM3 PE=1 SV=2 - [TPM3_HUMAN]	62.11	8	27	268	285	32.9298	4.71631	1.27294	1.26015	1.2447	1.25926	0.868593	0.744334	0.990758	0.867895	0.689209	0.00544977
P20618	Proteasome subunit beta type-1	PSMB1	Proteasome subunit beta type-1 OS=Homo sapiens OX=9606 GN=PSMB1 PE=1 SV=2 - [PSB1_HUMAN]	21.99	5	5	9	241	26.4724	8.1333	1.27147	1.29265	1.23858	1.26757	0.851687	0.883431	0.888135	0.874418	0.689839	3.53765e-05
P61923	Coatomer subunit zeta-1	COPZ1	Coatomer subunit zeta-1 OS=Homo sapiens OX=9606 GN=COPZ1 PE=1 SV=1 - [COPZ1_HUMAN]	19.77	3	3	4	177	20.1855	4.80518	1.23781	1.33913	1.35545	1.3108	0.90472	0.664312	1.14557	0.904867	0.690319	0.0476102
Q6P3W7	SCY1-like protein 2	SCYL2	SCY1-like protein 2 OS=Homo sapiens OX=9606 GN=SCYL2 PE=1 SV=1 - [SCYL2_HUMAN]	8.72	8	8	10	929	103.642	8.22119	1.2396	1.2087	1.21841	1.22224	0.871325	0.743617	0.917205	0.844049	0.690577	0.00200086
P21283	V-type proton ATPase subunit C 1	ATP6V1C1	V-type proton ATPase subunit C 1 OS=Homo sapiens OX=9606 GN=ATP6V1C1 PE=1 SV=4 - [VATC1_HUMAN]	21.99	8	8	11	382	43.914	7.45947	1.31493	1.27506	1.35272	1.31424	0.991034	0.682455	1.04971	0.907733	0.690692	0.0248601
Q16698	2,4-dienoyl-CoA reductase, mitochondrial	DECR1	2,4-dienoyl-CoA reductase, mitochondrial OS=Homo sapiens OX=9606 GN=DECR1 PE=1 SV=1 - [DECR_HUMAN]	28.36	8	8	13	335	36.0448	9.27588	1.04578	1.21196	1.35985	1.20586	0.931204	0.667435	0.900483	0.833041	0.690826	0.0388729
P10155	60 kDa SS-A/Ro ribonucleoprotein	TROVE2	60 kDa SS-A/Ro ribonucleoprotein OS=Homo sapiens OX=9606 GN=TROVE2 PE=1 SV=2 - [RO60_HUMAN]	3.72	2	2	2	538	60.6312	8.03076	1.15248	1.14624	1.13607	1.14493	0.731002	0.814528	0.828464	0.791331	0.691162	0.000328789
Q9Y4G6	Talin-2	TLN2	Talin-2 OS=Homo sapiens OX=9606 GN=TLN2 PE=1 SV=4 - [TLN2_HUMAN]	9.21	3	28	224	2542	271.443	5.56689	1.17434	1.116	1.22985	1.1734	0.787611	0.719627	0.926518	0.811252	0.69137	0.00636574
P06737	Glycogen phosphorylase, liver form	PYGL	Glycogen phosphorylase, liver form OS=Homo sapiens OX=9606 GN=PYGL PE=1 SV=4 - [PYGL_HUMAN]	45.34	33	38	76	847	97.087	7.1665	1.27435	1.23766	1.33006	1.28069	0.84504	0.805879	1.00609	0.885671	0.691556	0.00411525
Q96P70	Importin-9	IPO9	Importin-9 OS=Homo sapiens OX=9606 GN=IPO9 PE=1 SV=3 - [IPO9_HUMAN]	4.32	3	3	4	1041	115.889	4.80518	1.29491	1.37905	1.25954	1.31117	0.917695	0.759046	1.04367	0.906802	0.691598	0.0107349
Q99497	Protein/nucleic acid deglycase DJ-1	PARK7	Protein/nucleic acid deglycase DJ-1 OS=Homo sapiens OX=9606 GN=PARK7 PE=1 SV=2 - [PARK7_HUMAN]	64.02	11	11	54	189	19.8785	6.78564	1.22776	1.35245	1.26544	1.28189	0.853105	0.782031	1.02707	0.887402	0.692263	0.00843994
P35914	Hydroxymethylglutaryl-CoA lyase, mitochondrial	HMGCL	Hydroxymethylglutaryl-CoA lyase, mitochondrial OS=Homo sapiens OX=9606 GN=HMGCL PE=1 SV=2 - [HMGCL_HUMAN]	17.54	5	5	8	325	34.3378	8.54346	1.21665	1.21769	1.21302	1.21579	0.880653	0.801451	0.84465	0.842251	0.69276	8.32256e-05
P22307	Non-specific lipid-transfer protein	SCP2	Non-specific lipid-transfer protein OS=Homo sapiens OX=9606 GN=SCP2 PE=1 SV=2 - [NLTP_HUMAN]	15.72	8	8	10	547	58.9556	6.88818	1.25437	1.31648	1.1852	1.25202	0.948789	0.853686	0.800689	0.867721	0.693059	0.00261823
P35237	Serpin B6	SERPINB6	Serpin B6 OS=Homo sapiens OX=9606 GN=SERPINB6 PE=1 SV=3 - [SPB6_HUMAN]	31.38	9	9	19	376	42.5941	5.2749	1.26365	1.23478	1.34858	1.28233	0.866418	0.824187	0.982678	0.891094	0.6949	0.00258513
P31751	RAC-beta serine/threonine-protein kinase	AKT2	RAC-beta serine/threonine-protein kinase OS=Homo sapiens OX=9606 GN=AKT2 PE=1 SV=2 - [AKT2_HUMAN]	17.05	7	10	15	481	55.7331	6.3667	1.2371	1.24908	1.25616	1.24745	0.858175	0.768468	0.975791	0.867478	0.695402	0.00323938
P06132	Uroporphyrinogen decarboxylase	UROD	Uroporphyrinogen decarboxylase OS=Homo sapiens OX=9606 GN=UROD PE=1 SV=2 - [DCUP_HUMAN]	17.98	5	5	10	367	40.7608	6.13818	1.13863	1.22298	1.18893	1.18351	0.798487	0.781187	0.894113	0.824596	0.696735	0.00110799
P49748	Very long-chain specific acyl-CoA dehydrogenase, mitochondrial	ACADVL	Very long-chain specific acyl-CoA dehydrogenase, mitochondrial OS=Homo sapiens OX=9606 GN=ACADVL PE=1 SV=1 - [ACADV_HUMAN]	28.55	17	17	24	655	70.3454	8.74854	1.17084	1.24938	1.18395	1.20139	0.902109	0.807247	0.802386	0.837247	0.696898	0.000850557
P23368	NAD-dependent malic enzyme, mitochondrial	ME2	NAD-dependent malic enzyme, mitochondrial OS=Homo sapiens OX=9606 GN=ME2 PE=1 SV=1 - [MAOM_HUMAN]	18.15	9	9	16	584	65.4018	7.60596	1.3087	1.17602	1.19019	1.22497	0.927669	0.767866	0.869284	0.85494	0.697927	0.00415839
Q05397	Focal adhesion kinase 1	PTK2	Focal adhesion kinase 1 OS=Homo sapiens OX=9606 GN=PTK2 PE=1 SV=2 - [FAK1_HUMAN]	12.07	13	13	15	1052	119.157	6.62451	1.26263	1.1658	1.17865	1.20236	0.884263	0.793169	0.848887	0.842106	0.700377	0.000866699
Q06323	Proteasome activator complex subunit 1	PSME1	Proteasome activator complex subunit 1 OS=Homo sapiens OX=9606 GN=PSME1 PE=1 SV=1 - [PSME1_HUMAN]	46.59	11	11	33	249	28.705	6.02393	1.21919	1.39942	1.29105	1.30322	0.822562	0.757286	1.15919	0.913012	0.70058	0.04463
Q15067	Peroxisomal acyl-coenzyme A oxidase 1	ACOX1	Peroxisomal acyl-coenzyme A oxidase 1 OS=Homo sapiens OX=9606 GN=ACOX1 PE=1 SV=3 - [ACOX1_HUMAN]	7.58	5	5	8	660	74.3762	8.1626	1.2958	1.29445	1.01754	1.2026	0.993391	0.682517	0.852935	0.842948	0.700939	0.0494086
P22314	Ubiquitin-like modifier-activating enzyme 1	UBA1	Ubiquitin-like modifier-activating enzyme 1 OS=Homo sapiens OX=9606 GN=UBA1 PE=1 SV=3 - [UBA1_HUMAN]	27.22	23	23	60	1058	117.774	5.75732	1.19983	1.3297	1.22834	1.25262	0.85307	0.769318	1.01265	0.878345	0.701205	0.0101012
Q9H1R3	Myosin light chain kinase 2, skeletal/cardiac muscle	MYLK2	Myosin light chain kinase 2, skeletal/cardiac muscle OS=Homo sapiens OX=9606 GN=MYLK2 PE=1 SV=3 - [MYLK2_HUMAN]	2.52	1	2	3	596	64.6438	7.02002	1.10953	1.00466	0.983186	1.03246	0.678192	0.80501	0.688871	0.724024	0.701263	0.00541331
P48426	Phosphatidylinositol 5-phosphate 4-kinase type-2 alpha	PIP4K2A	Phosphatidylinositol 5-phosphate 4-kinase type-2 alpha OS=Homo sapiens OX=9606 GN=PIP4K2A PE=1 SV=2 - [PI42A_HUMAN]	38.42	16	16	39	406	46.1955	6.99072	1.23826	1.23645	1.1669	1.21387	0.81241	0.820907	0.922043	0.851787	0.701711	0.00102556
Q15404	Ras suppressor protein 1	RSU1	Ras suppressor protein 1 OS=Homo sapiens OX=9606 GN=RSU1 PE=1 SV=3 - [RSU1_HUMAN]	62.82	16	16	118	277	31.5207	8.646	1.35136	1.15619	1.34818	1.28524	0.867343	0.858334	0.979997	0.901891	0.701729	0.00708504
Q9BXS5	AP-1 complex subunit mu-1	AP1M1	AP-1 complex subunit mu-1 OS=Homo sapiens OX=9606 GN=AP1M1 PE=1 SV=3 - [AP1M1_HUMAN]	41.37	15	15	26	423	48.5561	7.29834	1.21304	1.23284	1.14981	1.19856	0.785887	0.819517	0.920974	0.842126	0.702613	0.00171469
P30740	Leukocyte elastase inhibitor	SERPINB1	Leukocyte elastase inhibitor OS=Homo sapiens OX=9606 GN=SERPINB1 PE=1 SV=1 - [ILEU_HUMAN]	47.49	18	19	72	379	42.7147	6.27783	1.25738	1.2917	1.21742	1.2555	0.881808	0.798716	0.96692	0.882481	0.702892	0.00216168
P10768	S-formylglutathione hydrolase	ESD	S-formylglutathione hydrolase OS=Homo sapiens OX=9606 GN=ESD PE=1 SV=2 - [ESTD_HUMAN]	43.97	9	9	20	282	31.4425	7.02002	1.23081	1.22944	1.29394	1.2514	0.831218	0.778134	1.02971	0.879688	0.702963	0.00946295
O00410	Importin-5	IPO5	Importin-5 OS=Homo sapiens OX=9606 GN=IPO5 PE=1 SV=4 - [IPO5_HUMAN]	13.95	12	13	21	1097	123.55	4.94482	1.24209	1.24417	1.27788	1.25471	0.923914	0.768183	0.962224	0.884774	0.70516	0.00361259
Q86X76	Deaminated glutathione amidase	NIT1	Deaminated glutathione amidase OS=Homo sapiens OX=9606 GN=NIT1 PE=1 SV=2 - [NIT1_HUMAN]	7.95	3	3	5	327	35.8732	7.73779	1.11884	1.16798	1.1347	1.14051	0.739753	0.748194	0.926039	0.804662	0.70553	0.00577334
Q13976	cGMP-dependent protein kinase 1	PRKG1	cGMP-dependent protein kinase 1 OS=Homo sapiens OX=9606 GN=PRKG1 PE=1 SV=3 - [KGP1_HUMAN]	32.49	20	20	31	671	76.316	6.03662	1.1766	1.30849	1.15721	1.2141	0.888879	0.799002	0.883057	0.856979	0.705856	0.00303945
P50453	Serpin B9	SERPINB9	Serpin B9 OS=Homo sapiens OX=9606 GN=SERPINB9 PE=1 SV=1 - [SPB9_HUMAN]	37.77	12	13	29	376	42.3763	5.85889	1.19338	1.31631	1.13276	1.21415	0.818584	0.827249	0.925364	0.857066	0.705897	0.00504102
P78371	T-complex protein 1 subunit beta	CCT2	T-complex protein 1 subunit beta OS=Homo sapiens OX=9606 GN=CCT2 PE=1 SV=4 - [TCPB_HUMAN]	57.01	23	23	62	535	57.4521	6.45557	1.19865	1.26768	1.29538	1.25391	0.895466	0.686815	1.07821	0.886831	0.707255	0.0346375
P07954	Fumarate hydratase, mitochondrial	FH	Fumarate hydratase, mitochondrial OS=Homo sapiens OX=9606 GN=FH PE=1 SV=3 - [FUMH_HUMAN]	19.61	9	9	19	510	54.6022	8.76318	1.21283	1.21013	1.2557	1.22622	0.90951	0.849166	0.846796	0.868491	0.708265	0.000144735
Q9HBI1	Beta-parvin	PARVB	Beta-parvin OS=Homo sapiens OX=9606 GN=PARVB PE=1 SV=1 - [PARVB_HUMAN]	41.76	14	14	90	364	41.6881	6.72705	1.31148	1.24085	1.36097	1.30443	0.927135	0.720139	1.12697	0.924749	0.708927	0.0362504
P68036	Ubiquitin-conjugating enzyme E2 L3	UBE2L3	Ubiquitin-conjugating enzyme E2 L3 OS=Homo sapiens OX=9606 GN=UBE2L3 PE=1 SV=1 - [UB2L3_HUMAN]	74.03	9	10	32	154	17.8502	8.51416	1.29868	1.23842	1.2802	1.27243	0.8674	0.848838	0.990171	0.902136	0.708985	0.00149486
P30566	Adenylosuccinate lyase	ADSL	Adenylosuccinate lyase OS=Homo sapiens OX=9606 GN=ADSL PE=1 SV=2 - [PUR8_HUMAN]	11.78	5	5	9	484	54.854	7.10791	1.30312	1.2106	1.25296	1.25556	0.834127	0.837364	1.00138	0.890958	0.709611	0.00402186
P01130	Low-density lipoprotein receptor	LDLR	Low-density lipoprotein receptor OS=Homo sapiens OX=9606 GN=LDLR PE=1 SV=1 - [LDLR_HUMAN]	0.93	1	1	1	860	95.3136	5.04639	0.828193	0.757925	0.646407	0.744175	0.540544	0.603197	0.441867	0.528536	0.710231	0.0381125
Q6VY07	Phosphofurin acidic cluster sorting protein 1	PACS1	Phosphofurin acidic cluster sorting protein 1 OS=Homo sapiens OX=9606 GN=PACS1 PE=1 SV=2 - [PACS1_HUMAN]	2.39	2	2	2	963	104.833	7.73779	1.08892	1.09801	1.13136	1.1061	0.721853	0.684374	0.951275	0.785834	0.710457	0.0192052
P29401	Transketolase	TKT	Transketolase OS=Homo sapiens OX=9606 GN=TKT PE=1 SV=3 - [TKT_HUMAN]	37.4	19	19	46	623	67.8347	7.66455	1.28404	1.12484	1.25437	1.22109	0.83329	0.767521	1.00465	0.868488	0.711242	0.0148153
P22102	Trifunctional purine biosynthetic protein adenosine-3	GART	Trifunctional purine biosynthetic protein adenosine-3 OS=Homo sapiens OX=9606 GN=GART PE=1 SV=1 - [PUR2_HUMAN]	3.27	3	3	5	1010	107.699	6.69775	1.2488	1.34152	1.33001	1.30678	0.935154	0.763518	1.09066	0.929778	0.711504	0.0188959
Q99719	Septin-5	SEPT5	Septin-5 OS=Homo sapiens OX=9606 GN=SEPT5 PE=1 SV=1 - [SEPT5_HUMAN]	18.97	7	7	15	369	42.7497	6.66846	1.17127	1.3005	1.33188	1.26789	0.959068	0.686833	1.06068	0.902193	0.711573	0.0399896
Q93009	Ubiquitin carboxyl-terminal hydrolase 7	USP7	Ubiquitin carboxyl-terminal hydrolase 7 OS=Homo sapiens OX=9606 GN=USP7 PE=1 SV=2 - [UBP7_HUMAN]	1.09	1	1	1	1102	128.22	5.5542	1.14723	1.13641	1.16913	1.15092	0.907698	0.622674	0.926682	0.819018	0.711618	0.0283167
Q9NYL9	Tropomodulin-3	TMOD3	Tropomodulin-3 OS=Homo sapiens OX=9606 GN=TMOD3 PE=1 SV=1 - [TMOD3_HUMAN]	57.67	18	18	59	352	39.5703	5.18604	1.18584	1.31176	1.23498	1.24419	0.885161	0.798614	0.976229	0.886668	0.712645	0.00476356
P10599	Thioredoxin	TXN	Thioredoxin OS=Homo sapiens OX=9606 GN=TXN PE=1 SV=3 - [THIO_HUMAN]	51.43	6	6	33	105	11.7297	4.91943	1.1317	1.41102	1.09936	1.21403	0.809027	0.823956	0.963641	0.865541	0.712951	0.0344039
O60234	Glia maturation factor gamma	GMFG	Glia maturation factor gamma OS=Homo sapiens OX=9606 GN=GMFG PE=1 SV=1 - [GMFG_HUMAN]	45.77	6	7	26	142	16.7904	5.26221	1.24552	1.43213	1.31467	1.33077	0.891342	0.818184	1.13912	0.949547	0.71353	0.0266838
P23528	Cofilin-1	CFL1	Cofilin-1 OS=Homo sapiens OX=9606 GN=CFL1 PE=1 SV=3 - [COF1_HUMAN]	83.13	18	19	251	166	18.4907	8.08936	1.29948	1.29343	1.27058	1.28783	0.890441	0.766884	1.10149	0.919605	0.714073	0.0198738
Q05209	Tyrosine-protein phosphatase non-receptor type 12	PTPN12	Tyrosine-protein phosphatase non-receptor type 12 OS=Homo sapiens OX=9606 GN=PTPN12 PE=1 SV=3 - [PTN12_HUMAN]	10.9	8	8	8	780	88.0514	5.61768	0.843437	0.831439	0.785508	0.820128	1.15864	1.19101	1.10023	1.14996	1.40217	0.000493438
Q13061	Triadin	TRDN	Triadin OS=Homo sapiens OX=9606 GN=TRDN PE=1 SV=4 - [TRDN_HUMAN]	0.96	1	1	1	729	81.5456	9.42236	0.935976	0.799102	0.923406	0.886161	1.23344	1.27371	1.22406	1.24374	1.40351	0.00150838
P04062	Glucosylceramidase	GBA	Glucosylceramidase OS=Homo sapiens OX=9606 GN=GBA PE=1 SV=3 - [GLCM_HUMAN]	1.87	1	1	1	536	59.6782	7.60596	0.814877	0.973425	0.885368	0.891224	1.48536	1.11989	1.15257	1.2526	1.40549	0.0449735
P46736	Lys-63-specific deubiquitinase BRCC36	BRCC3	Lys-63-specific deubiquitinase BRCC36 OS=Homo sapiens OX=9606 GN=BRCC3 PE=1 SV=2 - [BRCC3_HUMAN]	3.48	1	1	1	316	36.0491	5.92236	0.942063	0.94771	0.87492	0.921564	1.30135	1.44549	1.15061	1.29915	1.40972	0.0128797
Q9NX55	Huntingtin-interacting protein K	HYPK	Huntingtin-interacting protein K OS=Homo sapiens OX=9606 GN=HYPK PE=1 SV=2 - [HYPK_HUMAN]	6.2	1	1	1	129	14.6564	4.93213	0.837825	0.938343	0.853448	0.876539	1.38106	1.28437	1.04515	1.23686	1.41107	0.0261863
Q8IWT3	Cullin-9	CUL9	Cullin-9 OS=Homo sapiens OX=9606 GN=CUL9 PE=1 SV=2 - [CUL9_HUMAN]	0.28	1	1	1	2517	281.049	5.45264	0.877632	0.851959	0.921413	0.883668	1.29507	1.38092	1.06672	1.24757	1.41181	0.0192109
Q86YW5	Trem-like transcript 1 protein	TREML1	Trem-like transcript 1 protein OS=Homo sapiens OX=9606 GN=TREML1 PE=1 SV=2 - [TRML1_HUMAN]	19.29	5	5	13	311	32.6579	6.04932	0.931823	0.835608	0.803731	0.857054	1.1988	1.35685	1.082	1.21255	1.41478	0.0158808
Q99685	Monoglyceride lipase	MGLL	Monoglyceride lipase OS=Homo sapiens OX=9606 GN=MGLL PE=1 SV=2 - [MGLL_HUMAN]	24.42	6	7	10	303	33.2402	6.99072	0.788348	0.743485	0.937397	0.823077	1.05798	1.34377	1.09199	1.16458	1.41491	0.0336485
P43307	Translocon-associated protein subunit alpha	SSR1	Translocon-associated protein subunit alpha OS=Homo sapiens OX=9606 GN=SSR1 PE=1 SV=3 - [SSRA_HUMAN]	3.85	1	1	1	286	32.2153	4.48779	0.894853	0.842048	0.849418	0.862106	1.32173	1.22147	1.12079	1.22133	1.41668	0.00398828
Q9BY43	Charged multivesicular body protein 4a	CHMP4A	Charged multivesicular body protein 4a OS=Homo sapiens OX=9606 GN=CHMP4A PE=1 SV=3 - [CHM4A_HUMAN]	12.16	3	3	5	222	25.0828	4.70361	0.932955	0.8214	0.875519	0.876625	1.28814	1.41096	1.03863	1.24591	1.42126	0.0318435
Q5T2E6	Armadillo-like helical domain-containing protein 3	ARMH3	Armadillo-like helical domain-containing protein 3 OS=Homo sapiens OX=9606 GN=ARMH3 PE=1 SV=1 - [ARMD3_HUMAN]	1.45	1	1	1	689	78.6594	6.59521	0.820091	0.816189	0.992384	0.876221	1.20815	1.27394	1.25577	1.24595	1.42196	0.00381218
P48736	Phosphatidylinositol 4,5-bisphosphate 3-kinase catalytic subunit gamma isoform	PIK3CG	Phosphatidylinositol 4,5-bisphosphate 3-kinase catalytic subunit gamma isoform OS=Homo sapiens OX=9606 GN=PIK3CG PE=1 SV=3 - [PK3CG_HUMAN]	0.64	1	1	1	1102	126.373	7.50342	0.842119	0.835017	0.931323	0.869486	1.1776	1.33224	1.20082	1.23688	1.42255	0.00303112
P61006	Ras-related protein Rab-8A	RAB8A	Ras-related protein Rab-8A OS=Homo sapiens OX=9606 GN=RAB8A PE=1 SV=1 - [RAB8A_HUMAN]	49.28	3	10	50	207	23.6532	9.0708	0.839006	0.816653	0.992627	0.882762	1.25462	1.28529	1.22903	1.25631	1.42316	0.00292402
O60488	Long-chain-fatty-acid--CoA ligase 4	ACSL4	Long-chain-fatty-acid--CoA ligase 4 OS=Homo sapiens OX=9606 GN=ACSL4 PE=1 SV=2 - [ACSL4_HUMAN]	1.13	1	1	1	711	79.1367	8.38232	0.94043	0.906598	0.93764	0.928223	1.2409	1.40937	1.31542	1.3219	1.42411	0.00139911
O00391	Sulfhydryl oxidase 1	QSOX1	Sulfhydryl oxidase 1 OS=Homo sapiens OX=9606 GN=QSOX1 PE=1 SV=3 - [QSOX1_HUMAN]	10.31	8	8	12	747	82.5255	8.92432	0.897016	0.833971	0.910281	0.880423	1.22164	1.36048	1.18294	1.25502	1.42547	0.00311678
Q8NG06	E3 ubiquitin-protein ligase TRIM58	TRIM58	E3 ubiquitin-protein ligase TRIM58 OS=Homo sapiens OX=9606 GN=TRIM58 PE=2 SV=2 - [TRI58_HUMAN]	20.16	9	9	12	486	54.7315	6.18896	0.877203	0.754075	0.756207	0.795828	1.2275	1.11042	1.06591	1.13461	1.4257	0.00580207
P04275	von Willebrand factor	VWF	von Willebrand factor OS=Homo sapiens OX=9606 GN=VWF PE=1 SV=4 - [VWF_HUMAN]	36.15	88	88	221	2813	309.058	5.47803	0.889541	0.878913	0.864553	0.877669	1.18922	1.50686	1.0583	1.25146	1.42589	0.0486808
P04844	Dolichyl-diphosphooligosaccharide--protein glycosyltransferase subunit 2	RPN2	Dolichyl-diphosphooligosaccharide--protein glycosyltransferase subunit 2 OS=Homo sapiens OX=9606 GN=RPN2 PE=1 SV=3 - [RPN2_HUMAN]	5.23	3	3	5	631	69.241	5.69385	0.834195	0.893487	0.75476	0.827481	1.38015	1.17354	0.987706	1.18047	1.42658	0.042588
Q8TCF1	AN1-type zinc finger protein 1	ZFAND1	AN1-type zinc finger protein 1 OS=Homo sapiens OX=9606 GN=ZFAND1 PE=1 SV=1 - [ZFAN1_HUMAN]	2.61	1	1	1	268	30.7672	7.38623	0.826692	0.797473	0.85736	0.827175	1.01923	1.4184	1.1031	1.18024	1.42683	0.0451674
Q9BXJ9	N-alpha-acetyltransferase 15, NatA auxiliary subunit	NAA15	N-alpha-acetyltransferase 15, NatA auxiliary subunit OS=Homo sapiens OX=9606 GN=NAA15 PE=1 SV=1 - [NAA15_HUMAN]	2.89	2	3	5	866	101.208	7.41553	0.857639	0.863318	0.888007	0.869654	1.20183	1.33451	1.19342	1.24325	1.42959	0.00131684
Q9NTJ5	Phosphatidylinositide phosphatase SAC1	SACM1L	Phosphatidylinositide phosphatase SAC1 OS=Homo sapiens OX=9606 GN=SACM1L PE=1 SV=2 - [SAC1_HUMAN]	15.16	10	10	13	587	66.924	7.12256	0.911945	0.830794	0.789331	0.844024	1.44692	1.15066	1.03641	1.21133	1.43519	0.0449901
P12318	Low affinity immunoglobulin gamma Fc region receptor II-a	FCGR2A	Low affinity immunoglobulin gamma Fc region receptor II-a OS=Homo sapiens OX=9606 GN=FCGR2A PE=1 SV=4 - [FCG2A_HUMAN]	12.62	3	3	5	317	34.9785	6.68311	0.929622	0.940133	0.80253	0.890761	1.27107	1.43008	1.13431	1.27849	1.43527	0.0157417
Q8IYI6	Exocyst complex component 8	EXOC8	Exocyst complex component 8 OS=Homo sapiens OX=9606 GN=EXOC8 PE=1 SV=2 - [EXOC8_HUMAN]	1.1	1	1	1	725	81.7474	5.49072	0.742573	0.855991	0.962807	0.85379	1.12839	1.273	1.28543	1.22894	1.43939	0.00985537
Q15349	Ribosomal protein S6 kinase alpha-2	RPS6KA2	Ribosomal protein S6 kinase alpha-2 OS=Homo sapiens OX=9606 GN=RPS6KA2 PE=1 SV=2 - [KS6A2_HUMAN]	2.18	2	2	2	733	83.1861	8.67529	0.80731	0.767019	0.866915	0.813748	1.07842	1.34517	1.09527	1.17295	1.44142	0.0168525
P98171	Rho GTPase-activating protein 4	ARHGAP4	Rho GTPase-activating protein 4 OS=Homo sapiens OX=9606 GN=ARHGAP4 PE=1 SV=2 - [RHG04_HUMAN]	4.55	5	5	5	946	104.96	6.34131	0.828492	0.749631	0.90559	0.827904	1.22763	1.26045	1.09522	1.19443	1.44272	0.0056269
Q8N131	Porimin	TMEM123	Porimin OS=Homo sapiens OX=9606 GN=TMEM123 PE=1 SV=1 - [PORIM_HUMAN]	4.33	1	1	1	208	21.5177	8.70459	0.88551	0.805162	0.854519	0.848397	1.24698	1.27349	1.15381	1.22476	1.44362	0.00095404
P13987	CD59 glycoprotein	CD59	CD59 glycoprotein OS=Homo sapiens OX=9606 GN=CD59 PE=1 SV=1 - [CD59_HUMAN]	23.44	3	3	4	128	14.1678	6.48096	0.834468	0.84397	0.775339	0.817926	1.00465	1.31511	1.22303	1.18093	1.44381	0.0184583
Q8TD55	Pleckstrin homology domain-containing family O member 2	PLEKHO2	Pleckstrin homology domain-containing family O member 2 OS=Homo sapiens OX=9606 GN=PLEKHO2 PE=1 SV=1 - [PKHO2_HUMAN]	18.16	8	8	17	490	53.3171	5.42725	0.824221	0.792055	0.801094	0.80579	1.222	1.18839	1.08183	1.16408	1.44464	0.00116652
P51679	C-C chemokine receptor type 4	CCR4	C-C chemokine receptor type 4 OS=Homo sapiens OX=9606 GN=CCR4 PE=1 SV=1 - [CCR4_HUMAN]	1.94	1	1	1	360	41.3753	7.51807	0.959651	0.963653	0.990628	0.97131	1.38366	1.19241	1.63982	1.4053	1.4468	0.0288618
Q96IJ6	Mannose-1-phosphate guanyltransferase alpha	GMPPA	Mannose-1-phosphate guanyltransferase alpha OS=Homo sapiens OX=9606 GN=GMPPA PE=1 SV=1 - [GMPPA_HUMAN]	3.33	1	1	1	420	46.2621	7.21045	0.801493	0.776078	0.854889	0.81082	1.00726	1.38353	1.12893	1.17324	1.44698	0.0329078
O75954	Tetraspanin-9	TSPAN9	Tetraspanin-9 OS=Homo sapiens OX=9606 GN=TSPAN9 PE=1 SV=1 - [TSN9_HUMAN]	23.01	4	4	8	239	26.7605	7.6792	0.888357	0.919539	0.890101	0.899332	1.15379	1.27534	1.483	1.30404	1.45001	0.0138332
P07225	Vitamin K-dependent protein S	PROS1	Vitamin K-dependent protein S OS=Homo sapiens OX=9606 GN=PROS1 PE=1 SV=1 - [PROS_HUMAN]	31.21	21	21	67	676	75.0739	5.66846	0.929386	0.830281	0.824018	0.861228	1.31917	1.40614	1.02314	1.24948	1.45082	0.0324994
Q8IY22	C-Maf-inducing protein	CMIP	C-Maf-inducing protein OS=Homo sapiens OX=9606 GN=CMIP PE=1 SV=3 - [CMIP_HUMAN]	5.05	5	5	6	773	86.2751	6.69775	0.887876	0.798119	0.895144	0.86038	1.22887	1.27751	1.25158	1.25265	1.45593	0.000330487
P20810	Calpastatin	CAST	Calpastatin OS=Homo sapiens OX=9606 GN=CAST PE=1 SV=4 - [ICAL_HUMAN]	1.27	1	1	1	708	76.5263	5.07178	0.846577	0.893793	0.825831	0.8554	1.32674	1.27789	1.13864	1.24775	1.45868	0.00279699
Q8N1B4	Vacuolar protein sorting-associated protein 52 homolog	VPS52	Vacuolar protein sorting-associated protein 52 homolog OS=Homo sapiens OX=9606 GN=VPS52 PE=1 SV=1 - [VPS52_HUMAN]	1.11	1	1	1	723	82.1696	5.98584	0.835637	0.810124	0.891163	0.845641	1.1497	1.25313	1.29994	1.23426	1.45955	0.00152499
Q9Y6K9	NF-kappa-B essential modulator	IKBKG	NF-kappa-B essential modulator OS=Homo sapiens OX=9606 GN=IKBKG PE=1 SV=2 - [NEMO_HUMAN]	2.15	1	1	1	419	48.1674	5.70654	0.865836	0.837138	0.797762	0.833579	1.24628	1.42853	0.988569	1.22113	1.46492	0.0399063
P02794	Ferritin heavy chain	FTH1	Ferritin heavy chain OS=Homo sapiens OX=9606 GN=FTH1 PE=1 SV=2 - [FRIH_HUMAN]	25.14	4	4	4	183	21.2123	5.5542	0.711913	0.733891	0.668062	0.704622	1.01712	1.13172	0.950171	1.033	1.46604	0.00434167
Q70IA6	MOB kinase activator 2	MOB2	MOB kinase activator 2 OS=Homo sapiens OX=9606 GN=MOB2 PE=1 SV=1 - [MOB2_HUMAN]	2.95	1	1	1	237	26.9093	6.78564	0.891905	0.933158	0.850663	0.891909	1.3679	1.27735	1.28288	1.30938	1.46806	0.000380651
Q14118	Dystroglycan	DAG1	Dystroglycan OS=Homo sapiens OX=9606 GN=DAG1 PE=1 SV=2 - [DAG1_HUMAN]	6.82	5	5	7	895	97.3807	8.55811	0.917114	0.847832	0.867901	0.877616	1.09302	1.27785	1.49652	1.28913	1.4689	0.025466
P29033	Gap junction beta-2 protein	GJB2	Gap junction beta-2 protein OS=Homo sapiens OX=9606 GN=GJB2 PE=1 SV=3 - [CXB2_HUMAN]	2.65	1	1	1	226	26.1976	8.88037	0.929555	0.955069	0.849639	0.911421	1.25091	1.45251	1.3167	1.34004	1.47027	0.00311965
P27708	CAD protein	CAD	CAD protein OS=Homo sapiens OX=9606 GN=CAD PE=1 SV=3 - [PYR1_HUMAN]	1.21	3	3	4	2225	242.829	6.45557	0.807579	0.734626	0.749469	0.763892	1.03582	1.32227	1.01884	1.12564	1.47356	0.0230751
P01133	Pro-epidermal growth factor	EGF	Pro-epidermal growth factor OS=Homo sapiens OX=9606 GN=EGF PE=1 SV=2 - [EGF_HUMAN]	6.55	9	9	14	1207	133.906	5.84619	0.884481	0.839299	0.80121	0.841663	1.12573	1.49684	1.10503	1.24253	1.47628	0.036422
Q96S97	Myeloid-associated differentiation marker	MYADM	Myeloid-associated differentiation marker OS=Homo sapiens OX=9606 GN=MYADM PE=1 SV=2 - [MYADM_HUMAN]	6.52	2	2	3	322	35.2503	8.14795	0.865245	0.920861	0.833445	0.873183	1.35754	1.32031	1.21845	1.29877	1.48739	0.000951722
Q12846	Syntaxin-4	STX4	Syntaxin-4 OS=Homo sapiens OX=9606 GN=STX4 PE=1 SV=2 - [STX4_HUMAN]	17.51	6	6	7	297	34.1589	6.27783	0.842709	0.792544	0.744803	0.793352	1.12741	1.2771	1.16293	1.18915	1.49889	0.00175221
P84085	ADP-ribosylation factor 5	ARF5	ADP-ribosylation factor 5 OS=Homo sapiens OX=9606 GN=ARF5 PE=1 SV=2 - [ARF5_HUMAN]	60	4	10	16	180	20.5166	6.78564	0.861654	0.807394	0.911487	0.860179	1.17639	1.36978	1.33387	1.29335	1.50358	0.00287765
O94804	Serine/threonine-protein kinase 10	STK10	Serine/threonine-protein kinase 10 OS=Homo sapiens OX=9606 GN=STK10 PE=1 SV=1 - [STK10_HUMAN]	5.68	6	6	8	968	112.065	6.94678	0.833631	0.87143	0.770052	0.825038	1.24791	1.28012	1.20116	1.24306	1.50667	0.000365543
P25311	Zinc-alpha-2-glycoprotein	AZGP1	Zinc-alpha-2-glycoprotein OS=Homo sapiens OX=9606 GN=AZGP1 PE=1 SV=2 - [ZA2G_HUMAN]	18.46	6	6	13	298	34.2371	6.04932	0.801042	0.771974	0.795716	0.789577	1.08054	1.47086	1.02009	1.1905	1.50776	0.0472274
P11279	Lysosome-associated membrane glycoprotein 1	LAMP1	Lysosome-associated membrane glycoprotein 1 OS=Homo sapiens OX=9606 GN=LAMP1 PE=1 SV=3 - [LAMP1_HUMAN]	6.71	3	3	5	417	44.8538	8.74854	0.853066	0.817165	0.7912	0.820477	1.34741	1.41522	0.953532	1.23872	1.50976	0.0448531
P07359	Platelet glycoprotein Ib alpha chain	GP1BA	Platelet glycoprotein Ib alpha chain OS=Homo sapiens OX=9606 GN=GP1BA PE=1 SV=2 - [GP1BA_HUMAN]	21.63	15	15	89	652	71.4952	6.29053	0.936008	0.83912	0.941086	0.905405	1.19324	1.46177	1.44858	1.36786	1.51078	0.00777649
P07947	Tyrosine-protein kinase Yes	YES1	Tyrosine-protein kinase Yes OS=Homo sapiens OX=9606 GN=YES1 PE=1 SV=3 - [YES_HUMAN]	15.1	1	9	28	543	60.7625	6.7417	0.88744	0.880728	0.932607	0.900258	1.24501	1.40665	1.42942	1.36036	1.51108	0.00158359
P08670	Vimentin	VIM	Vimentin OS=Homo sapiens OX=9606 GN=VIM PE=1 SV=4 - [VIME_HUMAN]	13.09	6	7	9	466	53.6191	5.12256	0.770046	0.807266	0.810823	0.796045	1.38305	1.17857	1.05739	1.20634	1.51541	0.0128744
O75558	Syntaxin-11	STX11	Syntaxin-11 OS=Homo sapiens OX=9606 GN=STX11 PE=1 SV=1 - [STX11_HUMAN]	42.86	12	12	37	287	33.1748	6.55127	0.82705	0.981538	0.937521	0.91537	1.42399	1.27571	1.48261	1.39411	1.523	0.00337838
P02649	Apolipoprotein E	APOE	Apolipoprotein E OS=Homo sapiens OX=9606 GN=APOE PE=1 SV=1 - [APOE_HUMAN]	26.81	9	9	22	317	36.1318	5.73193	0.808984	0.73726	0.8608	0.802348	1.32191	1.28737	1.06235	1.22388	1.52537	0.00902963
Q8N5C1	Calcium homeostasis modulator protein 5	CALHM5	Calcium homeostasis modulator protein 5 OS=Homo sapiens OX=9606 GN=CALHM5 PE=2 SV=1 - [CAHM5_HUMAN]	5.5	2	2	2	309	35.1466	8.1333	0.77824	0.793685	0.837916	0.80328	1.18328	1.14755	1.35756	1.22946	1.53055	0.0031825
O15031	Plexin-B2	PLXNB2	Plexin-B2 OS=Homo sapiens OX=9606 GN=PLXNB2 PE=1 SV=3 - [PLXB2_HUMAN]	4.95	8	8	8	1838	204.997	6.23975	0.855788	0.870021	0.822519	0.849443	1.20407	1.5123	1.18469	1.30035	1.53083	0.0135632
P08865	40S ribosomal protein SA	RPSA	40S ribosomal protein SA OS=Homo sapiens OX=9606 GN=RPSA PE=1 SV=4 - [RSSA_HUMAN]	2.71	1	1	1	295	32.8334	4.86865	0.639535	0.6262	0.634864	0.633533	0.98003	1.16235	0.77173	0.971372	1.53326	0.0402587
O00478	Butyrophilin subfamily 3 member A3	BTN3A3	Butyrophilin subfamily 3 member A3 OS=Homo sapiens OX=9606 GN=BTN3A3 PE=1 SV=1 - [BT3A3_HUMAN]	5.48	2	3	7	584	64.9609	5.52881	0.859527	0.812511	0.861254	0.844431	1.20602	1.39931	1.27914	1.29482	1.53337	0.00153785
Q14344	Guanine nucleotide-binding protein subunit alpha-13	GNA13	Guanine nucleotide-binding protein subunit alpha-13 OS=Homo sapiens OX=9606 GN=GNA13 PE=1 SV=2 - [GNA13_HUMAN]	36.34	11	13	28	377	44.0217	8.00146	0.868144	0.918418	0.88807	0.891544	1.2934	1.33052	1.47799	1.36731	1.53364	0.00122213
Q15771	Ras-related protein Rab-30	RAB30	Ras-related protein Rab-30 OS=Homo sapiens OX=9606 GN=RAB30 PE=1 SV=2 - [RAB30_HUMAN]	14.78	2	3	25	203	23.0435	4.97021	0.800383	0.890984	0.869395	0.853587	1.43161	1.0999	1.40391	1.31181	1.53682	0.0139574
Q9Y6D6	Brefeldin A-inhibited guanine nucleotide-exchange protein 1	ARFGEF1	Brefeldin A-inhibited guanine nucleotide-exchange protein 1 OS=Homo sapiens OX=9606 GN=ARFGEF1 PE=1 SV=2 - [BIG1_HUMAN]	1.14	2	2	2	1849	208.635	5.84619	0.776077	0.719548	0.717201	0.737609	1.21822	1.14454	1.04519	1.13599	1.54009	0.00176216
O60890	Oligophrenin-1	OPHN1	Oligophrenin-1 OS=Homo sapiens OX=9606 GN=OPHN1 PE=1 SV=1 - [OPHN1_HUMAN]	0.87	1	1	1	802	91.5829	7.95752	0.715754	0.928809	0.974991	0.873185	1.52347	1.12361	1.38783	1.34497	1.5403	0.0292964
Q8IY33	MICAL-like protein 2	MICALL2	MICAL-like protein 2 OS=Homo sapiens OX=9606 GN=MICALL2 PE=1 SV=1 - [MILK2_HUMAN]	0.77	1	1	3	904	97.442	9.56885	0.784387	0.78683	0.777616	0.782944	1.10828	1.4301	1.07987	1.20608	1.54044	0.0196632
Q9NX63	MICOS complex subunit MIC19	CHCHD3	MICOS complex subunit MIC19 OS=Homo sapiens OX=9606 GN=CHCHD3 PE=1 SV=1 - [MIC19_HUMAN]	18.94	4	4	4	227	26.1362	8.27979	0.814837	0.851238	0.77223	0.812768	1.53574	1.06592	1.15973	1.2538	1.54263	0.0386224
Q93100	Phosphorylase b kinase regulatory subunit beta	PHKB	Phosphorylase b kinase regulatory subunit beta OS=Homo sapiens OX=9606 GN=PHKB PE=1 SV=3 - [KPBB_HUMAN]	0.64	1	1	1	1093	124.805	6.94678	0.775619	0.731042	0.760468	0.75571	1.06192	1.42806	1.02342	1.17113	1.54971	0.0327371
Q9HBH0	Rho-related GTP-binding protein RhoF	RHOF	Rho-related GTP-binding protein RhoF OS=Homo sapiens OX=9606 GN=RHOF PE=1 SV=1 - [RHOF_HUMAN]	9.95	3	3	5	211	23.6102	8.646	0.772693	0.830781	0.753885	0.785786	1.21072	1.25573	1.1873	1.21792	1.54994	0.000146678
O75093	Slit homolog 1 protein	SLIT1	Slit homolog 1 protein OS=Homo sapiens OX=9606 GN=SLIT1 PE=2 SV=4 - [SLIT1_HUMAN]	0.59	1	1	1	1534	167.816	6.56592	0.805064	0.792281	0.839054	0.812133	1.27745	1.41469	1.0852	1.25911	1.55038	0.00981708
P15153	Ras-related C3 botulinum toxin substrate 2	RAC2	Ras-related C3 botulinum toxin substrate 2 OS=Homo sapiens OX=9606 GN=RAC2 PE=1 SV=1 - [RAC2_HUMAN]	31.25	2	6	30	192	21.4151	7.60596	0.825983	0.784134	0.874398	0.828172	1.26547	1.24388	1.34641	1.28525	1.55191	0.000356972
Q14644	Ras GTPase-activating protein 3	RASA3	Ras GTPase-activating protein 3 OS=Homo sapiens OX=9606 GN=RASA3 PE=1 SV=3 - [RASA3_HUMAN]	28.78	23	23	36	834	95.6382	7.15186	0.858546	0.819505	0.837001	0.838351	1.3323	1.25395	1.32006	1.3021	1.55317	6.57111e-05
O15194	CTD small phosphatase-like protein	CTDSPL	CTD small phosphatase-like protein OS=Homo sapiens OX=9606 GN=CTDSPL PE=1 SV=2 - [CTDSL_HUMAN]	7.97	2	2	2	276	31.1088	5.5415	0.855115	0.909069	0.942707	0.902297	1.35687	1.34052	1.5092	1.4022	1.55403	0.00109568
O15131	Importin subunit alpha-6	KPNA5	Importin subunit alpha-6 OS=Homo sapiens OX=9606 GN=KPNA5 PE=1 SV=2 - [IMA6_HUMAN]	5.41	2	2	2	536	60.3109	5.16064	0.7088	0.807969	0.757442	0.75807	1.05278	1.47298	1.01101	1.17892	1.55516	0.0487815
Q9BUH6	Protein PAXX	PAXX	Protein PAXX OS=Homo sapiens OX=9606 GN=PAXX PE=1 SV=2 - [PAXX_HUMAN]	5.88	1	1	2	204	21.626	5.47803	0.800946	0.771109	0.749759	0.773938	1.30225	1.34065	0.970393	1.20443	1.55624	0.0220901
Q8WXE9	Stonin-2	STON2	Stonin-2 OS=Homo sapiens OX=9606 GN=STON2 PE=1 SV=1 - [STON2_HUMAN]	1.77	2	2	2	905	101.102	5.38916	0.704332	0.628615	0.829158	0.720702	1.05435	1.23856	1.07212	1.12168	1.55637	0.00839303
P10124	Serglycin	SRGN	Serglycin OS=Homo sapiens OX=9606 GN=SRGN PE=1 SV=3 - [SRGN_HUMAN]	17.09	2	2	23	158	17.6406	4.95752	0.91448	0.820297	0.932243	0.889007	1.64552	1.34258	1.16496	1.38435	1.55719	0.026599
O43306	Adenylate cyclase type 6	ADCY6	Adenylate cyclase type 6 OS=Homo sapiens OX=9606 GN=ADCY6 PE=1 SV=2 - [ADCY6_HUMAN]	4.45	5	5	5	1168	130.531	8.22119	0.792901	0.734869	0.758987	0.762252	1.25879	1.26691	1.04039	1.18869	1.55945	0.00497467
Q99447	Ethanolamine-phosphate cytidylyltransferase	PCYT2	Ethanolamine-phosphate cytidylyltransferase OS=Homo sapiens OX=9606 GN=PCYT2 PE=1 SV=1 - [PCY2_HUMAN]	5.66	2	2	2	389	43.8079	6.91748	0.822258	0.77292	0.917418	0.837532	1.1949	1.45156	1.28067	1.30904	1.56298	0.00551209
P04114	Apolipoprotein B-100	APOB	Apolipoprotein B-100 OS=Homo sapiens OX=9606 GN=APOB PE=1 SV=2 - [APOB_HUMAN]	4.65	24	24	26	4563	515.283	7.04932	0.838773	0.671934	0.864685	0.791797	1.43219	1.17159	1.11876	1.24085	1.56713	0.0170544
Q15762	CD226 antigen	CD226	CD226 antigen OS=Homo sapiens OX=9606 GN=CD226 PE=1 SV=2 - [CD226_HUMAN]	21.13	6	6	9	336	38.5893	7.94287	0.954029	0.858509	0.926159	0.912899	1.44669	1.39179	1.45982	1.43276	1.56947	0.00012223
P13942	Collagen alpha-2(XI) chain	COL11A2	Collagen alpha-2(XI) chain OS=Homo sapiens OX=9606 GN=COL11A2 PE=1 SV=5 - [COBA2_HUMAN]	0.46	1	1	3	1736	171.686	6.21436	0.866623	0.915186	0.825425	0.869078	1.19435	1.5736	1.33209	1.36668	1.57256	0.0119552
Q12913	Receptor-type tyrosine-protein phosphatase eta	PTPRJ	Receptor-type tyrosine-protein phosphatase eta OS=Homo sapiens OX=9606 GN=PTPRJ PE=1 SV=3 - [PTPRJ_HUMAN]	18.47	23	23	39	1337	145.851	5.57959	0.818019	0.827775	0.834044	0.826613	1.27225	1.37742	1.2508	1.30015	1.57287	0.000274761
Q9H444	Charged multivesicular body protein 4b	CHMP4B	Charged multivesicular body protein 4b OS=Homo sapiens OX=9606 GN=CHMP4B PE=1 SV=1 - [CHM4B_HUMAN]	14.29	3	3	3	224	24.9346	4.81787	0.708301	0.714371	0.640394	0.687689	1.1236	1.21631	0.906067	1.08199	1.57337	0.0142298
Q6ZUT6	Coiled-coil domain-containing protein 9B	CCDC9B	Coiled-coil domain-containing protein 9B OS=Homo sapiens OX=9606 GN=CCDC9B PE=1 SV=1 - [CCD9B_HUMAN]	2.06	1	1	1	534	57.2898	9.12939	0.681545	0.783521	0.694827	0.719964	1.061	1.40969	0.928764	1.13315	1.5739	0.0482502
Q9H4X1	Regulator of cell cycle RGCC	RGCC	Regulator of cell cycle RGCC OS=Homo sapiens OX=9606 GN=RGCC PE=1 SV=1 - [RGCC_HUMAN]	21.9	3	3	6	137	14.55	4.75439	0.765683	0.62651	0.726848	0.706347	1.2235	1.07463	1.0425	1.11355	1.57649	0.0042316
Q9H4A3	Serine/threonine-protein kinase WNK1	WNK1	Serine/threonine-protein kinase WNK1 OS=Homo sapiens OX=9606 GN=WNK1 PE=1 SV=2 - [WNK1_HUMAN]	1.3	3	3	5	2382	250.64	6.34131	0.883701	0.872066	0.884593	0.88012	1.62615	1.35418	1.19216	1.39083	1.58027	0.0157143
P15529	Membrane cofactor protein	CD46	Membrane cofactor protein OS=Homo sapiens OX=9606 GN=CD46 PE=1 SV=3 - [MCP_HUMAN]	2.3	1	1	4	392	43.7187	6.7417	0.876227	0.88443	0.880736	0.880464	1.21544	1.27118	1.68787	1.3915	1.58041	0.0265836
Q9NT62	Ubiquitin-like-conjugating enzyme ATG3	ATG3	Ubiquitin-like-conjugating enzyme ATG3 OS=Homo sapiens OX=9606 GN=ATG3 PE=1 SV=1 - [ATG3_HUMAN]	4.14	1	1	1	314	35.8415	4.7417	0.735615	0.718452	0.673477	0.709181	1.10353	1.37609	0.886968	1.12219	1.58238	0.0443836
P17252	Protein kinase C alpha type	PRKCA	Protein kinase C alpha type OS=Homo sapiens OX=9606 GN=PRKCA PE=1 SV=4 - [KPCA_HUMAN]	16.82	4	11	17	672	76.7001	7.04932	0.762974	0.771169	0.78514	0.773094	1.17226	1.2993	1.20049	1.22402	1.58327	0.000321308
Q04941	Proteolipid protein 2	PLP2	Proteolipid protein 2 OS=Homo sapiens OX=9606 GN=PLP2 PE=1 SV=1 - [PLP2_HUMAN]	8.55	1	1	3	152	16.6797	7.23975	0.843432	0.773136	0.776975	0.797847	1.26282	1.53634	0.992206	1.26379	1.584	0.0425807
Q6P1M0	Long-chain fatty acid transport protein 4	SLC27A4	Long-chain fatty acid transport protein 4 OS=Homo sapiens OX=9606 GN=SLC27A4 PE=1 SV=1 - [S27A4_HUMAN]	1.56	1	1	1	643	72.0181	8.47021	0.814727	0.819053	0.779166	0.804315	1.61015	1.12539	1.09672	1.27742	1.58821	0.0472412
Q4KMQ2	Anoctamin-6	ANO6	Anoctamin-6 OS=Homo sapiens OX=9606 GN=ANO6 PE=1 SV=2 - [ANO6_HUMAN]	11.65	11	11	16	910	106.096	7.76709	0.870931	0.796029	0.822971	0.829977	1.40772	1.35589	1.19104	1.31822	1.58826	0.00209372
P35613	Basigin	BSG	Basigin OS=Homo sapiens OX=9606 GN=BSG PE=1 SV=2 - [BASI_HUMAN]	14.81	5	5	9	385	42.1741	5.65576	0.82308	0.846969	0.810131	0.826727	1.19096	1.4993	1.25883	1.31636	1.59226	0.00651661
P04899	Guanine nucleotide-binding protein G(i) subunit alpha-2	GNAI2	Guanine nucleotide-binding protein G(i) subunit alpha-2 OS=Homo sapiens OX=9606 GN=GNAI2 PE=1 SV=3 - [GNAI2_HUMAN]	50.42	8	14	30	355	40.4251	5.5415	0.801093	0.854046	0.806128	0.820422	1.23164	1.34957	1.3476	1.3096	1.59625	0.000324774
Q8N4L2	Type 2 phosphatidylinositol 4,5-bisphosphate 4-phosphatase	PIP4P2	Type 2 phosphatidylinositol 4,5-bisphosphate 4-phosphatase OS=Homo sapiens OX=9606 GN=PIP4P2 PE=1 SV=1 - [PP4P2_HUMAN]	4.28	1	1	1	257	28.0623	8.67529	0.791462	0.67061	0.644017	0.70203	1.17085	1.24979	0.943061	1.12123	1.59713	0.0149963
Q86WI1	Fibrocystin-L	PKHD1L1	Fibrocystin-L OS=Homo sapiens OX=9606 GN=PKHD1L1 PE=2 SV=2 - [PKHL1_HUMAN]	3.21	14	14	17	4243	465.439	6.11279	0.836793	0.740745	0.887272	0.821603	1.20738	1.29963	1.43506	1.31402	1.59934	0.00335238
Q96SW2	Protein cereblon	CRBN	Protein cereblon OS=Homo sapiens OX=9606 GN=CRBN PE=1 SV=1 - [CRBN_HUMAN]	1.58	1	1	1	442	50.5131	5.63037	0.816675	0.773298	0.857942	0.815972	1.18766	1.53503	1.19532	1.306	1.60055	0.0138709
Q9Y6C2	EMILIN-1	EMILIN1	EMILIN-1 OS=Homo sapiens OX=9606 GN=EMILIN1 PE=1 SV=3 - [EMIL1_HUMAN]	22.15	19	19	29	1016	106.63	5.17334	0.793018	0.726239	0.750428	0.756562	1.31075	1.30279	1.01936	1.21097	1.60062	0.00968814
Q6UX71	Plexin domain-containing protein 2	PLXDC2	Plexin domain-containing protein 2 OS=Homo sapiens OX=9606 GN=PLXDC2 PE=1 SV=1 - [PXDC2_HUMAN]	5.67	3	3	4	529	59.5455	6.45557	0.842629	0.764171	0.791901	0.799567	1.22969	1.52037	1.0928	1.28095	1.60206	0.0198293
Q12974	Protein tyrosine phosphatase type IVA 2	PTP4A2	Protein tyrosine phosphatase type IVA 2 OS=Homo sapiens OX=9606 GN=PTP4A2 PE=1 SV=1 - [TP4A2_HUMAN]	13.17	2	2	3	167	19.1148	8.36768	0.781805	0.716488	0.799385	0.765893	1.11583	1.42326	1.15039	1.22982	1.60574	0.00989116
P08648	Integrin alpha-5	ITGA5	Integrin alpha-5 OS=Homo sapiens OX=9606 GN=ITGA5 PE=1 SV=2 - [ITA5_HUMAN]	5.91	6	6	7	1049	114.465	5.77002	0.806554	0.823093	0.774339	0.801328	1.07418	1.59173	1.19673	1.28755	1.60676	0.0361943
Q9NP72	Ras-related protein Rab-18	RAB18	Ras-related protein Rab-18 OS=Homo sapiens OX=9606 GN=RAB18 PE=1 SV=1 - [RAB18_HUMAN]	40.29	8	8	14	206	22.9626	5.23682	0.785783	0.816988	0.886676	0.829816	1.33502	1.41663	1.25183	1.33449	1.60818	0.000848029
P17301	Integrin alpha-2	ITGA2	Integrin alpha-2 OS=Homo sapiens OX=9606 GN=ITGA2 PE=1 SV=1 - [ITA2_HUMAN]	17.61	19	19	38	1181	129.214	5.31299	0.860855	0.870232	0.74317	0.824752	1.36368	1.43672	1.1815	1.3273	1.60933	0.00431292
Q9H3N1	Thioredoxin-related transmembrane protein 1	TMX1	Thioredoxin-related transmembrane protein 1 OS=Homo sapiens OX=9606 GN=TMX1 PE=1 SV=1 - [TMX1_HUMAN]	2.86	1	1	1	280	31.7708	4.98291	0.842263	0.809515	0.80355	0.818443	1.56588	1.32462	1.06194	1.31748	1.60974	0.026836
P42892	Endothelin-converting enzyme 1	ECE1	Endothelin-converting enzyme 1 OS=Homo sapiens OX=9606 GN=ECE1 PE=1 SV=2 - [ECE1_HUMAN]	11.17	7	7	7	770	87.1082	5.88428	0.791214	0.811583	0.738929	0.780575	1.30048	1.38436	1.08511	1.25665	1.6099	0.00655673
P16150	Leukosialin	SPN	Leukosialin OS=Homo sapiens OX=9606 GN=SPN PE=1 SV=1 - [LEUK_HUMAN]	3	1	1	1	400	40.2973	5.09717	0.723692	0.828157	0.716073	0.755974	1.1566	1.33069	1.16543	1.21757	1.6106	0.00234981
P08754	Guanine nucleotide-binding protein G(k) subunit alpha	GNAI3	Guanine nucleotide-binding protein G(k) subunit alpha OS=Homo sapiens OX=9606 GN=GNAI3 PE=1 SV=3 - [GNAI3_HUMAN]	21.75	1	7	13	354	40.5063	5.69385	0.732805	0.709823	0.73022	0.724283	1.17406	1.24791	1.08412	1.1687	1.61359	0.000751256
Q5HYR2	Doublesex- and mab-3-related transcription factor C1	DMRTC1	Doublesex- and mab-3-related transcription factor C1 OS=Homo sapiens OX=9606 GN=DMRTC1 PE=2 SV=1 - [DMRTC_HUMAN]	3.65	1	1	1	192	20.1265	6.99072	0.606078	0.61093	0.560298	0.592435	0.917497	1.17318	0.779851	0.956841	1.6151	0.0351255
O15162	Phospholipid scramblase 1	PLSCR1	Phospholipid scramblase 1 OS=Homo sapiens OX=9606 GN=PLSCR1 PE=1 SV=1 - [PLS1_HUMAN]	5.35	2	2	4	318	35.0259	4.94482	0.860965	0.870283	0.823876	0.851708	1.33762	1.45718	1.333	1.37593	1.6155	0.000260935
Q07108	Early activation antigen CD69	CD69	Early activation antigen CD69 OS=Homo sapiens OX=9606 GN=CD69 PE=1 SV=1 - [CD69_HUMAN]	9.55	2	2	7	199	22.5447	6.60986	0.848036	0.770094	0.796568	0.804899	1.26967	1.29179	1.34095	1.3008	1.61611	9.04433e-05
Q9GZP8	Immortalization up-regulated protein	IMUP	Immortalization up-regulated protein OS=Homo sapiens OX=9606 GN=IMUP PE=1 SV=1 - [IMUP_HUMAN]	9.43	1	1	1	106	10.8906	9.72998	0.836329	0.837994	0.922353	0.865559	1.61775	1.24638	1.33436	1.3995	1.61687	0.00988619
P05771	Protein kinase C beta type	PRKCB	Protein kinase C beta type OS=Homo sapiens OX=9606 GN=PRKCB PE=1 SV=4 - [KPCB_HUMAN]	21.46	8	15	30	671	76.8191	7.00537	0.774752	0.749178	0.74269	0.75554	1.37932	1.15116	1.15587	1.22878	1.62636	0.00337351
Q96EC8	Protein YIPF6	YIPF6	Protein YIPF6 OS=Homo sapiens OX=9606 GN=YIPF6 PE=1 SV=2 - [YIPF6_HUMAN]	5.08	1	1	1	236	26.2387	5.64307	0.771079	0.859791	0.79852	0.809797	1.20334	1.56488	1.21287	1.32703	1.63872	0.0131986
Q9NX76	CKLF-like MARVEL transmembrane domain-containing protein 6	CMTM6	CKLF-like MARVEL transmembrane domain-containing protein 6 OS=Homo sapiens OX=9606 GN=CMTM6 PE=1 SV=1 - [CKLF6_HUMAN]	19.67	3	3	10	183	20.4055	5.2876	0.804941	0.82112	0.790594	0.805552	1.34271	1.37013	1.25122	1.32135	1.64031	0.000153815
Q9BYM8	RanBP-type and C3HC4-type zinc finger-containing protein 1	RBCK1	RanBP-type and C3HC4-type zinc finger-containing protein 1 OS=Homo sapiens OX=9606 GN=RBCK1 PE=1 SV=2 - [HOIL1_HUMAN]	1.76	1	1	1	510	57.5339	5.66846	0.713384	0.778383	0.726835	0.739534	1.03831	1.4117	1.19024	1.21342	1.64079	0.0126452
Q9Y2Q0	Phospholipid-transporting ATPase IA	ATP8A1	Phospholipid-transporting ATPase IA OS=Homo sapiens OX=9606 GN=ATP8A1 PE=1 SV=1 - [AT8A1_HUMAN]	5.33	5	6	8	1164	131.285	6.84424	0.70143	0.679996	0.642072	0.674499	1.1913	1.13543	0.997267	1.108	1.64269	0.0019737
P40197	Platelet glycoprotein V	GP5	Platelet glycoprotein V OS=Homo sapiens OX=9606 GN=GP5 PE=1 SV=1 - [GPV_HUMAN]	40.71	16	16	75	560	60.9207	9.62744	0.821199	0.715899	0.824209	0.787102	1.37337	1.23346	1.28363	1.29682	1.64759	0.000714932
Q15007	Pre-mRNA-splicing regulator WTAP	WTAP	Pre-mRNA-splicing regulator WTAP OS=Homo sapiens OX=9606 GN=WTAP PE=1 SV=2 - [FL2D_HUMAN]	1.77	1	1	1	396	44.2167	5.18604	0.456569	0.47054	0.406076	0.444395	0.703541	0.88798	0.606304	0.732608	1.64855	0.0274002
P14927	Cytochrome b-c1 complex subunit 7	UQCRB	Cytochrome b-c1 complex subunit 7 OS=Homo sapiens OX=9606 GN=UQCRB PE=1 SV=2 - [QCR7_HUMAN]	9.01	1	1	1	111	13.522	8.77783	0.721842	0.752035	0.758087	0.743988	1.24353	1.39703	1.04954	1.23003	1.6533	0.00861941
P18084	Integrin beta-5	ITGB5	Integrin beta-5 OS=Homo sapiens OX=9606 GN=ITGB5 PE=1 SV=1 - [ITB5_HUMAN]	1.13	1	1	2	799	87.9962	6.06201	0.753944	0.680978	0.735376	0.723433	1.14585	1.48664	0.956943	1.19648	1.65389	0.0390835
P51575	P2X purinoceptor 1	P2RX1	P2X purinoceptor 1 OS=Homo sapiens OX=9606 GN=P2RX1 PE=1 SV=1 - [P2RX1_HUMAN]	10.03	4	4	9	399	44.9511	8.47021	0.785012	0.742627	0.70262	0.74342	1.14324	1.41897	1.12909	1.23043	1.6551	0.00746484
P01127	Platelet-derived growth factor subunit B	PDGFB	Platelet-derived growth factor subunit B OS=Homo sapiens OX=9606 GN=PDGFB PE=1 SV=1 - [PDGFB_HUMAN]	3.32	1	1	2	241	27.2661	9.15869	0.807656	0.706167	0.714963	0.742929	1.22585	1.52734	0.938378	1.23053	1.65632	0.0479872
P02775	Platelet basic protein	PPBP	Platelet basic protein OS=Homo sapiens OX=9606 GN=PPBP PE=1 SV=3 - [CXCL7_HUMAN]	51.56	9	9	393	128	13.8854	8.79248	0.831538	0.903487	0.963321	0.899449	1.65743	1.52399	1.29561	1.49234	1.65917	0.00617227
P08962	CD63 antigen	CD63	CD63 antigen OS=Homo sapiens OX=9606 GN=CD63 PE=1 SV=2 - [CD63_HUMAN]	13.03	4	4	8	238	25.6191	7.81104	0.802819	0.819239	0.758817	0.793625	1.29412	1.59352	1.0677	1.31845	1.6613	0.0267167
P10909	Clusterin	CLU	Clusterin OS=Homo sapiens OX=9606 GN=CLU PE=1 SV=1 - [CLUS_HUMAN]	35.86	16	16	73	449	52.461	6.26514	0.822205	0.789394	0.898417	0.836672	1.35885	1.54434	1.27095	1.39138	1.66299	0.00307875
Q13201	Multimerin-1	MMRN1	Multimerin-1 OS=Homo sapiens OX=9606 GN=MMRN1 PE=1 SV=3 - [MMRN1_HUMAN]	44.3	50	50	194	1228	138.023	7.92822	0.853245	0.803745	0.80183	0.819606	1.52122	1.45951	1.10909	1.36327	1.66333	0.0136915
P62879	Guanine nucleotide-binding protein G(I)/G(S)/G(T) subunit beta-2	GNB2	Guanine nucleotide-binding protein G(I)/G(S)/G(T) subunit beta-2 OS=Homo sapiens OX=9606 GN=GNB2 PE=1 SV=3 - [GBB2_HUMAN]	34.12	2	9	27	340	37.3071	5.99854	0.804897	0.839931	0.903326	0.849385	1.43905	1.38186	1.42245	1.41445	1.66527	7.19074e-05
P04156	Major prion protein	PRNP	Major prion protein OS=Homo sapiens OX=9606 GN=PRNP PE=1 SV=1 - [PRIO_HUMAN]	11.46	3	3	4	253	27.6432	8.99756	0.728034	0.829172	0.758238	0.771815	1.03788	1.57068	1.26496	1.29117	1.67291	0.0298543
P51570	Galactokinase	GALK1	Galactokinase OS=Homo sapiens OX=9606 GN=GALK1 PE=1 SV=1 - [GALK1_HUMAN]	2.81	1	1	1	392	42.2456	6.45557	0.734614	0.901187	0.906755	0.847519	1.37288	1.25736	1.62415	1.41813	1.67328	0.00949904
A6NC98	Coiled-coil domain-containing protein 88B	CCDC88B	Coiled-coil domain-containing protein 88B OS=Homo sapiens OX=9606 GN=CCDC88B PE=1 SV=1 - [CC88B_HUMAN]	0.47	1	1	1	1476	164.71	5.10986	0.73444	0.719912	0.736522	0.730291	1.14398	1.24214	1.28434	1.22349	1.67534	0.000298241
O14602	Eukaryotic translation initiation factor 1A, Y-chromosomal	EIF1AY	Eukaryotic translation initiation factor 1A, Y-chromosomal OS=Homo sapiens OX=9606 GN=EIF1AY PE=1 SV=4 - [IF1AY_HUMAN]	14.58	2	2	3	144	16.4323	5.23682	0.743453	0.78458	0.790855	0.772963	1.34634	1.16197	1.38185	1.29672	1.6776	0.00168342
P50148	Guanine nucleotide-binding protein G(q) subunit alpha	GNAQ	Guanine nucleotide-binding protein G(q) subunit alpha OS=Homo sapiens OX=9606 GN=GNAQ PE=1 SV=4 - [GNAQ_HUMAN]	44.01	13	15	36	359	42.1153	5.68115	0.776554	0.839142	0.843078	0.819592	1.365	1.31635	1.45177	1.37771	1.68097	0.000244827
Q8IWA5	Choline transporter-like protein 2	SLC44A2	Choline transporter-like protein 2 OS=Homo sapiens OX=9606 GN=SLC44A2 PE=1 SV=3 - [CTL2_HUMAN]	8.36	5	6	7	706	80.0705	8.57275	0.755233	0.802989	0.757247	0.771823	1.13496	1.39898	1.35939	1.29778	1.68144	0.00327169
P05023	Sodium/potassium-transporting ATPase subunit alpha-1	ATP1A1	Sodium/potassium-transporting ATPase subunit alpha-1 OS=Homo sapiens OX=9606 GN=ATP1A1 PE=1 SV=1 - [AT1A1_HUMAN]	8.7	9	9	12	1023	112.824	5.49072	0.737458	0.76193	0.773725	0.757704	1.17655	1.40397	1.25136	1.2773	1.68574	0.00155534
P69849	Nodal modulator 3	NOMO3	Nodal modulator 3 OS=Homo sapiens OX=9606 GN=NOMO3 PE=3 SV=2 - [NOMO3_HUMAN]	0.82	1	1	1	1222	134.049	5.66846	0.788287	0.708899	0.763054	0.753413	1.32521	1.42665	1.06979	1.27388	1.69081	0.0087286
P51991	Heterogeneous nuclear ribonucleoprotein A3	HNRNPA3	Heterogeneous nuclear ribonucleoprotein A3 OS=Homo sapiens OX=9606 GN=HNRNPA3 PE=1 SV=2 - [ROA3_HUMAN]	2.65	1	1	1	378	39.5706	9.01221	0.813623	0.781299	0.758811	0.784578	1.52586	1.43672	1.02439	1.32899	1.69389	0.024758
Q96JB5	CDK5 regulatory subunit-associated protein 3	CDK5RAP3	CDK5 regulatory subunit-associated protein 3 OS=Homo sapiens OX=9606 GN=CDK5RAP3 PE=1 SV=2 - [CK5P3_HUMAN]	6.72	2	3	3	506	56.885	4.75439	0.713715	0.77371	0.733844	0.740423	1.22877	1.45192	1.08715	1.25595	1.69626	0.00871213
P51153	Ras-related protein Rab-13	RAB13	Ras-related protein Rab-13 OS=Homo sapiens OX=9606 GN=RAB13 PE=1 SV=1 - [RAB13_HUMAN]	21.67	2	5	9	203	22.7597	9.18799	0.822272	0.759514	0.740527	0.774104	1.31182	1.48959	1.14329	1.3149	1.69861	0.00629274
Q6V1P9	Protocadherin-23	DCHS2	Protocadherin-23 OS=Homo sapiens OX=9606 GN=DCHS2 PE=2 SV=1 - [PCD23_HUMAN]	0.24	1	1	1	2916	322.034	4.76709	0.794185	0.745028	0.766645	0.768619	1.41899	1.46911	1.05071	1.31294	1.70818	0.0148198
Q14699	Raftlin	RFTN1	Raftlin OS=Homo sapiens OX=9606 GN=RFTN1 PE=1 SV=4 - [RFTN1_HUMAN]	1.38	1	1	1	578	63.1065	5.66846	0.847737	0.79243	0.68167	0.773945	1.28132	1.61201	1.07615	1.32316	1.70963	0.028359
P08575	Receptor-type tyrosine-protein phosphatase C	PTPRC	Receptor-type tyrosine-protein phosphatase C OS=Homo sapiens OX=9606 GN=PTPRC PE=1 SV=3 - [PTPRC_HUMAN]	6.13	8	8	14	1306	147.394	6.15088	0.805129	0.803417	0.779773	0.796107	1.35687	1.42844	1.30113	1.36215	1.71101	0.000115156
P04271	Protein S100-B	S100B	Protein S100-B OS=Homo sapiens OX=9606 GN=S100B PE=1 SV=2 - [S100B_HUMAN]	16.3	1	1	2	92	10.7061	4.58936	0.711135	0.771067	0.77384	0.752014	1.26117	1.30388	1.29749	1.28751	1.71208	2.55067e-05
Q8NG11	Tetraspanin-14	TSPAN14	Tetraspanin-14 OS=Homo sapiens OX=9606 GN=TSPAN14 PE=1 SV=1 - [TSN14_HUMAN]	22.96	7	7	12	270	30.6706	6.84424	0.834106	0.869201	0.800891	0.834733	1.24435	1.45634	1.6065	1.43573	1.71999	0.00491903
P30536	Translocator protein	TSPO	Translocator protein OS=Homo sapiens OX=9606 GN=TSPO PE=1 SV=3 - [TSPO_HUMAN]	9.47	2	2	3	169	18.8156	9.36377	0.84099	0.74094	0.759566	0.780499	1.61405	1.29444	1.12038	1.34296	1.72064	0.0190083
Q9H0X4	Protein FAM234A	FAM234A	Protein FAM234A OS=Homo sapiens OX=9606 GN=FAM234A PE=1 SV=1 - [F234A_HUMAN]	2.36	1	1	1	552	59.6221	6.27783	0.759804	0.788212	0.708195	0.75207	1.31662	1.48128	1.09564	1.29784	1.7257	0.00876754
Q9Y3Q8	TSC22 domain family protein 4	TSC22D4	TSC22 domain family protein 4 OS=Homo sapiens OX=9606 GN=TSC22D4 PE=1 SV=2 - [T22D4_HUMAN]	7.34	3	3	3	395	41.0009	7.21045	0.691012	0.657444	0.706178	0.684878	1.32719	1.24953	0.969938	1.18222	1.72618	0.0104599
P51397	Death-associated protein 1	DAP	Death-associated protein 1 OS=Homo sapiens OX=9606 GN=DAP PE=1 SV=3 - [DAP1_HUMAN]	15.69	2	2	2	102	11.1577	9.31982	0.770149	0.728803	0.690783	0.729912	1.35878	1.38456	1.03704	1.26013	1.72641	0.0096878
Q9Y265	RuvB-like 1	RUVBL1	RuvB-like 1 OS=Homo sapiens OX=9606 GN=RUVBL1 PE=1 SV=1 - [RUVB1_HUMAN]	4.17	2	2	3	456	50.1963	6.41748	0.764517	0.751199	0.797023	0.770913	1.70421	1.19254	1.10609	1.33428	1.73078	0.0395327
P31645	Sodium-dependent serotonin transporter	SLC6A4	Sodium-dependent serotonin transporter OS=Homo sapiens OX=9606 GN=SLC6A4 PE=1 SV=1 - [SC6A4_HUMAN]	3.97	2	2	3	630	70.2788	6.25244	0.748026	0.694357	0.65711	0.699831	1.14391	1.4018	1.09759	1.21443	1.73533	0.0063489
Q8TAA5	GrpE protein homolog 2, mitochondrial	GRPEL2	GrpE protein homolog 2, mitochondrial OS=Homo sapiens OX=9606 GN=GRPEL2 PE=1 SV=1 - [GRPE2_HUMAN]	3.56	1	1	1	225	25.4154	7.72314	0.590078	0.568248	0.563249	0.573858	0.947647	1.27112	0.791563	1.00344	1.74859	0.0385224
Q15223	Nectin-1	NECTIN1	Nectin-1 OS=Homo sapiens OX=9606 GN=NECTIN1 PE=1 SV=3 - [NECT1_HUMAN]	2.13	1	1	1	517	57.1225	6.1001	0.844771	0.725782	0.763285	0.777946	1.38475	1.44211	1.25698	1.36128	1.74984	0.000854088
Q8WWI5	Choline transporter-like protein 1	SLC44A1	Choline transporter-like protein 1 OS=Homo sapiens OX=9606 GN=SLC44A1 PE=1 SV=1 - [CTL1_HUMAN]	17.81	11	11	18	657	73.2533	8.60205	0.782493	0.771638	0.772137	0.775422	1.23399	1.52466	1.31702	1.35855	1.75202	0.00252471
Q92854	Semaphorin-4D	SEMA4D	Semaphorin-4D OS=Homo sapiens OX=9606 GN=SEMA4D PE=1 SV=1 - [SEM4D_HUMAN]	7.31	8	8	15	862	96.0887	7.95752	0.868518	0.679216	0.794856	0.780863	1.26827	1.46521	1.3728	1.36876	1.75288	0.00175746
Q15286	Ras-related protein Rab-35	RAB35	Ras-related protein Rab-35 OS=Homo sapiens OX=9606 GN=RAB35 PE=1 SV=1 - [RAB35_HUMAN]	25.87	3	5	29	201	23.0108	8.29443	0.73395	0.798383	0.814399	0.782244	1.23085	1.40589	1.48042	1.37239	1.75442	0.00163144
P16671	Platelet glycoprotein 4	CD36	Platelet glycoprotein 4 OS=Homo sapiens OX=9606 GN=CD36 PE=1 SV=2 - [CD36_HUMAN]	24.15	10	10	45	472	53.0193	7.95752	0.821935	0.769614	0.841761	0.811104	1.40567	1.26796	1.62898	1.4342	1.76821	0.00438534
P30273	High affinity immunoglobulin epsilon receptor subunit gamma	FCER1G	High affinity immunoglobulin epsilon receptor subunit gamma OS=Homo sapiens OX=9606 GN=FCER1G PE=1 SV=1 - [FCERG_HUMAN]	32.56	3	3	15	86	9.66128	7.12256	0.77937	0.732373	0.707492	0.739745	1.41147	1.53999	0.978706	1.31006	1.77096	0.0290092
A6NJB7	Proline-rich protein 19	PRR19	Proline-rich protein 19 OS=Homo sapiens OX=9606 GN=PRR19 PE=1 SV=1 - [PRR19_HUMAN]	1.97	1	1	1	356	38.6922	10.4771	0.695692	0.621218	0.663902	0.660271	1.10038	1.37392	1.03646	1.17025	1.77238	0.00849853
P49914	5-formyltetrahydrofolate cyclo-ligase	MTHFS	5-formyltetrahydrofolate cyclo-ligase OS=Homo sapiens OX=9606 GN=MTHFS PE=1 SV=2 - [MTHFS_HUMAN]	5.91	1	1	1	203	23.2409	7.88428	0.733666	0.647987	0.674857	0.685503	1.12498	1.58362	0.945447	1.21802	1.77682	0.0499172
Q04759	Protein kinase C theta type	PRKCQ	Protein kinase C theta type OS=Homo sapiens OX=9606 GN=PRKCQ PE=1 SV=3 - [KPCT_HUMAN]	3.54	1	3	5	706	81.8107	7.60596	0.774643	0.831323	0.821227	0.809064	1.59586	1.1554	1.56529	1.43885	1.77841	0.0116729
P08514	Integrin alpha-IIb	ITGA2B	Integrin alpha-IIb OS=Homo sapiens OX=9606 GN=ITGA2B PE=1 SV=3 - [ITA2B_HUMAN]	45.52	39	39	305	1039	113.306	5.37646	0.791252	0.844889	0.767924	0.801355	1.39983	1.52131	1.37643	1.43252	1.78763	0.000233096
Q16891	MICOS complex subunit MIC60	IMMT	MICOS complex subunit MIC60 OS=Homo sapiens OX=9606 GN=IMMT PE=1 SV=1 - [MIC60_HUMAN]	8.05	7	7	9	758	83.6264	6.48096	0.750786	0.773197	0.753938	0.759307	1.72863	1.20377	1.15488	1.36242	1.7943	0.03045
O15427	Monocarboxylate transporter 4	SLC16A3	Monocarboxylate transporter 4 OS=Homo sapiens OX=9606 GN=SLC16A3 PE=1 SV=1 - [MOT4_HUMAN]	10.54	5	5	8	465	49.4369	7.95752	0.76964	0.781711	0.718509	0.75662	1.23964	1.59172	1.24925	1.3602	1.79773	0.00678568
Q3KNS1	Patched domain-containing protein 3	PTCHD3	Patched domain-containing protein 3 OS=Homo sapiens OX=9606 GN=PTCHD3 PE=1 SV=3 - [PTHD3_HUMAN]	1.3	1	1	1	767	86.8158	6.23975	0.705827	0.643759	0.615523	0.655036	1.30448	1.32108	0.918979	1.18151	1.80374	0.0171332
P53007	Tricarboxylate transport protein, mitochondrial	SLC25A1	Tricarboxylate transport protein, mitochondrial OS=Homo sapiens OX=9606 GN=SLC25A1 PE=1 SV=2 - [TXTP_HUMAN]	2.57	1	1	1	311	33.991	9.89111	0.785412	0.689002	0.694038	0.722817	1.50959	1.41949	0.983154	1.30408	1.80416	0.0246469
Q08722	Leukocyte surface antigen CD47	CD47	Leukocyte surface antigen CD47 OS=Homo sapiens OX=9606 GN=CD47 PE=1 SV=1 - [CD47_HUMAN]	13	5	5	13	323	35.1907	7.21045	0.827857	0.844874	0.752743	0.808491	1.44408	1.4583	1.48944	1.46394	1.81071	3.0786e-05
Q15363	Transmembrane emp24 domain-containing protein 2	TMED2	Transmembrane emp24 domain-containing protein 2 OS=Homo sapiens OX=9606 GN=TMED2 PE=1 SV=1 - [TMED2_HUMAN]	4.48	1	1	1	201	22.7464	5.17334	0.74468	0.631807	0.648182	0.67489	1.27016	1.37241	1.02689	1.22315	1.81238	0.00718114
P33527	Multidrug resistance-associated protein 1	ABCC1	Multidrug resistance-associated protein 1 OS=Homo sapiens OX=9606 GN=ABCC1 PE=1 SV=3 - [MRP1_HUMAN]	0.72	1	1	1	1531	171.481	7.10791	0.739562	0.623545	0.693314	0.685473	1.29367	1.47815	0.960813	1.24421	1.81512	0.0227027
O95084	Serine protease 23	PRSS23	Serine protease 23 OS=Homo sapiens OX=9606 GN=PRSS23 PE=1 SV=1 - [PRS23_HUMAN]	6.27	2	2	2	383	42.9738	9.42236	0.697328	0.68071	0.719377	0.699139	1.22222	1.52111	1.06887	1.27073	1.81757	0.0127524
Q96RD7	Pannexin-1	PANX1	Pannexin-1 OS=Homo sapiens OX=9606 GN=PANX1 PE=1 SV=4 - [PANX1_HUMAN]	1.88	1	1	1	426	48.019	6.01123	0.847724	0.861757	0.857667	0.855716	1.80644	1.38147	1.47934	1.55575	1.81807	0.00552336
Q9BX67	Junctional adhesion molecule C	JAM3	Junctional adhesion molecule C OS=Homo sapiens OX=9606 GN=JAM3 PE=1 SV=1 - [JAM3_HUMAN]	19.68	5	5	7	310	34.9978	7.59131	0.758075	0.694529	0.718537	0.723714	1.28514	1.4771	1.19401	1.31875	1.8222	0.00223666
P45880	Voltage-dependent anion-selective channel protein 2	VDAC2	Voltage-dependent anion-selective channel protein 2 OS=Homo sapiens OX=9606 GN=VDAC2 PE=1 SV=2 - [VDAC2_HUMAN]	16.67	5	5	9	294	31.5465	7.56201	0.778081	0.713003	0.761025	0.750703	1.78535	1.16256	1.15913	1.36901	1.82364	0.0416661
Q96QS1	Tetraspanin-32	TSPAN32	Tetraspanin-32 OS=Homo sapiens OX=9606 GN=TSPAN32 PE=2 SV=1 - [TSN32_HUMAN]	10.31	3	3	4	320	34.6085	8.39697	0.713657	0.755733	0.695015	0.721468	1.20213	1.47019	1.27487	1.31573	1.82368	0.00192645
P61026	Ras-related protein Rab-10	RAB10	Ras-related protein Rab-10 OS=Homo sapiens OX=9606 GN=RAB10 PE=1 SV=1 - [RAB10_HUMAN]	53	8	11	43	200	22.5266	8.38232	0.749814	0.765613	0.776005	0.76381	1.52356	1.2257	1.43425	1.3945	1.82572	0.00205658
P61073	C-X-C chemokine receptor type 4	CXCR4	C-X-C chemokine receptor type 4 OS=Homo sapiens OX=9606 GN=CXCR4 PE=1 SV=1 - [CXCR4_HUMAN]	5.4	2	2	5	352	39.7197	8.20654	0.701724	0.786049	0.739231	0.742334	1.12294	1.55109	1.39362	1.35588	1.82652	0.00854446
O15551	Claudin-3	CLDN3	Claudin-3 OS=Homo sapiens OX=9606 GN=CLDN3 PE=1 SV=1 - [CLD3_HUMAN]	5.45	1	1	4	220	23.3031	8.04541	0.67001	0.850409	0.685089	0.735169	1.05082	1.6078	1.38229	1.34697	1.83219	0.0235458
P27105	Erythrocyte band 7 integral membrane protein	STOM	Erythrocyte band 7 integral membrane protein OS=Homo sapiens OX=9606 GN=STOM PE=1 SV=3 - [STOM_HUMAN]	52.08	12	12	91	288	31.7107	7.88428	0.780292	0.784574	0.676855	0.74724	1.44924	1.6179	1.04019	1.36911	1.83222	0.0237631
P16284	Platelet endothelial cell adhesion molecule	PECAM1	Platelet endothelial cell adhesion molecule OS=Homo sapiens OX=9606 GN=PECAM1 PE=1 SV=2 - [PECA1_HUMAN]	36.86	23	23	69	738	82.4698	6.99072	0.748288	0.799938	0.778047	0.775424	1.33817	1.30957	1.6166	1.42145	1.83312	0.00285528
Q9Y624	Junctional adhesion molecule A	F11R	Junctional adhesion molecule A OS=Homo sapiens OX=9606 GN=F11R PE=1 SV=1 - [JAM1_HUMAN]	47.49	12	12	38	299	32.5625	7.89893	0.773083	0.730872	0.769658	0.757871	1.40569	1.50123	1.27414	1.39369	1.83895	0.000696295
Q5T0F9	Coiled-coil and C2 domain-containing protein 1B	CC2D1B	Coiled-coil and C2 domain-containing protein 1B OS=Homo sapiens OX=9606 GN=CC2D1B PE=1 SV=1 - [C2D1B_HUMAN]	2.68	3	3	3	858	94.1664	5.26221	0.712081	0.591584	0.555129	0.619598	1.21083	1.31005	0.899816	1.14023	1.84028	0.0170537
O14672	Disintegrin and metalloproteinase domain-containing protein 10	ADAM10	Disintegrin and metalloproteinase domain-containing protein 10 OS=Homo sapiens OX=9606 GN=ADAM10 PE=1 SV=1 - [ADA10_HUMAN]	21.93	15	15	25	748	84.0877	7.76709	0.776484	0.764936	0.745459	0.762293	1.36868	1.48552	1.35939	1.40453	1.84251	0.000102528
Q13530	Serine incorporator 3	SERINC3	Serine incorporator 3 OS=Homo sapiens OX=9606 GN=SERINC3 PE=2 SV=2 - [SERC3_HUMAN]	1.48	1	1	1	473	52.5457	7.45947	0.743823	0.713879	0.665816	0.707839	1.27599	1.47893	1.16795	1.30762	1.84734	0.0030884
P52564	Dual specificity mitogen-activated protein kinase kinase 6	MAP2K6	Dual specificity mitogen-activated protein kinase kinase 6 OS=Homo sapiens OX=9606 GN=MAP2K6 PE=1 SV=1 - [MP2K6_HUMAN]	2.4	1	1	1	334	37.4682	7.38623	0.731654	0.635407	0.676674	0.681245	1.5034	1.17818	1.09584	1.25914	1.84829	0.0105585
P23229	Integrin alpha-6	ITGA6	Integrin alpha-6 OS=Homo sapiens OX=9606 GN=ITGA6 PE=1 SV=5 - [ITA6_HUMAN]	34.42	35	35	103	1130	126.526	6.60986	0.741372	0.784016	0.759411	0.7616	1.27575	1.3727	1.57857	1.40901	1.85006	0.00199005
Q9H4A9	Dipeptidase 2	DPEP2	Dipeptidase 2 OS=Homo sapiens OX=9606 GN=DPEP2 PE=1 SV=3 - [DPEP2_HUMAN]	1.65	1	1	1	486	53.3313	6.53662	0.701265	0.751542	0.674163	0.70899	1.15079	1.73285	1.06508	1.31624	1.8565	0.0450994
P02788	Lactotransferrin	LTF	Lactotransferrin OS=Homo sapiens OX=9606 GN=LTF PE=1 SV=6 - [TRFL_HUMAN]	2.39	2	2	7	710	78.1319	8.11865	0.696521	0.614003	0.608363	0.639629	1.10397	1.54214	0.935988	1.19403	1.86676	0.038746
P05556	Integrin beta-1	ITGB1	Integrin beta-1 OS=Homo sapiens OX=9606 GN=ITGB1 PE=1 SV=2 - [ITB1_HUMAN]	29.57	22	22	90	798	88.357	5.38916	0.772146	0.797905	0.746333	0.772128	1.40179	1.42864	1.49433	1.44159	1.86703	2.81175e-05
Q969X1	Protein lifeguard 3	TMBIM1	Protein lifeguard 3 OS=Homo sapiens OX=9606 GN=TMBIM1 PE=1 SV=2 - [LFG3_HUMAN]	8.68	3	3	8	311	34.5846	7.72314	0.750848	0.831742	0.854124	0.812238	1.45914	1.30134	1.80879	1.52309	1.87518	0.00973047
P31930	Cytochrome b-c1 complex subunit 1, mitochondrial	UQCRC1	Cytochrome b-c1 complex subunit 1, mitochondrial OS=Homo sapiens OX=9606 GN=UQCRC1 PE=1 SV=3 - [QCR1_HUMAN]	11.04	5	5	7	480	52.6124	6.3667	0.685258	0.674108	0.658286	0.672551	1.34416	1.48503	0.96243	1.26387	1.87922	0.0193841
Q13277	Syntaxin-3	STX3	Syntaxin-3 OS=Homo sapiens OX=9606 GN=STX3 PE=1 SV=3 - [STX3_HUMAN]	3.11	1	1	1	289	33.1344	5.43994	0.72787	0.679527	0.680585	0.695994	1.48309	1.44939	0.992487	1.30832	1.87979	0.0182919
P20339	Ras-related protein Rab-5A	RAB5A	Ras-related protein Rab-5A OS=Homo sapiens OX=9606 GN=RAB5A PE=1 SV=2 - [RAB5A_HUMAN]	15.35	1	3	5	215	23.6438	8.14795	0.717699	0.752938	0.777404	0.749347	1.37447	1.43331	1.42638	1.41139	1.88349	1.28645e-05
P25774	Cathepsin S	CTSS	Cathepsin S OS=Homo sapiens OX=9606 GN=CTSS PE=1 SV=3 - [CATS_HUMAN]	2.11	1	1	2	331	37.4713	8.33838	0.707823	0.656772	0.663116	0.675904	1.16207	1.61991	1.09877	1.29358	1.91386	0.0200465
P13598	Intercellular adhesion molecule 2	ICAM2	Intercellular adhesion molecule 2 OS=Homo sapiens OX=9606 GN=ICAM2 PE=1 SV=2 - [ICAM2_HUMAN]	20	5	5	10	275	30.6346	7.43018	0.871226	0.783182	0.806247	0.820218	1.53269	1.91351	1.26799	1.5714	1.91583	0.0165325
P02652	Apolipoprotein A-II	APOA2	Apolipoprotein A-II OS=Homo sapiens OX=9606 GN=APOA2 PE=1 SV=1 - [APOA2_HUMAN]	20	1	1	1	100	11.1679	6.62451	0.664785	0.888208	0.794497	0.782497	1.49711	1.79567	1.2194	1.50406	1.92213	0.0155897
P0CG48	Polyubiquitin-C	UBC	Polyubiquitin-C OS=Homo sapiens OX=9606 GN=UBC PE=1 SV=3 - [UBC_HUMAN]	56.5	4	4	51	685	76.9915	7.66455	0.705925	0.654251	0.690169	0.683448	1.30988	1.61994	1.02634	1.31872	1.92951	0.020992
Q9UBR2	Cathepsin Z	CTSZ	Cathepsin Z OS=Homo sapiens OX=9606 GN=CTSZ PE=1 SV=1 - [CATZ_HUMAN]	5.61	2	2	2	303	33.8462	7.10791	0.706464	0.617639	0.617561	0.647221	1.21224	1.65146	0.910388	1.25803	1.94374	0.0481973
Q9NUU7	ATP-dependent RNA helicase DDX19A	DDX19A	ATP-dependent RNA helicase DDX19A OS=Homo sapiens OX=9606 GN=DDX19A PE=1 SV=1 - [DD19A_HUMAN]	1.88	1	1	1	478	53.9408	6.58057	0.686882	0.71822	0.685997	0.697033	1.33417	1.38217	1.35096	1.35577	1.94505	3.04973e-06
O76041	Nebulette	NEBL	Nebulette OS=Homo sapiens OX=9606 GN=NEBL PE=1 SV=1 - [NEBL_HUMAN]	0.79	1	1	1	1014	116.381	7.98682	0.822371	0.795121	0.736301	0.784598	1.63892	1.56955	1.39904	1.53584	1.95748	0.000577681
P09871	Complement C1s subcomponent	C1S	Complement C1s subcomponent OS=Homo sapiens OX=9606 GN=C1S PE=1 SV=1 - [C1S_HUMAN]	1.45	1	1	1	688	76.6348	4.95752	0.636684	0.63399	0.591251	0.620642	1.27364	1.48453	0.915735	1.22464	1.97318	0.0222787
Q9H5X1	Cytosolic iron-sulfur assembly component 2A	CIAO2A	Cytosolic iron-sulfur assembly component 2A OS=Homo sapiens OX=9606 GN=CIAO2A PE=1 SV=1 - [CIA2A_HUMAN]	6.88	1	1	1	160	18.3435	4.88135	0.685815	0.681928	0.618905	0.662216	1.21181	1.61811	1.09556	1.3085	1.97593	0.0155748
P05106	Integrin beta-3	ITGB3	Integrin beta-3 OS=Homo sapiens OX=9606 GN=ITGB3 PE=1 SV=2 - [ITB3_HUMAN]	49.75	35	35	297	788	87.0004	5.23682	0.748276	0.776162	0.72586	0.750099	1.45067	1.57413	1.44686	1.49055	1.98714	7.48335e-05
O60330	Protocadherin gamma-A12	PCDHGA12	Protocadherin gamma-A12 OS=Homo sapiens OX=9606 GN=PCDHGA12 PE=2 SV=1 - [PCDGC_HUMAN]	1.29	1	1	1	932	100.893	5.04639	0.759381	0.791705	0.685888	0.745658	1.45477	1.62853	1.38257	1.48862	1.99639	0.000727216
Q9Y210	Short transient receptor potential channel 6	TRPC6	Short transient receptor potential channel 6 OS=Homo sapiens OX=9606 GN=TRPC6 PE=1 SV=1 - [TRPC6_HUMAN]	3.97	4	4	6	931	106.258	6.66846	0.770642	0.721494	0.676191	0.722775	1.40336	1.71379	1.21614	1.44443	1.99845	0.0081179
Q86UF1	Tetraspanin-33	TSPAN33	Tetraspanin-33 OS=Homo sapiens OX=9606 GN=TSPAN33 PE=1 SV=1 - [TSN33_HUMAN]	16.25	4	4	6	283	31.5171	7.1665	0.701504	0.816551	0.768933	0.762329	1.26525	1.3051	2.02931	1.53322	2.01123	0.0370447
Q5JQS6	Germinal center-associated signaling and motility-like protein	GCSAML	Germinal center-associated signaling and motility-like protein OS=Homo sapiens OX=9606 GN=GCSAML PE=2 SV=1 - [GSAML_HUMAN]	20	2	2	3	135	15.7025	6.68311	0.709274	0.708937	0.662887	0.693699	1.58481	1.69355	0.9171	1.39849	2.01598	0.0442182
O00501	Claudin-5	CLDN5	Claudin-5 OS=Homo sapiens OX=9606 GN=CLDN5 PE=2 SV=1 - [CLD5_HUMAN]	17.89	3	3	8	218	23.1319	7.91357	0.71169	0.793298	0.754569	0.753186	1.39255	1.42513	1.74056	1.51941	2.01732	0.00250574
P08195	4F2 cell-surface antigen heavy chain	SLC3A2	4F2 cell-surface antigen heavy chain OS=Homo sapiens OX=9606 GN=SLC3A2 PE=1 SV=3 - [4F2_HUMAN]	1.59	1	1	1	630	67.9517	5.0083	0.698859	0.693614	0.629892	0.674122	1.32178	1.69104	1.06849	1.36044	2.01809	0.019626
Q71RC9	Small integral membrane protein 5	SMIM5	Small integral membrane protein 5 OS=Homo sapiens OX=9606 GN=SMIM5 PE=1 SV=2 - [SMIM5_HUMAN]	24.68	2	2	2	77	8.53448	7.95752	0.636464	0.615675	0.548348	0.600162	1.14117	1.54301	0.956299	1.21349	2.02194	0.0248865
P02675	Fibrinogen beta chain	FGB	Fibrinogen beta chain OS=Homo sapiens OX=9606 GN=FGB PE=1 SV=2 - [FIBB_HUMAN]	68.64	29	29	483	491	55.8923	8.26514	0.775778	0.697786	0.684982	0.719515	1.64366	1.52257	1.21282	1.45969	2.02871	0.00488529
Q6ZUX7	LHFPL tetraspan subfamily member 2 protein	LHFPL2	LHFPL tetraspan subfamily member 2 protein OS=Homo sapiens OX=9606 GN=LHFPL2 PE=2 SV=2 - [LHPL2_HUMAN]	7.89	2	2	3	228	24.4693	6.49365	0.783237	0.730666	0.791949	0.768617	1.56906	1.67716	1.43667	1.56096	2.03087	0.000390217
Q02218	2-oxoglutarate dehydrogenase, mitochondrial	OGDH	2-oxoglutarate dehydrogenase, mitochondrial OS=Homo sapiens OX=9606 GN=OGDH PE=1 SV=3 - [ODO1_HUMAN]	0.78	1	1	1	1023	115.861	6.85889	0.748769	0.633491	0.654753	0.679004	1.40105	1.72569	1.01713	1.38129	2.03429	0.0278048
P02671	Fibrinogen alpha chain	FGA	Fibrinogen alpha chain OS=Homo sapiens OX=9606 GN=FGA PE=1 SV=2 - [FIBA_HUMAN]	41.45	36	36	391	866	94.9144	6.01123	0.797148	0.709823	0.698382	0.735118	1.69815	1.54202	1.2553	1.49849	2.03844	0.00461261
P98160	Basement membrane-specific heparan sulfate proteoglycan core protein	HSPG2	Basement membrane-specific heparan sulfate proteoglycan core protein OS=Homo sapiens OX=9606 GN=HSPG2 PE=1 SV=4 - [PGBM_HUMAN]	0.36	1	1	2	4391	468.532	6.50732	0.636067	0.617625	0.60933	0.621007	1.10027	1.59536	1.10532	1.26699	2.04021	0.0171074
P15085	Carboxypeptidase A1	CPA1	Carboxypeptidase A1 OS=Homo sapiens OX=9606 GN=CPA1 PE=1 SV=2 - [CBPA1_HUMAN]	3.1	1	1	2	419	47.1108	5.75732	0.691079	0.632328	0.719867	0.681092	1.37691	1.55618	1.25828	1.39712	2.0513	0.00137144
O60669	Monocarboxylate transporter 2	SLC16A7	Monocarboxylate transporter 2 OS=Homo sapiens OX=9606 GN=SLC16A7 PE=1 SV=2 - [MOT2_HUMAN]	5.65	3	3	3	478	52.1662	9.30518	0.727012	0.619606	0.612997	0.653205	1.30999	1.61594	1.1716	1.36584	2.09099	0.00640371
P35527	Keratin, type I cytoskeletal 9	KRT9	Keratin, type I cytoskeletal 9 OS=Homo sapiens OX=9606 GN=KRT9 PE=1 SV=3 - [K1C9_HUMAN]	41.57	24	25	101	623	62.0268	5.23682	0.598071	0.563629	0.502691	0.554797	1.01333	1.36879	1.10128	1.16113	2.0929	0.0053669
O60636	Tetraspanin-2	TSPAN2	Tetraspanin-2 OS=Homo sapiens OX=9606 GN=TSPAN2 PE=1 SV=2 - [TSN2_HUMAN]	2.71	1	1	2	221	24.1313	7.76709	0.667115	0.756753	0.54819	0.657353	1.11743	1.86973	1.14021	1.37579	2.09292	0.0475971
O00161	Synaptosomal-associated protein 23	SNAP23	Synaptosomal-associated protein 23 OS=Homo sapiens OX=9606 GN=SNAP23 PE=1 SV=1 - [SNP23_HUMAN]	38.86	7	7	25	211	23.3395	5.0083	0.706298	0.772143	0.640476	0.706306	1.65544	1.53417	1.25399	1.4812	2.09711	0.00342367
P05413	Fatty acid-binding protein, heart	FABP3	Fatty acid-binding protein, heart OS=Homo sapiens OX=9606 GN=FABP3 PE=1 SV=4 - [FABPH_HUMAN]	38.35	5	6	56	133	14.8487	6.80029	0.730036	0.638992	0.619609	0.662879	1.27695	1.91764	1.03903	1.41121	2.1289	0.0474157
P08779	Keratin, type I cytoskeletal 16	KRT16	Keratin, type I cytoskeletal 16 OS=Homo sapiens OX=9606 GN=KRT16 PE=1 SV=4 - [K1C16_HUMAN]	30.66	4	16	45	473	51.2362	5.04639	0.577227	0.524653	0.501557	0.534479	1.45621	1.09196	0.865735	1.13797	2.12912	0.0253686
P06858	Lipoprotein lipase	LPL	Lipoprotein lipase OS=Homo sapiens OX=9606 GN=LPL PE=1 SV=1 - [LIPL_HUMAN]	9.47	5	5	14	475	53.1289	8.14795	0.68977	0.656258	0.606063	0.650697	1.35233	1.66093	1.1432	1.38549	2.12924	0.00849942
Q9NV96	Cell cycle control protein 50A	TMEM30A	Cell cycle control protein 50A OS=Homo sapiens OX=9606 GN=TMEM30A PE=1 SV=1 - [CC50A_HUMAN]	1.66	1	1	1	361	40.6576	8.5874	0.674384	0.624923	0.617798	0.639035	1.37093	1.67224	1.08353	1.37557	2.15257	0.0125459
P04745	Alpha-amylase 1	AMY1A	Alpha-amylase 1 OS=Homo sapiens OX=9606 GN=AMY1A PE=1 SV=2 - [AMY1_HUMAN]	6.85	4	4	11	511	57.7309	6.93213	0.7259	0.608433	0.637904	0.657412	1.34011	1.98163	1.02786	1.44987	2.20541	0.04878
P47989	Xanthine dehydrogenase/oxidase	XDH	Xanthine dehydrogenase/oxidase OS=Homo sapiens OX=9606 GN=XDH PE=1 SV=4 - [XDH_HUMAN]	8.03	11	12	24	1333	146.33	7.66455	0.687956	0.587817	0.601651	0.625808	1.28983	1.85411	1.0066	1.38351	2.21076	0.0392394
P48509	CD151 antigen	CD151	CD151 antigen OS=Homo sapiens OX=9606 GN=CD151 PE=1 SV=3 - [CD151_HUMAN]	18.97	6	6	13	253	28.2763	7.47412	0.645247	0.76498	0.634767	0.681665	1.39112	1.74046	1.44035	1.52398	2.23567	0.00196568
Q9BSK4	Protein fem-1 homolog A	FEM1A	Protein fem-1 homolog A OS=Homo sapiens OX=9606 GN=FEM1A PE=1 SV=1 - [FEM1A_HUMAN]	0.9	1	1	1	669	73.5921	6.07471	0.764493	0.769478	0.65441	0.72946	1.92501	1.64779	1.32986	1.63422	2.24031	0.0067869
Q9BV40	Vesicle-associated membrane protein 8	VAMP8	Vesicle-associated membrane protein 8 OS=Homo sapiens OX=9606 GN=VAMP8 PE=1 SV=1 - [VAMP8_HUMAN]	18	2	2	2	100	11.431	7.34229	0.684943	0.641707	0.62132	0.649323	1.94813	1.38914	1.03335	1.45687	2.24368	0.0389439
P11169	Solute carrier family 2, facilitated glucose transporter member 3	SLC2A3	Solute carrier family 2, facilitated glucose transporter member 3 OS=Homo sapiens OX=9606 GN=SLC2A3 PE=1 SV=1 - [GTR3_HUMAN]	16.53	9	9	37	496	53.8893	7.1958	0.737811	0.722595	0.657896	0.706101	1.73571	1.75725	1.26859	1.58718	2.24781	0.00546049
P51811	Membrane transport protein XK	XK	Membrane transport protein XK OS=Homo sapiens OX=9606 GN=XK PE=1 SV=5 - [XK_HUMAN]	1.8	1	1	1	444	50.8686	8.25049	0.659992	0.621382	0.541219	0.607531	1.55597	1.56428	0.983272	1.36784	2.25147	0.0176914
O14817	Tetraspanin-4	TSPAN4	Tetraspanin-4 OS=Homo sapiens OX=9606 GN=TSPAN4 PE=1 SV=1 - [TSN4_HUMAN]	3.36	1	1	1	238	26.1002	6.46826	0.731614	0.676118	0.635123	0.680952	1.35195	1.78813	1.49011	1.5434	2.26653	0.00281161
Q9BSG0	Protease-associated domain-containing protein 1	PRADC1	Protease-associated domain-containing protein 1 OS=Homo sapiens OX=9606 GN=PRADC1 PE=1 SV=1 - [PADC1_HUMAN]	9.04	2	2	3	188	21.0286	5.46533	0.673795	0.590201	0.553268	0.605755	1.28373	1.77388	1.10148	1.38636	2.28866	0.0186484
Q9Y4Z0	U6 snRNA-associated Sm-like protein LSm4	LSM4	U6 snRNA-associated Sm-like protein LSm4 OS=Homo sapiens OX=9606 GN=LSM4 PE=1 SV=1 - [LSM4_HUMAN]	5.04	1	1	1	139	15.3399	9.99365	0.563118	0.60787	0.516849	0.562612	1.2466	1.7354	0.891048	1.29102	2.29468	0.0415936
A6NGU5	Putative glutathione hydrolase 3 proenzyme	GGT3P	Putative glutathione hydrolase 3 proenzyme OS=Homo sapiens OX=9606 GN=GGT3P PE=5 SV=2 - [GGT3_HUMAN]	1.23	1	1	1	568	61.4628	7.13721	0.614506	0.625319	0.57509	0.604972	1.32968	1.86094	0.980441	1.39035	2.29821	0.0375604
P21926	CD9 antigen	CD9	CD9 antigen OS=Homo sapiens OX=9606 GN=CD9 PE=1 SV=4 - [CD9_HUMAN]	26.32	7	7	37	228	25.399	7.15186	0.685521	0.74375	0.71448	0.714584	1.42443	1.67448	1.86301	1.65397	2.3146	0.00184203
O14556	Glyceraldehyde-3-phosphate dehydrogenase, testis-specific	GAPDHS	Glyceraldehyde-3-phosphate dehydrogenase, testis-specific OS=Homo sapiens OX=9606 GN=GAPDHS PE=1 SV=2 - [G3PT_HUMAN]	3.43	1	2	4	408	44.4728	8.19189	0.802864	0.480479	0.52083	0.601391	1.09845	1.88013	1.20804	1.39554	2.32053	0.0398707
O95721	Synaptosomal-associated protein 29	SNAP29	Synaptosomal-associated protein 29 OS=Homo sapiens OX=9606 GN=SNAP29 PE=1 SV=1 - [SNP29_HUMAN]	4.65	1	1	1	258	28.9526	5.80811	0.5281	0.548068	0.472781	0.516316	1.23772	1.55643	0.811164	1.20177	2.32759	0.0342529
P43119	Prostacyclin receptor	PTGIR	Prostacyclin receptor OS=Homo sapiens OX=9606 GN=PTGIR PE=1 SV=1 - [PI2R_HUMAN]	2.07	1	1	1	386	40.9289	8.48486	0.690544	0.685336	0.618185	0.664688	1.50893	1.59544	1.56659	1.55699	2.34243	1.32636e-05
Q96RI0	Proteinase-activated receptor 4	F2RL3	Proteinase-activated receptor 4 OS=Homo sapiens OX=9606 GN=F2RL3 PE=1 SV=3 - [PAR4_HUMAN]	6.23	3	3	5	385	41.1066	8.92432	0.724444	0.587251	0.620271	0.643989	1.49383	1.80106	1.23197	1.50895	2.34314	0.00697865
A8MPP1	Putative ATP-dependent RNA helicase DDX11-like protein 8	DDX11L8	Putative ATP-dependent RNA helicase DDX11-like protein 8 OS=Homo sapiens OX=9606 GN=DDX11L8 PE=1 SV=1 - [D11L8_HUMAN]	0.88	1	1	1	907	101.746	7.47412	0.606116	0.538015	0.538546	0.560893	1.30959	1.64968	1.00599	1.32175	2.35651	0.0153174
Q8NBI5	Solute carrier family 43 member 3	SLC43A3	Solute carrier family 43 member 3 OS=Homo sapiens OX=9606 GN=SLC43A3 PE=1 SV=2 - [S43A3_HUMAN]	3.05	2	2	4	491	54.4933	8.52881	0.638043	0.756401	0.556694	0.650379	1.25002	1.99219	1.37778	1.54	2.36784	0.0196957
Q494V2	Cilia- and flagella-associated protein 100	CFAP100	Cilia- and flagella-associated protein 100 OS=Homo sapiens OX=9606 GN=CFAP100 PE=2 SV=1 - [CP100_HUMAN]	1.15	1	1	1	611	71.0732	7.10791	0.43113	0.453916	0.387995	0.424347	0.839232	1.33191	0.848661	1.0066	2.37212	0.0237096
P78363	Retinal-specific ATP-binding cassette transporter	ABCA4	Retinal-specific ATP-binding cassette transporter OS=Homo sapiens OX=9606 GN=ABCA4 PE=1 SV=3 - [ABCA4_HUMAN]	0.31	1	1	1	2273	255.78	6.29053	0.560635	0.57309	0.571158	0.568294	1.38676	1.58671	1.07122	1.34823	2.37242	0.00653338
Q9NP58	ATP-binding cassette sub-family B member 6, mitochondrial	ABCB6	ATP-binding cassette sub-family B member 6, mitochondrial OS=Homo sapiens OX=9606 GN=ABCB6 PE=1 SV=1 - [ABCB6_HUMAN]	1.31	1	1	1	842	93.8262	8.48486	0.66901	0.616903	0.596633	0.627515	1.65342	1.77263	1.06803	1.49803	2.38724	0.0164207
P13497	Bone morphogenetic protein 1	BMP1	Bone morphogenetic protein 1 OS=Homo sapiens OX=9606 GN=BMP1 PE=1 SV=2 - [BMP1_HUMAN]	0.81	1	1	1	986	111.178	6.90283	0.655119	0.575082	0.525901	0.585367	1.24723	1.92907	1.02357	1.39995	2.39158	0.0414284
Q9UBX7	Kallikrein-11	KLK11	Kallikrein-11 OS=Homo sapiens OX=9606 GN=KLK11 PE=1 SV=2 - [KLK11_HUMAN]	2.48	1	1	1	282	31.0388	8.93896	0.62571	0.556741	0.508829	0.56376	1.38079	1.72527	0.961474	1.35584	2.405	0.0239036
P02679	Fibrinogen gamma chain	FGG	Fibrinogen gamma chain OS=Homo sapiens OX=9606 GN=FGG PE=1 SV=3 - [FIBG_HUMAN]	62.03	26	26	267	453	51.4789	5.61768	0.753518	0.661844	0.631556	0.682306	1.9172	1.66702	1.40068	1.66163	2.43532	0.00310203
P31431	Syndecan-4	SDC4	Syndecan-4 OS=Homo sapiens OX=9606 GN=SDC4 PE=1 SV=2 - [SDC4_HUMAN]	12.12	2	2	4	198	21.628	4.50049	0.694525	0.499301	0.707519	0.633782	1.66335	1.20751	1.79852	1.55646	2.45583	0.00846385
P25942	Tumor necrosis factor receptor superfamily member 5	CD40	Tumor necrosis factor receptor superfamily member 5 OS=Homo sapiens OX=9606 GN=CD40 PE=1 SV=1 - [TNR5_HUMAN]	9.75	3	3	7	277	30.5988	5.75732	0.67033	0.596551	0.658733	0.641871	1.50879	1.89189	1.32928	1.57665	2.45634	0.00505381
Q6U841	Sodium-driven chloride bicarbonate exchanger	SLC4A10	Sodium-driven chloride bicarbonate exchanger OS=Homo sapiens OX=9606 GN=SLC4A10 PE=2 SV=1 - [S4A10_HUMAN]	0.63	1	1	1	1118	125.866	6.49365	0.689658	0.573069	0.594169	0.618965	1.4991	1.89206	1.17537	1.52217	2.45922	0.0126956
P06748	Nucleophosmin	NPM1	Nucleophosmin OS=Homo sapiens OX=9606 GN=NPM1 PE=1 SV=2 - [NPM_HUMAN]	26.19	6	6	12	294	32.5548	4.77979	0.613585	0.52035	0.545865	0.559933	1.24958	1.79609	1.08791	1.37786	2.46075	0.0193406
Q99895	Chymotrypsin-C	CTRC	Chymotrypsin-C OS=Homo sapiens OX=9606 GN=CTRC PE=1 SV=2 - [CTRC_HUMAN]	6.72	2	2	8	268	29.4649	7.59131	0.685752	0.655818	0.588118	0.643229	1.47116	2.12198	1.22927	1.60747	2.49906	0.0228341
P14317	Hematopoietic lineage cell-specific protein	HCLS1	Hematopoietic lineage cell-specific protein OS=Homo sapiens OX=9606 GN=HCLS1 PE=1 SV=3 - [HCLS1_HUMAN]	2.06	1	1	1	486	53.981	4.80518	0.670593	0.508457	0.543198	0.574083	1.65597	1.78906	0.922463	1.45583	2.53592	0.0323068
Q96JJ7	Protein disulfide-isomerase TMX3	TMX3	Protein disulfide-isomerase TMX3 OS=Homo sapiens OX=9606 GN=TMX3 PE=1 SV=2 - [TMX3_HUMAN]	2.86	1	2	2	454	51.8389	4.90674	0.667228	0.613592	0.591772	0.624197	1.7842	1.89469	1.10643	1.5951	2.55545	0.0171902
P40313	Chymotrypsin-like protease CTRL-1	CTRL	Chymotrypsin-like protease CTRL-1 OS=Homo sapiens OX=9606 GN=CTRL PE=2 SV=1 - [CTRL_HUMAN]	3.79	1	1	1	264	27.984	8.19189	0.616672	0.524944	0.493938	0.545185	1.43933	1.8794	0.887066	1.40193175870863	2.57148	0.0415484
P81605	Dermcidin	DCD	Dermcidin OS=Homo sapiens OX=9606 GN=DCD PE=1 SV=2 - [DCD_HUMAN]	22.73	3	3	7	110	11.2768	6.53662	0.482032	0.598868	0.470898	0.517266	1.88077	1.09333	1.01815	1.33075	2.57266	0.043376
P0DP24	Calmodulin-2	CALM2	Calmodulin-2 OS=Homo sapiens OX=9606 GN=CALM2 PE=1 SV=1 - [CALM2_HUMAN]	30.87	3	3	6	149	16.8268	4.22119	0.655671	0.652271	0.660438	0.656127	1.89734	1.40765	1.76808	1.69102	2.57728	0.00212053
P08861	Chymotrypsin-like elastase family member 3B	CELA3B	Chymotrypsin-like elastase family member 3B OS=Homo sapiens OX=9606 GN=CELA3B PE=1 SV=3 - [CEL3B_HUMAN]	3.7	1	1	3	270	29.2444	6.27783	0.640295	0.593301	0.565824	0.599807	1.65846	1.89352	1.09554	1.54917	2.58279	0.0162219
Q5VT06	Centrosome-associated protein 350	CEP350	Centrosome-associated protein 350 OS=Homo sapiens OX=9606 GN=CEP350 PE=1 SV=1 - [CE350_HUMAN]	0.8	1	3	6	3117	350.716	6.32861	0.668413	0.624301	0.594016	0.62891	1.57868	2.14513	1.28476	1.66952	2.65462	0.0147748
Q8N414	PiggyBac transposable element-derived protein 5	PGBD5	PiggyBac transposable element-derived protein 5 OS=Homo sapiens OX=9606 GN=PGBD5 PE=1 SV=4 - [PGBD5_HUMAN]	1.72	1	1	1	524	58.4263	8.85107	0.599754	0.549042	0.532128	0.560308	1.34727	2.02609	1.14005	1.50447	2.68508	0.024486
Q9UGC6	Regulator of G-protein signaling 17	RGS17	Regulator of G-protein signaling 17 OS=Homo sapiens OX=9606 GN=RGS17 PE=1 SV=2 - [RGS17_HUMAN]	2.86	1	1	1	210	24.3436	5.70654	0.582931	0.508535	0.486263	0.52591	1.18287	2.00758	1.12338	1.43794	2.7342	0.0335448
Q9UJJ9	N-acetylglucosamine-1-phosphotransferase subunit gamma	GNPTG	N-acetylglucosamine-1-phosphotransferase subunit gamma OS=Homo sapiens OX=9606 GN=GNPTG PE=1 SV=1 - [GNPTG_HUMAN]	3.28	1	1	1	305	33.9522	6.94678	0.590158	0.556224	0.561445	0.569276	1.51793	2.14408	1.01836	1.56012	2.74054	0.038362
Q9NRC6	Spectrin beta chain, non-erythrocytic 5	SPTBN5	Spectrin beta chain, non-erythrocytic 5 OS=Homo sapiens OX=9606 GN=SPTBN5 PE=1 SV=2 - [SPTN5_HUMAN]	0.22	1	1	1	3674	416.493	6.65381	0.475377	0.463649	0.444695	0.46124	1.20681	1.80948	0.846513	1.2876	2.79161	0.0423772
P04118	Colipase	CLPS	Colipase OS=Homo sapiens OX=9606 GN=CLPS PE=1 SV=2 - [COL_HUMAN]	7.14	1	1	11	112	11.9458	7.50342	0.569285	0.518745	0.486275	0.524768	1.23539	2.11015	1.08918	1.47824	2.81694	0.0406331
Q9C030	Tripartite motif-containing protein 6	TRIM6	Tripartite motif-containing protein 6 OS=Homo sapiens OX=9606 GN=TRIM6 PE=1 SV=1 - [TRIM6_HUMAN]	1.43	1	1	2	488	56.3642	7.54736	0.502342	0.49487	0.445063	0.480758	1.22789	1.88565	0.973142	1.36223	2.8335	0.0318108
Q8TB24	Ras and Rab interactor 3	RIN3	Ras and Rab interactor 3 OS=Homo sapiens OX=9606 GN=RIN3 PE=1 SV=4 - [RIN3_HUMAN]	0.71	1	1	1	985	107.785	6.60986	0.601743	0.451466	0.449988	0.501065	1.24507	2.05328	0.976885	1.42508	2.8441	0.0477156
Q9NQ79	Cartilage acidic protein 1	CRTAC1	Cartilage acidic protein 1 OS=Homo sapiens OX=9606 GN=CRTAC1 PE=1 SV=2 - [CRAC1_HUMAN]	1.97	1	1	4	661	71.3758	5.12256	0.646564	0.537215	0.529769	0.571182	1.55171	2.20248	1.1382	1.6308	2.85513	0.0273885
Q9NU22	Midasin	MDN1	Midasin OS=Homo sapiens OX=9606 GN=MDN1 PE=1 SV=2 - [MDN1_HUMAN]	0.13	1	1	2	5596	632.42	5.68115	0.596516	0.513098	0.490616	0.53341	1.40492	2.19415	1.05461	1.55122	2.90813	0.0396841
Q99541	Perilipin-2	PLIN2	Perilipin-2 OS=Homo sapiens OX=9606 GN=PLIN2 PE=1 SV=2 - [PLIN2_HUMAN]	14.19	7	7	17	437	48.0454	6.80029	0.520362	0.479357	0.443591	0.481103	1.28462	1.93731	0.986219	1.40272	2.91562	0.030745
P02689	Myelin P2 protein	PMP2	Myelin P2 protein OS=Homo sapiens OX=9606 GN=PMP2 PE=1 SV=3 - [MYP2_HUMAN]	9.85	1	2	8	132	14.8999	9.83252	0.550013	0.494128	0.469807	0.504649	1.29165	2.1866	1.02315	1.50047	2.97328	0.0475907
Q9HD67	Unconventional myosin-X	MYO10	Unconventional myosin-X OS=Homo sapiens OX=9606 GN=MYO10 PE=1 SV=3 - [MYO10_HUMAN]	0.73	3	3	3	2058	237.198	6.21436	0.433136	0.474534	0.369988	0.425886	1.15557	1.74019	0.937619	1.27779	3.00031	0.0242921
P54278	Mismatch repair endonuclease PMS2	PMS2	Mismatch repair endonuclease PMS2 OS=Homo sapiens OX=9606 GN=PMS2 PE=1 SV=2 - [PMS2_HUMAN]	1.74	1	1	1	862	95.7361	6.85889	0.536315	0.521678	0.457174	0.505055	1.4371	2.07971	1.07102	1.52927	3.02793	0.0257606
Q03181	Peroxisome proliferator-activated receptor delta	PPARD	Peroxisome proliferator-activated receptor delta OS=Homo sapiens OX=9606 GN=PPARD PE=1 SV=1 - [PPARD_HUMAN]	1.59	1	1	1	441	49.8712	7.59131	0.524997	0.490163	0.46507	0.49341	1.36239	2.12298	1.08522	1.52353	3.08776	0.0295049
P02452	Collagen alpha-1(I) chain	COL1A1	Collagen alpha-1(I) chain OS=Homo sapiens OX=9606 GN=COL1A1 PE=1 SV=5 - [CO1A1_HUMAN]	3.21	5	5	15	1464	138.857	5.79541	0.526324	0.478661	0.409942	0.471642	1.2985	2.1275	0.968372	1.46479	3.10573	0.0456182
P43487	Ran-specific GTPase-activating protein	RANBP1	Ran-specific GTPase-activating protein OS=Homo sapiens OX=9606 GN=RANBP1 PE=1 SV=1 - [RANG_HUMAN]	13.43	3	3	4	201	23.2956	5.2876	0.56861	0.564819	0.508066	0.547165	2.27101	1.45648	1.43084	1.71944	3.14246	0.0132789
P07477	Trypsin-1	PRSS1	Trypsin-1 OS=Homo sapiens OX=9606 GN=PRSS1 PE=1 SV=1 - [TRY1_HUMAN]	3.24	1	1	6	247	26.5411	6.50732	0.588151	0.391686	0.401017	0.460285	1.2953	2.12536	0.985275	1.46865	3.19073	0.0435982
Q15391	P2Y purinoceptor 14	P2RY14	P2Y purinoceptor 14 OS=Homo sapiens OX=9606 GN=P2RY14 PE=2 SV=1 - [P2Y14_HUMAN]	2.07	1	1	1	338	38.9459	9.46631	0.603007	0.461022	0.451563	0.505197	1.51136	2.36901	1.02454	1.63497	3.2363	0.0462728
Q9UPN4	Centrosomal protein of 131 kDa	CEP131	Centrosomal protein of 131 kDa OS=Homo sapiens OX=9606 GN=CEP131 PE=1 SV=3 - [CP131_HUMAN]	0.65	1	1	1	1083	122.075	8.68994	0.559326	0.467941	0.424222	0.483829	1.32517	2.26603	1.11446	1.56855	3.24195	0.0382161
P30307	M-phase inducer phosphatase 3	CDC25C	M-phase inducer phosphatase 3 OS=Homo sapiens OX=9606 GN=CDC25C PE=1 SV=2 - [MPIP3_HUMAN]	1.48	1	1	1	473	53.3305	6.78564	0.561046	0.509606	0.436235	0.502295	1.63496	2.33796	1.02712	1.66668	3.31813	0.0376433
Q9H5I5	Piezo-type mechanosensitive ion channel component 2	PIEZO2	Piezo-type mechanosensitive ion channel component 2 OS=Homo sapiens OX=9606 GN=PIEZO2 PE=1 SV=2 - [PIEZ2_HUMAN]	0.25	1	1	1	2752	317.858	6.15088	0.437339	0.410891	0.364987	0.404406	1.22886	2.00543	0.941655	1.39198	3.44204	0.0361733
Q92686	Neurogranin	NRGN	Neurogranin OS=Homo sapiens OX=9606 GN=NRGN PE=1 SV=1 - [NEUG_HUMAN]	19.23	2	2	4	78	7.61366	7.86963	0.551644	0.578563	0.48655	0.538919	2.65313	1.39067	1.60608	1.8833	3.49458	0.0263057
Q6FHJ7	Secreted frizzled-related protein 4	SFRP4	Secreted frizzled-related protein 4 OS=Homo sapiens OX=9606 GN=SFRP4 PE=1 SV=2 - [SFRP4_HUMAN]	2.6	1	1	1	346	39.8003	8.82178	0.505863	0.49824	0.373046	0.45905	1.32371	2.11841	1.50819	1.6501	3.59461	0.00814801
Q9Y467	Sal-like protein 2	SALL2	Sal-like protein 2 OS=Homo sapiens OX=9606 GN=SALL2 PE=1 SV=4 - [SALL2_HUMAN]	0.79	1	1	1	1007	105.244	6.30322	0.492674	0.399988	0.366111	0.419591	1.22452	2.10305	1.20737	1.51165	3.60267	0.0215288
Q9ULI0	ATPase family AAA domain-containing protein 2B	ATAD2B	ATPase family AAA domain-containing protein 2B OS=Homo sapiens OX=9606 GN=ATAD2B PE=1 SV=3 - [ATD2B_HUMAN]	0.48	1	1	5	1458	164.811	6.80029	0.423789	0.417874	0.337816	0.393159	1.21759	2.23103	0.989589	1.4794	3.76286	0.0468885
P08123	Collagen alpha-2(I) chain	COL1A2	Collagen alpha-2(I) chain OS=Homo sapiens OX=9606 GN=COL1A2 PE=1 SV=7 - [CO1A2_HUMAN]	3.81	6	6	10	1366	129.235	8.95361	0.437718	0.410207	0.347879	0.398601	1.36763	2.16623	0.979108	1.50432	3.77401	0.0343441
Q15459	Splicing factor 3A subunit 1	SF3A1	Splicing factor 3A subunit 1 OS=Homo sapiens OX=9606 GN=SF3A1 PE=1 SV=1 - [SF3A1_HUMAN]	0.88	1	1	3	793	88.8305	5.22412	0.328674	0.366273	0.284625	0.326524	1.13883	1.78818	0.986583	1.30453	3.9952	0.0166651
Q8N987	N-terminal EF-hand calcium-binding protein 1	NECAB1	N-terminal EF-hand calcium-binding protein 1 OS=Homo sapiens OX=9606 GN=NECAB1 PE=1 SV=1 - [NECA1_HUMAN]	1.99	1	1	2	351	40.5459	4.88135	0.433493	0.38357	0.381895	0.399653	1.61696	2.36551	1.18646	1.72297	4.31118	0.0185061
Q5D862	Filaggrin-2	FLG2	Filaggrin-2 OS=Homo sapiens OX=9606 GN=FLG2 PE=1 SV=1 - [FILA2_HUMAN]	1.97	2	2	4	2391	247.928	8.30908	0.437893	0.273667	0.352537	0.354699	2.59275	1.66401	0.96636	1.74104	4.9085	0.0428935
P13535	Myosin-8	MYH8	Myosin-8 OS=Homo sapiens OX=9606 GN=MYH8 PE=1 SV=3 - [MYH8_HUMAN]	0.83	1	2	6	1937	222.625	5.74463	0.338638	0.354563	0.259306	0.317502	1.30441	2.28696	1.08498	1.55878	4.90951	0.0286164
O15347	High mobility group protein B3	HMGB3	High mobility group protein B3 OS=Homo sapiens OX=9606 GN=HMGB3 PE=1 SV=4 - [HMGB3_HUMAN]	4	2	2	4	200	22.9654	8.36768	0.392733	0.304322	0.257824	0.318293	1.37139	2.52884	0.987184	1.62914	5.11836	0.0478781
P20930	Filaggrin	FLG	Filaggrin OS=Homo sapiens OX=9606 GN=FLG PE=1 SV=3 - [FILA_HUMAN]	0.62	2	2	3	4061	434.922	9.24658	0.385143	0.267213	0.230364	0.29424	2.50815	1.68195	1.08876	1.75962	5.98023	0.0240626
P04264	Keratin, type II cytoskeletal 1	KRT1	Keratin, type II cytoskeletal 1 OS=Homo sapiens OX=9606 GN=KRT1 PE=1 SV=6 - [K2C1_HUMAN]	51.71	31	36	207	644	65.999	8.11865	0.517861	0.495361	0.46488	0.492701	2.10935	1.102	1.04955	1.4203	2.88268	0.0548199
P16188	HLA class I histocompatibility antigen, A-30 alpha chain	HLA-A	HLA class I histocompatibility antigen, A-30 alpha chain OS=Homo sapiens OX=9606 GN=HLA-A PE=1 SV=2 - [1A30_HUMAN]	36.71	1	11	40	365	40.8792	6.1001	0.348024	0.574596	1.37877	0.767131	0.39376	0.436137	4.10904	1.64631	2.14607	0.527016
Q86YZ3	Hornerin	HRNR	Hornerin OS=Homo sapiens OX=9606 GN=HRNR PE=1 SV=2 - [HORN_HUMAN]	4.88	4	4	5	2850	282.228	10.0376	0.669682	0.514585	0.541361	0.57521	0.993896	1.62632	0.917334	1.17918	2.05	0.0582222
Q15836	Vesicle-associated membrane protein 3	VAMP3	Vesicle-associated membrane protein 3 OS=Homo sapiens OX=9606 GN=VAMP3 PE=1 SV=3 - [VAMP3_HUMAN]	40	3	3	3	100	11.302	8.79248	0.554822	0.552647	0.48689	0.531453	2.39735	1.58891	0.968244	1.6515	3.10752	0.0539121
Q9P270	SLAIN motif-containing protein 2	SLAIN2	SLAIN motif-containing protein 2 OS=Homo sapiens OX=9606 GN=SLAIN2 PE=1 SV=2 - [SLAI2_HUMAN]	3.27	2	2	2	581	62.5053	9.45166	0.668292	0.539924	0.507125	0.57178	1.63362	1.61454	0.790893	1.34635	2.35466	0.0516018
B2RUZ4	Small integral membrane protein 1	SMIM1	Small integral membrane protein 1 OS=Homo sapiens OX=9606 GN=SMIM1 PE=1 SV=1 - [SMIM1_HUMAN]	20.51	1	1	1	78	8.74344	9.02686	0.617189	0.604161	0.484734	0.568695	2.14407	2.00965	0.801948	1.65189	2.9047	0.0649392
Q6UWX4	HHIP-like protein 2	HHIPL2	HHIP-like protein 2 OS=Homo sapiens OX=9606 GN=HHIPL2 PE=1 SV=1 - [HIPL2_HUMAN]	4.7	4	4	4	724	80.7277	9.01221	0.606754	0.571148	0.58411	0.587337	1.2809	1.80584	0.88289	1.32321	2.2529	0.0513116
P50402	Emerin	EMD	Emerin OS=Homo sapiens OX=9606 GN=EMD PE=1 SV=1 - [EMD_HUMAN]	18.5	5	5	6	254	28.9759	5.50342	0.658134	0.64386	0.623427	0.641807	1.77385	1.21895	0.884382	1.2924	2.01368	0.0663147
Q6PJW8	Consortin	CNST	Consortin OS=Homo sapiens OX=9606 GN=CNST PE=1 SV=3 - [CNST_HUMAN]	1.1	1	1	1	725	79.5472	4.52588	0.65463	0.769399	0.688169	0.704066	2.01647	1.22474	1.12268	1.45463	2.06604	0.0576957
Q969U6	F-box/WD repeat-containing protein 5	FBXW5	F-box/WD repeat-containing protein 5 OS=Homo sapiens OX=9606 GN=FBXW5 PE=1 SV=1 - [FBXW5_HUMAN]	1.06	1	1	1	566	63.8821	6.32861	0.395803	0.297391	0.279826	0.32434	1.34768	2.88578	0.947588	1.72702	5.32471	0.0768336
P61764	Syntaxin-binding protein 1	STXBP1	Syntaxin-binding protein 1 OS=Homo sapiens OX=9606 GN=STXBP1 PE=1 SV=1 - [STXB1_HUMAN]	1.68	1	1	1	594	67.5259	6.96143	0.670506	0.65607	0.645899	0.657492	1.25359	1.8092	0.959272	1.34069	2.0391	0.0518759
Q9NQS1	Cell death regulator Aven	AVEN	Cell death regulator Aven OS=Homo sapiens OX=9606 GN=AVEN PE=1 SV=1 - [AVEN_HUMAN]	1.93	1	1	1	362	38.4829	4.98291	0.512029	0.347369	0.318732	0.39271	1.34102	2.54187	0.877613	1.58683	4.04072	0.0751334
P38571	Lysosomal acid lipase/cholesteryl ester hydrolase	LIPA	Lysosomal acid lipase/cholesteryl ester hydrolase OS=Homo sapiens OX=9606 GN=LIPA PE=1 SV=2 - [LICH_HUMAN]	1.75	1	1	2	399	45.3897	6.91748	1.2487	1.24694	2.07957	1.52507	0.70238	0.736055	0.983551	0.807328	0.529372	0.0692587
Q92878	DNA repair protein RAD50	RAD50	DNA repair protein RAD50 OS=Homo sapiens OX=9606 GN=RAD50 PE=1 SV=1 - [RAD50_HUMAN]	0.53	1	1	1	1312	153.797	6.88818	0.771993	0.713913	0.697294	0.727733	1.28531	1.91996	1.04524	1.41684	1.94692	0.0581234
Q03518	Antigen peptide transporter 1	TAP1	Antigen peptide transporter 1 OS=Homo sapiens OX=9606 GN=TAP1 PE=1 SV=2 - [TAP1_HUMAN]	0.87	1	1	1	808	87.1627	8.01611	0.659817	0.605668	0.548839	0.604775	1.28525	1.83357	0.892816	1.33721	2.21109	0.0560132
Q9H1K1	Iron-sulfur cluster assembly enzyme ISCU, mitochondrial	ISCU	Iron-sulfur cluster assembly enzyme ISCU, mitochondrial OS=Homo sapiens OX=9606 GN=ISCU PE=1 SV=2 - [ISCU_HUMAN]	4.19	1	1	1	167	17.9876	9.48096	0.677373	0.634687	0.634784	0.648948	1.31755	2.00527	0.914737	1.41252	2.17663	0.0746809
Q93070	Ecto-ADP-ribosyltransferase 4	ART4	Ecto-ADP-ribosyltransferase 4 OS=Homo sapiens OX=9606 GN=ART4 PE=2 SV=2 - [NAR4_HUMAN]	2.23	1	1	1	314	35.8545	9.21729	0.478228	0.415018	0.367869	0.420372	1.17698	1.91126	0.78162	1.28995	3.0686	0.0590889
O94985	Calsyntenin-1	CLSTN1	Calsyntenin-1 OS=Homo sapiens OX=9606 GN=CLSTN1 PE=1 SV=1 - [CSTN1_HUMAN]	0.82	1	1	1	981	109.724	4.90674	0.629003	0.551448	0.550783	0.577078	1.08349	1.5032	0.790133	1.12561	1.95053	0.058167
P03956	Interstitial collagenase	MMP1	Interstitial collagenase OS=Homo sapiens OX=9606 GN=MMP1 PE=1 SV=3 - [MMP1_HUMAN]	4.26	2	2	2	469	53.9728	6.96143	0.802318	0.702102	0.621011	0.708477	1.2965	1.83872	0.996532	1.37725	1.94396	0.0567303
P49069	Calcium signal-modulating cyclophilin ligand	CAMLG	Calcium signal-modulating cyclophilin ligand OS=Homo sapiens OX=9606 GN=CAMLG PE=1 SV=1 - [CAMLG_HUMAN]	2.36	1	1	5	296	32.9317	8.04541	0.713197	0.454596	0.484614	0.550802	1.39437	2.06541	0.894804	1.45153	2.6353	0.0611866
P08519	Apolipoprotein(a)	LPA	Apolipoprotein(a) OS=Homo sapiens OX=9606 GN=LPA PE=1 SV=1 - [APOA_HUMAN]	6.82	1	1	1	4548	500.995	5.88428	0.681407	0.577881	0.497707	0.585665	1.34274	1.9986	0.95509	1.43214	2.44533	0.0520033
Q9NP91	Sodium- and chloride-dependent transporter XTRP3	SLC6A20	Sodium- and chloride-dependent transporter XTRP3 OS=Homo sapiens OX=9606 GN=SLC6A20 PE=1 SV=1 - [S6A20_HUMAN]	1.18	1	1	1	592	65.8706	6.65381	0.501032	0.463112	0.421526	0.46189	1.04226	1.74284	0.802451	1.19585	2.58904	0.0604908
P00488	Coagulation factor XIII A chain	F13A1	Coagulation factor XIII A chain OS=Homo sapiens OX=9606 GN=F13A1 PE=1 SV=4 - [F13A_HUMAN]	41.67	29	29	267	732	83.2146	6.0874	1.26383	1.16941	1.24351	1.22558	0.854978	0.705023	1.09063	0.883545	0.720917	0.0418556
P07737	Profilin-1	PFN1	Profilin-1 OS=Homo sapiens OX=9606 GN=PFN1 PE=1 SV=2 - [PROF1_HUMAN]	91.43	13	13	235	140	15.0446	8.26514	1.2309	1.18969	1.15342	1.19134	0.832249	0.89602	0.939886	0.889385	0.746544	0.0014188
Q14766	Latent-transforming growth factor beta-binding protein 1	LTBP1	Latent-transforming growth factor beta-binding protein 1 OS=Homo sapiens OX=9606 GN=LTBP1 PE=1 SV=4 - [LTBP1_HUMAN]	29.81	44	44	200	1721	186.673	5.96045	0.944672	0.824279	0.956148	0.908366	1.38734	1.26096	1.06611	1.23814	1.36304	0.0323732
P07900	Heat shock protein HSP 90-alpha	HSP90AA1	Heat shock protein HSP 90-alpha OS=Homo sapiens OX=9606 GN=HSP90AA1 PE=1 SV=5 - [HS90A_HUMAN]	49.86	18	37	145	732	84.6067	5.021	1.20328	1.17472	1.14891	1.17564	0.86654	0.793491	0.993194	0.884408	0.752281	0.00851984
Q04917	14-3-3 protein eta	YWHAH	14-3-3 protein eta OS=Homo sapiens OX=9606 GN=YWHAH PE=1 SV=4 - [1433F_HUMAN]	71.54	14	18	134	246	28.201	4.84326	1.32452	1.25398	1.26343	1.28064	0.861794	0.741556	1.14995	0.917767	0.716645	0.0421304
P26038	Moesin	MSN	Moesin OS=Homo sapiens OX=9606 GN=MSN PE=1 SV=3 - [MOES_HUMAN]	60.14	31	44	187	577	67.7778	6.40479	1.21586	1.19274	1.11602	1.17487	0.905705	0.853742	1.02597	0.928471	0.790273	0.0141679
P24844	Myosin regulatory light polypeptide 9	MYL9	Myosin regulatory light polypeptide 9 OS=Homo sapiens OX=9606 GN=MYL9 PE=1 SV=4 - [MYL9_HUMAN]	66.28	3	10	124	172	19.8144	4.91943	1.07841	1.11108	1.09147	1.09365	0.888225	0.88738	0.950131	0.908579	0.830775	0.00126188
P19105	Myosin regulatory light chain 12A	MYL12A	Myosin regulatory light chain 12A OS=Homo sapiens OX=9606 GN=MYL12A PE=1 SV=2 - [ML12A_HUMAN]	66.67	3	10	122	171	19.7815	4.80518	1.12837	1.03554	1.08179	1.0819	0.936915	0.898581	0.919574	0.918356	0.848836	0.00486762
P47756	F-actin-capping protein subunit beta	CAPZB	F-actin-capping protein subunit beta OS=Homo sapiens OX=9606 GN=CAPZB PE=1 SV=4 - [CAPZB_HUMAN]	60.65	17	17	114	277	31.3308	5.59229	1.20258	1.17523	1.13805	1.17195	0.82288	0.822991	0.925053	0.856975	0.731237	0.00125682
P50552	Vasodilator-stimulated phosphoprotein	VASP	Vasodilator-stimulated phosphoprotein OS=Homo sapiens OX=9606 GN=VASP PE=1 SV=3 - [VASP_HUMAN]	46.84	21	21	110	380	39.8051	8.93896	1.11025	1.18773	1.03721	1.11173	1.01092	0.907268	0.929389	0.949193	0.853799	0.0388703
P31150	Rab GDP dissociation inhibitor alpha	GDI1	Rab GDP dissociation inhibitor alpha OS=Homo sapiens OX=9606 GN=GDI1 PE=1 SV=2 - [GDIA_HUMAN]	55.7	12	21	86	447	50.5501	5.13525	1.20004	1.15279	1.07585	1.14289	0.88705	0.886426	0.928946	0.900807	0.788182	0.00337219
P12259	Coagulation factor V	F5	Coagulation factor V OS=Homo sapiens OX=9606 GN=F5 PE=1 SV=4 - [FA5_HUMAN]	22.03	48	48	115	2224	251.546	6.04932	0.992735	1.0029	1.00571	1.00045	1.34594	1.25425	1.12764	1.24261	1.24205	0.0187931
P27348	14-3-3 protein theta	YWHAQ	14-3-3 protein theta OS=Homo sapiens OX=9606 GN=YWHAQ PE=1 SV=1 - [1433T_HUMAN]	67.35	13	20	120	245	27.7468	4.77979	1.27946	1.2582	1.24884	1.26217	0.883187	0.797235	1.14182	0.940747	0.745344	0.0364998
Q01082	Spectrin beta chain, non-erythrocytic 1	SPTBN1	Spectrin beta chain, non-erythrocytic 1 OS=Homo sapiens OX=9606 GN=SPTBN1 PE=1 SV=2 - [SPTB2_HUMAN]	28	59	61	117	2364	274.439	5.56689	1.17238	1.10674	1.12747	1.13553	0.926135	0.957803	1.00587	0.963271	0.8483	0.00467485
O75116	Rho-associated protein kinase 2	ROCK2	Rho-associated protein kinase 2 OS=Homo sapiens OX=9606 GN=ROCK2 PE=1 SV=4 - [ROCK2_HUMAN]	35.59	45	54	126	1388	160.799	6.02393	1.20431	1.116	1.20304	1.17445	0.904681	0.845467	1.01522	0.921789	0.78487	0.0118814
Q15149	Plectin	PLEC	Plectin OS=Homo sapiens OX=9606 GN=PLEC PE=1 SV=3 - [PLEC_HUMAN]	16.61	74	75	123	4684	531.466	5.96045	1.14162	1.01082	1.19319	1.11521	0.99478	0.921469	0.919918	0.945389	0.847722	0.0464964
P31946	14-3-3 protein beta/alpha	YWHAB	14-3-3 protein beta/alpha OS=Homo sapiens OX=9606 GN=YWHAB PE=1 SV=3 - [1433B_HUMAN]	65.45	7	15	107	246	28.0648	4.83057	1.28402	1.28074	1.19778	1.25418	0.857062	0.754123	1.12414	0.911776	0.726989	0.0396114
P62820	Ras-related protein Rab-1A	RAB1A	Ras-related protein Rab-1A OS=Homo sapiens OX=9606 GN=RAB1A PE=1 SV=3 - [RAB1A_HUMAN]	67.32	5	13	80	205	22.6634	6.21436	1.1993	1.21172	1.37809	1.26304	0.938634	0.863915	1.11842	0.973656	0.770885	0.0381836
P31146	Coronin-1A	CORO1A	Coronin-1A OS=Homo sapiens OX=9606 GN=CORO1A PE=1 SV=4 - [COR1A_HUMAN]	50.54	23	25	101	461	50.9938	6.68311	1.1893	1.37486	1.11602	1.22673	0.912531	0.843706	0.947512	0.90125	0.734678	0.0171191
P04040	Catalase	CAT	Catalase OS=Homo sapiens OX=9606 GN=CAT PE=1 SV=3 - [CATA_HUMAN]	47.25	22	22	71	527	59.7188	7.38623	1.10257	1.30782	1.24706	1.21915	0.868555	0.877197	1.00695	0.917569	0.752627	0.0162455
Q13576	Ras GTPase-activating-like protein IQGAP2	IQGAP2	Ras GTPase-activating-like protein IQGAP2 OS=Homo sapiens OX=9606 GN=IQGAP2 PE=1 SV=4 - [IQGA2_HUMAN]	32.89	53	54	111	1575	180.465	5.64307	1.20273	1.25554	1.16429	1.20752	0.893766	0.746437	1.02732	0.889174	0.736364	0.0202746
P50990	T-complex protein 1 subunit theta	CCT8	T-complex protein 1 subunit theta OS=Homo sapiens OX=9606 GN=CCT8 PE=1 SV=4 - [TCPQ_HUMAN]	53.47	26	26	71	548	59.5825	5.60498	1.20739	1.23068	1.2189	1.21899	0.865948	0.700597	1.05745	0.874666	0.717534	0.0290415
P07384	Calpain-1 catalytic subunit	CAPN1	Calpain-1 catalytic subunit OS=Homo sapiens OX=9606 GN=CAPN1 PE=1 SV=1 - [CAN1_HUMAN]	44.54	30	30	94	714	81.8382	5.66846	1.2099	1.15768	1.13941	1.169	0.954691	0.805565	0.995866	0.918707	0.785893	0.0152625
P52907	F-actin-capping protein subunit alpha-1	CAPZA1	F-actin-capping protein subunit alpha-1 OS=Homo sapiens OX=9606 GN=CAPZA1 PE=1 SV=3 - [CAZA1_HUMAN]	57.34	9	12	51	286	32.9023	5.69385	1.15335	1.2773	1.19344	1.20803	0.899646	0.782814	1.02529	0.902585	0.747154	0.018021
P12931	Proto-oncogene tyrosine-protein kinase Src	SRC	Proto-oncogene tyrosine-protein kinase Src OS=Homo sapiens OX=9606 GN=SRC PE=1 SV=3 - [SRC_HUMAN]	45.71	15	21	64	536	59.797	7.41553	1.18178	1.17594	1.23719	1.1983	0.819899	0.917097	1.03054	0.922512	0.769848	0.0125001
Q10567	AP-1 complex subunit beta-1	AP1B1	AP-1 complex subunit beta-1 OS=Homo sapiens OX=9606 GN=AP1B1 PE=1 SV=2 - [AP1B1_HUMAN]	30.24	12	27	62	949	104.57	5.05908	1.20945	1.20082	1.12841	1.17956	0.84474	0.781837	0.958556	0.861711	0.730535	0.00531384
O76074	cGMP-specific 3',5'-cyclic phosphodiesterase	PDE5A	cGMP-specific 3',5'-cyclic phosphodiesterase OS=Homo sapiens OX=9606 GN=PDE5A PE=1 SV=2 - [PDE5A_HUMAN]	36.34	31	31	68	875	99.9211	6.0874	1.13065	1.07268	1.15299	1.11877	0.931108	0.870744	1.03294	0.944932	0.844613	0.0305634
P11216	Glycogen phosphorylase, brain form	PYGB	Glycogen phosphorylase, brain form OS=Homo sapiens OX=9606 GN=PYGB PE=1 SV=5 - [PYGB_HUMAN]	44.25	30	35	77	843	96.6345	6.85889	1.14793	1.23112	1.23296	1.204	0.920784	0.821877	1.09628	0.946315	0.785975	0.0387133
P31948	Stress-induced-phosphoprotein 1	STIP1	Stress-induced-phosphoprotein 1 OS=Homo sapiens OX=9606 GN=STIP1 PE=1 SV=1 - [STIP1_HUMAN]	54.88	31	31	82	543	62.5994	6.80029	1.2621	1.19693	1.23403	1.23102	0.947543	0.835477	1.09608	0.959701	0.779601	0.0251836
P52566	Rho GDP-dissociation inhibitor 2	ARHGDIB	Rho GDP-dissociation inhibitor 2 OS=Homo sapiens OX=9606 GN=ARHGDIB PE=1 SV=3 - [GDIR2_HUMAN]	72.64	13	13	69	201	22.9736	5.21143	1.22022	1.2064	1.22183	1.21615	1.00061	0.936212	1.06918	1.002	0.823912	0.00521366
P19971	Thymidine phosphorylase	TYMP	Thymidine phosphorylase OS=Homo sapiens OX=9606 GN=TYMP PE=1 SV=2 - [TYPH_HUMAN]	43.78	16	16	42	482	49.9242	5.52881	1.09987	1.18937	1.15166	1.14697	0.879499	0.880337	1.01094	0.92359	0.805246	0.0117149
Q16181	Septin-7	SEPT7	Septin-7 OS=Homo sapiens OX=9606 GN=SEPT7 PE=1 SV=2 - [SEPT7_HUMAN]	41.19	17	18	74	437	50.648	8.63135	1.24718	1.20112	1.11401	1.18744	0.866428	0.851163	0.965877	0.894489	0.753294	0.00526514
O75874	Isocitrate dehydrogenase [NADP] cytoplasmic	IDH1	Isocitrate dehydrogenase [NADP] cytoplasmic OS=Homo sapiens OX=9606 GN=IDH1 PE=1 SV=2 - [IDHC_HUMAN]	52.42	22	24	60	414	46.6295	7.00537	1.22923	1.11563	1.14855	1.16447	0.900498	0.915873	0.924563	0.913645	0.7846	0.00189534
P62993	Growth factor receptor-bound protein 2	GRB2	Growth factor receptor-bound protein 2 OS=Homo sapiens OX=9606 GN=GRB2 PE=1 SV=1 - [GRB2_HUMAN]	59.91	14	14	42	217	25.1904	6.31592	1.28256	1.28009	1.27875	1.28047	0.881834	0.859103	1.0262	0.92238	0.720347	0.00238764
Q86VP6	Cullin-associated NEDD8-dissociated protein 1	CAND1	Cullin-associated NEDD8-dissociated protein 1 OS=Homo sapiens OX=9606 GN=CAND1 PE=1 SV=2 - [CAND1_HUMAN]	27.15	32	32	61	1230	136.289	5.78271	1.18008	1.15192	1.18799	1.17333	0.913514	0.803169	0.93737	0.884684	0.753995	0.00251092
P50991	T-complex protein 1 subunit delta	CCT4	T-complex protein 1 subunit delta OS=Homo sapiens OX=9606 GN=CCT4 PE=1 SV=4 - [TCPD_HUMAN]	50.83	23	25	53	539	57.8878	7.82568	1.12777	1.16759	1.18465	1.16	0.865678	0.712993	1.00137	0.860013	0.741388	0.0242296
Q14697	Neutral alpha-glucosidase AB	GANAB	Neutral alpha-glucosidase AB OS=Homo sapiens OX=9606 GN=GANAB PE=1 SV=3 - [GANAB_HUMAN]	30.19	26	26	69	944	106.807	6.13818	1.14368	1.16625	1.10136	1.1371	0.930188	0.824083	0.965231	0.9065	0.797205	0.00771162
Q14203	Dynactin subunit 1	DCTN1	Dynactin subunit 1 OS=Homo sapiens OX=9606 GN=DCTN1 PE=1 SV=3 - [DCTN1_HUMAN]	19.25	25	25	46	1278	141.607	5.80811	1.2251	1.14154	1.15409	1.17358	0.895032	0.828792	1.01221	0.912012	0.777119	0.0117957
P49588	Alanine--tRNA ligase, cytoplasmic	AARS	Alanine--tRNA ligase, cytoplasmic OS=Homo sapiens OX=9606 GN=AARS PE=1 SV=2 - [SYAC_HUMAN]	23.86	21	21	46	968	106.743	5.52881	1.11462	1.11723	1.10671	1.11286	0.996905	0.980517	1.03347	1.00363	0.901852	0.0023906
Q14974	Importin subunit beta-1	KPNB1	Importin subunit beta-1 OS=Homo sapiens OX=9606 GN=KPNB1 PE=1 SV=2 - [IMB1_HUMAN]	31.85	25	25	51	876	97.108	4.77979	1.16568	1.17814	1.13795	1.16059	0.920588	0.858091	0.951445	0.910041	0.784119	0.00111215
P62834	Ras-related protein Rap-1A	RAP1A	Ras-related protein Rap-1A OS=Homo sapiens OX=9606 GN=RAP1A PE=1 SV=1 - [RAP1A_HUMAN]	38.04	1	7	46	184	20.9737	6.66846	0.844624	0.880303	0.879455	0.868127	1.00797	0.974097	1.02512	1.0024	1.15466	0.00213637
P62873	Guanine nucleotide-binding protein G(I)/G(S)/G(T) subunit beta-1	GNB1	Guanine nucleotide-binding protein G(I)/G(S)/G(T) subunit beta-1 OS=Homo sapiens OX=9606 GN=GNB1 PE=1 SV=3 - [GBB1_HUMAN]	43.82	8	14	40	340	37.353	5.99854	0.886128	0.880174	0.996467	0.920923	1.22936	1.17582	1.22709	1.21076	1.31472	0.00224228
Q15019	Septin-2	SEPT2	Septin-2 OS=Homo sapiens OX=9606 GN=SEPT2 PE=1 SV=1 - [SEPT2_HUMAN]	47.65	15	15	43	361	41.4613	6.59521	1.24439	1.16336	1.09623	1.16799	0.913592	0.777918	0.936209	0.875907	0.749927	0.0111106
Q16555	Dihydropyrimidinase-related protein 2	DPYSL2	Dihydropyrimidinase-related protein 2 OS=Homo sapiens OX=9606 GN=DPYSL2 PE=1 SV=1 - [DPYL2_HUMAN]	38.46	18	18	34	572	62.2546	6.37939	1.13	1.19149	1.06358	1.12836	0.933154	0.854593	0.910938	0.899562	0.797232	0.00636521
Q16851	UTP--glucose-1-phosphate uridylyltransferase	UGP2	UTP--glucose-1-phosphate uridylyltransferase OS=Homo sapiens OX=9606 GN=UGP2 PE=1 SV=5 - [UGPA_HUMAN]	44.29	19	19	45	508	56.9047	8.14795	1.25605	1.26873	1.2276	1.25079	0.86786	0.81569	1.01801	0.900521	0.719959	0.00479373
P34932	Heat shock 70 kDa protein 4	HSPA4	Heat shock 70 kDa protein 4 OS=Homo sapiens OX=9606 GN=HSPA4 PE=1 SV=4 - [HSP74_HUMAN]	36.55	27	27	45	840	94.2712	5.18604	1.11648	1.12149	1.09325	1.11041	1.01314	0.967633	1.04443	1.0084	0.90814	0.0130326
Q9UNF0	Protein kinase C and casein kinase substrate in neurons protein 2	PACSIN2	Protein kinase C and casein kinase substrate in neurons protein 2 OS=Homo sapiens OX=9606 GN=PACSIN2 PE=1 SV=2 - [PACN2_HUMAN]	39.09	17	17	50	486	55.7039	5.19873	1.21414	1.2241	1.15332	1.19719	0.850915	0.829859	0.966236	0.882337	0.737009	0.00275377
Q3ZCW2	Galectin-related protein	LGALSL	Galectin-related protein OS=Homo sapiens OX=9606 GN=LGALSL PE=1 SV=2 - [LEGL_HUMAN]	47.67	7	7	29	172	18.9737	5.35107	1.20253	1.24652	1.26062	1.23655	0.859124	0.855218	0.97037	0.894904	0.723708	0.00119867
P60953	Cell division control protein 42 homolog	CDC42	Cell division control protein 42 homolog OS=Homo sapiens OX=9606 GN=CDC42 PE=1 SV=2 - [CDC42_HUMAN]	41.36	6	7	37	191	21.245	6.55127	0.942894	0.844759	1.07186	0.95317	1.11663	1.3018	1.28183	1.23342	1.29402	0.0335385
P60900	Proteasome subunit alpha type-6	PSMA6	Proteasome subunit alpha type-6 OS=Homo sapiens OX=9606 GN=PSMA6 PE=1 SV=1 - [PSA6_HUMAN]	58.94	14	14	32	246	27.3818	6.75635	1.23495	1.24294	1.18892	1.22227	0.860997	0.799484	0.986133	0.882205	0.721776	0.00407614
Q15746	Myosin light chain kinase, smooth muscle	MYLK	Myosin light chain kinase, smooth muscle OS=Homo sapiens OX=9606 GN=MYLK PE=1 SV=4 - [MYLK_HUMAN]	13.17	21	22	59	1914	210.583	6.15088	1.13217	1.11824	1.10168	1.11737	0.888721	0.816852	1.05074	0.918771	0.822265	0.0464832
Q7KZF4	Staphylococcal nuclease domain-containing protein 1	SND1	Staphylococcal nuclease domain-containing protein 1 OS=Homo sapiens OX=9606 GN=SND1 PE=1 SV=1 - [SND1_HUMAN]	26.15	22	22	42	910	101.934	7.1665	1.11446	1.19651	1.24128	1.18408	0.91527	0.8358	1.03243	0.927834	0.783589	0.0197451
Q92930	Ras-related protein Rab-8B	RAB8B	Ras-related protein Rab-8B OS=Homo sapiens OX=9606 GN=RAB8B PE=1 SV=2 - [RAB8B_HUMAN]	42.51	2	9	45	207	23.5691	9.0708	0.962956	1.016	1.12992	1.03629	1.24499	1.27266	1.17088	1.22951	1.18645	0.0288682
Q6IBS0	Twinfilin-2	TWF2	Twinfilin-2 OS=Homo sapiens OX=9606 GN=TWF2 PE=1 SV=2 - [TWF2_HUMAN]	50.14	12	15	51	349	39.5233	6.84424	1.18215	1.18684	1.14981	1.17293	0.900425	0.914778	0.983281	0.932828	0.795294	0.00102832
Q14847	LIM and SH3 domain protein 1	LASP1	LIM and SH3 domain protein 1 OS=Homo sapiens OX=9606 GN=LASP1 PE=1 SV=2 - [LASP1_HUMAN]	47.89	12	12	51	261	29.6982	7.04932	0.879962	0.831884	0.861273	0.857706	1.1862	1.07107	0.970193	1.07582	1.2543	0.0270098
Q9BSJ8	Extended synaptotagmin-1	ESYT1	Extended synaptotagmin-1 OS=Homo sapiens OX=9606 GN=ESYT1 PE=1 SV=1 - [ESYT1_HUMAN]	21.01	20	20	37	1104	122.78	5.8335	1.22898	1.26869	1.21482	1.2375	0.967595	0.750536	0.979964	0.899365	0.72676	0.0113689
P20338	Ras-related protein Rab-4A	RAB4A	Ras-related protein Rab-4A OS=Homo sapiens OX=9606 GN=RAB4A PE=1 SV=3 - [RAB4A_HUMAN]	42.2	5	8	34	218	24.3742	6.07471	1.20903	1.07422	1.06288	1.11538	0.834636	0.787881	0.918448	0.846988	0.759374	0.0113774
P61204	ADP-ribosylation factor 3	ARF3	ADP-ribosylation factor 3 OS=Homo sapiens OX=9606 GN=ARF3 PE=1 SV=2 - [ARF3_HUMAN]	61.88	4	10	30	181	20.5877	7.43018	0.91368	1.02745	1.08494	1.00869	1.13186	1.28487	1.29411	1.23695	1.22629	0.0350028
Q9Y6E0	Serine/threonine-protein kinase 24	STK24	Serine/threonine-protein kinase 24 OS=Homo sapiens OX=9606 GN=STK24 PE=1 SV=1 - [STK24_HUMAN]	27.54	7	12	37	443	49.2773	5.69385	1.22406	1.21029	1.27017	1.23484	0.92608	0.79278	1.05608	0.924978	0.749066	0.0165982
P47755	F-actin-capping protein subunit alpha-2	CAPZA2	F-actin-capping protein subunit alpha-2 OS=Homo sapiens OX=9606 GN=CAPZA2 PE=1 SV=3 - [CAZA2_HUMAN]	55.94	10	13	38	286	32.9286	5.84619	1.21237	1.30535	1.20961	1.24245	0.920779	0.815582	1.01806	0.91814	0.738978	0.00813396
P60842	Eukaryotic initiation factor 4A-I	EIF4A1	Eukaryotic initiation factor 4A-I OS=Homo sapiens OX=9606 GN=EIF4A1 PE=1 SV=1 - [IF4A1_HUMAN]	30.3	6	13	39	406	46.1246	5.47803	1.2218	1.1131	1.19115	1.17535	0.904209	1.00482	1.07339	0.99414	0.845823	0.0369187
P29144	Tripeptidyl-peptidase 2	TPP2	Tripeptidyl-peptidase 2 OS=Homo sapiens OX=9606 GN=TPP2 PE=1 SV=4 - [TPP2_HUMAN]	24.34	30	30	44	1249	138.263	6.31592	1.24422	1.0846	1.04263	1.12382	0.902011	0.831586	0.833307	0.855635	0.761364	0.0150314
Q96KP4	Cytosolic non-specific dipeptidase	CNDP2	Cytosolic non-specific dipeptidase OS=Homo sapiens OX=9606 GN=CNDP2 PE=1 SV=2 - [CNDP2_HUMAN]	31.16	12	12	31	475	52.8449	5.97314	1.24518	1.19928	1.14854	1.19767	0.862573	0.917229	0.874564	0.884789	0.738761	0.000648317
P12429	Annexin A3	ANXA3	Annexin A3 OS=Homo sapiens OX=9606 GN=ANXA3 PE=1 SV=3 - [ANXA3_HUMAN]	38.7	12	12	33	323	36.3527	5.92236	1.17844	1.15045	1.17155	1.16681	0.973509	0.90917	1.09213	0.991604	0.849841	0.0319748
P13501	C-C motif chemokine 5	CCL5	C-C motif chemokine 5 OS=Homo sapiens OX=9606 GN=CCL5 PE=1 SV=3 - [CCL5_HUMAN]	39.56	4	4	38	91	9.98306	9.0708	0.992736	0.875801	1.00494	0.957825	1.28278	1.33601	1.11019	1.24299	1.29773	0.0231358
Q9H939	Proline-serine-threonine phosphatase-interacting protein 2	PSTPIP2	Proline-serine-threonine phosphatase-interacting protein 2 OS=Homo sapiens OX=9606 GN=PSTPIP2 PE=1 SV=4 - [PPIP2_HUMAN]	53.89	19	19	59	334	38.8336	8.48486	1.20442	1.19328	1.18416	1.19395	0.854033	0.743796	1.02546	0.87443	0.732382	0.0177021
P35813	Protein phosphatase 1A	PPM1A	Protein phosphatase 1A OS=Homo sapiens OX=9606 GN=PPM1A PE=1 SV=1 - [PPM1A_HUMAN]	41.88	11	14	33	382	42.4207	5.36377	1.12602	1.07305	1.12858	1.10922	0.923849	0.920314	1.0506	0.964921	0.869914	0.0361538
P49327	Fatty acid synthase	FASN	Fatty acid synthase OS=Homo sapiens OX=9606 GN=FASN PE=1 SV=3 - [FAS_HUMAN]	13.9	32	32	41	2511	273.254	6.44287	1.1423	1.03927	1.06603	1.08253	0.940175	0.852129	0.950166	0.914157	0.844461	0.0184638
O43852	Calumenin	CALU	Calumenin OS=Homo sapiens OX=9606 GN=CALU PE=1 SV=2 - [CALU_HUMAN]	46.03	14	14	35	315	37.0835	4.64014	0.97793	1.00089	1.06483	1.01455	1.29915	1.10969	1.24721	1.21868	1.20121	0.0304678
P28482	Mitogen-activated protein kinase 1	MAPK1	Mitogen-activated protein kinase 1 OS=Homo sapiens OX=9606 GN=MAPK1 PE=1 SV=3 - [MK01_HUMAN]	43.89	8	14	38	360	41.3632	6.97607	1.1204	1.18191	1.19831	1.16687	0.93752	0.838173	1.01829	0.931327	0.798138	0.0146636
Q9H299	SH3 domain-binding glutamic acid-rich-like protein 3	SH3BGRL3	SH3 domain-binding glutamic acid-rich-like protein 3 OS=Homo sapiens OX=9606 GN=SH3BGRL3 PE=1 SV=1 - [SH3L3_HUMAN]	47.31	5	5	36	93	10.4313	4.93213	1.19223	1.07892	1.07889	1.11668	0.955867	0.999825	0.943655	0.966449	0.865465	0.0222617
P55786	Puromycin-sensitive aminopeptidase	NPEPPS	Puromycin-sensitive aminopeptidase OS=Homo sapiens OX=9606 GN=NPEPPS PE=1 SV=2 - [PSA_HUMAN]	28.29	25	25	41	919	103.211	5.71924	1.17805	1.09	1.11846	1.12884	0.895882	0.941396	0.959823	0.932367	0.825954	0.00363242
Q9NQW7	Xaa-Pro aminopeptidase 1	XPNPEP1	Xaa-Pro aminopeptidase 1 OS=Homo sapiens OX=9606 GN=XPNPEP1 PE=1 SV=3 - [XPP1_HUMAN]	26.65	15	15	29	623	69.8732	5.66846	1.22869	1.22226	1.2086	1.21985	0.885243	0.807218	0.970006	0.887489	0.727539	0.00217447
Q01433	AMP deaminase 2	AMPD2	AMP deaminase 2 OS=Homo sapiens OX=9606 GN=AMPD2 PE=1 SV=2 - [AMPD2_HUMAN]	21.62	20	20	39	879	100.624	6.93213	1.09932	1.11779	1.03332	1.08348	0.922772	0.911587	0.95347	0.929277	0.857679	0.00567445
P26639	Threonine--tRNA ligase, cytoplasmic	TARS	Threonine--tRNA ligase, cytoplasmic OS=Homo sapiens OX=9606 GN=TARS PE=1 SV=3 - [SYTC_HUMAN]	27.8	19	20	38	723	83.3819	6.66846	1.20448	1.14067	1.13174	1.15896	0.888978	0.885664	0.997628	0.92409	0.797343	0.00561487
O95782	AP-2 complex subunit alpha-1	AP2A1	AP-2 complex subunit alpha-1 OS=Homo sapiens OX=9606 GN=AP2A1 PE=1 SV=3 - [AP2A1_HUMAN]	29.27	17	26	39	977	107.478	7.03467	1.10905	1.16216	1.17596	1.14906	0.866599	0.783237	0.945075	0.86497	0.752765	0.00508306
Q14240	Eukaryotic initiation factor 4A-II	EIF4A2	Eukaryotic initiation factor 4A-II OS=Homo sapiens OX=9606 GN=EIF4A2 PE=1 SV=2 - [IF4A2_HUMAN]	21.13	2	9	27	407	46.3728	5.47803	1.33922	1.3177	1.15543	1.27079	1.00984	0.897403	0.945689	0.950976	0.748337	0.00860194
Q96G03	Phosphoglucomutase-2	PGM2	Phosphoglucomutase-2 OS=Homo sapiens OX=9606 GN=PGM2 PE=1 SV=4 - [PGM2_HUMAN]	35.95	20	20	37	612	68.2404	6.72705	1.24662	1.2334	1.04065	1.17356	0.867115	0.948654	0.975974	0.930581	0.792959	0.0306072
Q5JSH3	WD repeat-containing protein 44	WDR44	WD repeat-containing protein 44 OS=Homo sapiens OX=9606 GN=WDR44 PE=1 SV=1 - [WDR44_HUMAN]	26.29	22	22	38	913	101.304	5.45264	1.18901	1.13392	1.14606	1.15633	0.988056	0.879659	1.02351	0.963741	0.833449	0.0142377
Q01469	Fatty acid-binding protein 5	FABP5	Fatty acid-binding protein 5 OS=Homo sapiens OX=9606 GN=FABP5 PE=1 SV=3 - [FABP5_HUMAN]	60	8	8	19	135	15.1546	7.00537	1.23524	1.26268	1.20107	1.233	0.894033	0.946938	0.88674	0.909237	0.737419	0.000240086
O75563	Src kinase-associated phosphoprotein 2	SKAP2	Src kinase-associated phosphoprotein 2 OS=Homo sapiens OX=9606 GN=SKAP2 PE=1 SV=1 - [SKAP2_HUMAN]	35.93	13	13	33	359	41.191	4.69092	1.18203	1.25357	1.19376	1.20979	0.926909	0.858669	1.08136	0.955644	0.789926	0.0216377
P11277	Spectrin beta chain, erythrocytic	SPTB	Spectrin beta chain, erythrocytic OS=Homo sapiens OX=9606 GN=SPTB PE=1 SV=5 - [SPTB1_HUMAN]	16.61	32	34	54	2137	246.316	5.2749	1.03439	1.04665	1.08782	1.05629	0.958582	0.990487	0.997902	0.982324	0.92998	0.0214276
Q96AX2	Ras-related protein Rab-37	RAB37	Ras-related protein Rab-37 OS=Homo sapiens OX=9606 GN=RAB37 PE=1 SV=3 - [RAB37_HUMAN]	19.28	3	4	27	223	24.7995	6.354	0.935677	0.890983	0.934448	0.920369	1.35575	1.11266	1.20703	1.22515	1.33115	0.0135057
P60981	Destrin	DSTN	Destrin OS=Homo sapiens OX=9606 GN=DSTN PE=1 SV=3 - [DEST_HUMAN]	61.21	12	13	48	165	18.4935	7.85498	1.23357	1.26409	1.10797	1.20187	0.987482	0.811628	0.992138	0.930416	0.774138	0.0235679
P53396	ATP-citrate synthase	ACLY	ATP-citrate synthase OS=Homo sapiens OX=9606 GN=ACLY PE=1 SV=3 - [ACLY_HUMAN]	22.89	24	24	34	1101	120.762	7.32764	0.930374	0.9141	0.935177	0.92655	1.06834	1.06081	1.01068	1.04661	1.12958	0.00332722
P31323	cAMP-dependent protein kinase type II-beta regulatory subunit	PRKAR2B	cAMP-dependent protein kinase type II-beta regulatory subunit OS=Homo sapiens OX=9606 GN=PRKAR2B PE=1 SV=3 - [KAP3_HUMAN]	28.23	8	10	19	418	46.2729	4.91943	1.18526	1.13165	1.07467	1.13052	0.899369	0.801657	0.930146	0.877057	0.775797	0.00723425
Q9UDY2	Tight junction protein ZO-2	TJP2	Tight junction protein ZO-2 OS=Homo sapiens OX=9606 GN=TJP2 PE=1 SV=2 - [ZO2_HUMAN]	20.25	25	25	41	1190	133.876	7.40088	1.14988	1.14262	1.1798	1.15743	0.926394	0.831198	1.06188	0.939824	0.81199	0.032735
P52565	Rho GDP-dissociation inhibitor 1	ARHGDIA	Rho GDP-dissociation inhibitor 1 OS=Homo sapiens OX=9606 GN=ARHGDIA PE=1 SV=3 - [GDIR1_HUMAN]	35.29	9	9	30	204	23.1927	5.10986	1.29984	1.22627	1.2443	1.2568	0.855002	0.84684	1.06389	0.92191	0.733536	0.0108116
P09622	Dihydrolipoyl dehydrogenase, mitochondrial	DLD	Dihydrolipoyl dehydrogenase, mitochondrial OS=Homo sapiens OX=9606 GN=DLD PE=1 SV=2 - [DLDH_HUMAN]	27.11	11	11	20	509	54.143	7.85498	1	1.0371	0.994743	1.01062	0.941508	0.878836	0.780706	0.867017	0.85791	0.0419145
P30153	Serine/threonine-protein phosphatase 2A 65 kDa regulatory subunit A alpha isoform	PPP2R1A	Serine/threonine-protein phosphatase 2A 65 kDa regulatory subunit A alpha isoform OS=Homo sapiens OX=9606 GN=PPP2R1A PE=1 SV=4 - [2AAA_HUMAN]	38.03	20	20	34	589	65.2669	5.10986	1.05446	1.10591	1.10554	1.08864	0.907593	0.896098	1.03069	0.944793	0.867867	0.0360792
Q9ULH1	Arf-GAP with SH3 domain, ANK repeat and PH domain-containing protein 1	ASAP1	Arf-GAP with SH3 domain, ANK repeat and PH domain-containing protein 1 OS=Homo sapiens OX=9606 GN=ASAP1 PE=1 SV=4 - [ASAP1_HUMAN]	12.58	14	15	27	1129	125.42	7.31299	1.14989	1.08561	1.13581	1.12377	0.904755	0.89217	0.928082	0.908336	0.808294	0.000627411
Q9Y608	Leucine-rich repeat flightless-interacting protein 2	LRRFIP2	Leucine-rich repeat flightless-interacting protein 2 OS=Homo sapiens OX=9606 GN=LRRFIP2 PE=1 SV=1 - [LRRF2_HUMAN]	14.98	11	12	27	721	82.1213	6.94678	1.13868	1.2625	1.09167	1.16428	0.858492	0.940834	0.98035	0.926559	0.79582	0.0188698
Q9NYU2	UDP-glucose:glycoprotein glucosyltransferase 1	UGGT1	UDP-glucose:glycoprotein glucosyltransferase 1 OS=Homo sapiens OX=9606 GN=UGGT1 PE=1 SV=3 - [UGGG1_HUMAN]	21.03	30	30	42	1555	177.078	5.63037	1.15139	1.21921	1.0996	1.15674	0.901796	0.888274	0.961529	0.917199	0.792921	0.00439511
Q9NUQ9	Protein FAM49B	FAM49B	Protein FAM49B OS=Homo sapiens OX=9606 GN=FAM49B PE=1 SV=1 - [FA49B_HUMAN]	29.01	8	8	18	324	36.7246	6.06201	1.15122	1.12709	1.0889	1.1224	0.956912	0.927221	0.949307	0.94448	0.84148	0.000918325
Q5SQ64	Lymphocyte antigen 6 complex locus protein G6f	LY6G6F	Lymphocyte antigen 6 complex locus protein G6f OS=Homo sapiens OX=9606 GN=LY6G6F PE=1 SV=2 - [LY66F_HUMAN]	22.9	6	6	19	297	32.4437	8.55811	0.986747	1.05396	1.02771	1.0228	1.11376	1.27414	1.30124	1.22971	1.2023	0.0284548
Q8NBS9	Thioredoxin domain-containing protein 5	TXNDC5	Thioredoxin domain-containing protein 5 OS=Homo sapiens OX=9606 GN=TXNDC5 PE=1 SV=2 - [TXND5_HUMAN]	30.56	12	13	26	432	47.5987	5.97314	1.13321	1.22724	1.23041	1.19695	0.879469	0.903943	1.006	0.929803	0.776809	0.00598959
P00390	Glutathione reductase, mitochondrial	GSR	Glutathione reductase, mitochondrial OS=Homo sapiens OX=9606 GN=GSR PE=1 SV=2 - [GSHR_HUMAN]	19.73	10	10	27	522	56.221	8.49951	1.32118	1.15932	1.08905	1.18985	0.933282	0.924002	0.995065	0.950783	0.799078	0.029691
Q9Y696	Chloride intracellular channel protein 4	CLIC4	Chloride intracellular channel protein 4 OS=Homo sapiens OX=9606 GN=CLIC4 PE=1 SV=4 - [CLIC4_HUMAN]	53.75	11	11	25	253	28.7537	5.59229	1.12673	1.16017	1.23055	1.17248	0.815822	0.745112	1.02944	0.86346	0.736438	0.0271726
Q9NZ08	Endoplasmic reticulum aminopeptidase 1	ERAP1	Endoplasmic reticulum aminopeptidase 1 OS=Homo sapiens OX=9606 GN=ERAP1 PE=1 SV=3 - [ERAP1_HUMAN]	15.73	14	14	28	941	107.166	6.45557	1.34881	1.11858	1.02142	1.16294	0.95721	0.825856	0.790943	0.858003	0.737789	0.0495491
Q07960	Rho GTPase-activating protein 1	ARHGAP1	Rho GTPase-activating protein 1 OS=Homo sapiens OX=9606 GN=ARHGAP1 PE=1 SV=1 - [RHG01_HUMAN]	32.35	11	11	25	439	50.4042	6.29053	1.21345	1.17317	1.12272	1.16978	0.98941	0.925658	0.937165	0.950745	0.812756	0.00260469
Q99733	Nucleosome assembly protein 1-like 4	NAP1L4	Nucleosome assembly protein 1-like 4 OS=Homo sapiens OX=9606 GN=NAP1L4 PE=1 SV=1 - [NP1L4_HUMAN]	19.47	6	7	25	375	42.7969	4.69092	1.2056	1.17227	1.15602	1.17796	0.874769	0.944742	1.03899	0.952833	0.808881	0.0106274
O14818	Proteasome subunit alpha type-7	PSMA7	Proteasome subunit alpha type-7 OS=Homo sapiens OX=9606 GN=PSMA7 PE=1 SV=1 - [PSA7_HUMAN]	41.13	10	10	22	248	27.8696	8.45557	1.15682	1.24363	1.1561	1.18552	0.907053	0.77064	1.01266	0.896783	0.756448	0.0189857
Q8IZ83	Aldehyde dehydrogenase family 16 member A1	ALDH16A1	Aldehyde dehydrogenase family 16 member A1 OS=Homo sapiens OX=9606 GN=ALDH16A1 PE=1 SV=2 - [A16A1_HUMAN]	18.45	12	13	22	802	85.0737	6.78564	1.1812	1.1047	1.10935	1.13175	0.794445	0.886764	0.975484	0.885564	0.782474	0.0130871
P00441	Superoxide dismutase [Cu-Zn]	SOD1	Superoxide dismutase [Cu-Zn] OS=Homo sapiens OX=9606 GN=SOD1 PE=1 SV=2 - [SODC_HUMAN]	51.95	9	9	28	154	15.9259	6.12549	0.926109	0.959808	0.907325	0.931081	1.12951	1.25532	1.28971	1.22485	1.31551	0.00452357
P53621	Coatomer subunit alpha	COPA	Coatomer subunit alpha OS=Homo sapiens OX=9606 GN=COPA PE=1 SV=2 - [COPA_HUMAN]	14.05	17	17	31	1224	138.258	7.66455	1.07703	1.04622	1.10052	1.07459	0.975509	1.02219	0.987739	0.995147	0.926074	0.0194955
P37235	Hippocalcin-like protein 1	HPCAL1	Hippocalcin-like protein 1 OS=Homo sapiens OX=9606 GN=HPCAL1 PE=1 SV=3 - [HPCL1_HUMAN]	70.47	13	13	23	193	22.299	5.35107	1.1586	1.24248	1.19025	1.19711	0.820724	0.952798	0.929897	0.90114	0.752764	0.00338537
P26641	Elongation factor 1-gamma	EEF1G	Elongation factor 1-gamma OS=Homo sapiens OX=9606 GN=EEF1G PE=1 SV=3 - [EF1G_HUMAN]	33.18	17	17	38	437	50.0871	6.66846	1.10185	1.09572	1.23839	1.14532	0.937083	0.854356	1.01664	0.936027	0.817262	0.033913
O75347	Tubulin-specific chaperone A	TBCA	Tubulin-specific chaperone A OS=Homo sapiens OX=9606 GN=TBCA PE=1 SV=3 - [TBCA_HUMAN]	48.15	7	7	21	108	12.8467	5.2876	1.18284	1.07384	1.12015	1.12561	0.985186	0.931748	1.04937	0.988768	0.87843	0.0420237
P30086	Phosphatidylethanolamine-binding protein 1	PEBP1	Phosphatidylethanolamine-binding protein 1 OS=Homo sapiens OX=9606 GN=PEBP1 PE=1 SV=3 - [PEBP1_HUMAN]	55.08	8	8	31	187	21.0437	7.53271	1.14452	1.08748	1.22209	1.15136	0.876849	0.912986	0.961631	0.917155	0.796583	0.00707875
P48444	Coatomer subunit delta	ARCN1	Coatomer subunit delta OS=Homo sapiens OX=9606 GN=ARCN1 PE=1 SV=1 - [COPD_HUMAN]	28.38	14	14	22	511	57.1741	6.21436	1.13691	1.14224	1.16795	1.14903	0.811623	0.849152	0.913348	0.858041	0.746752	0.000736351
Q96P48	Arf-GAP with Rho-GAP domain, ANK repeat and PH domain-containing protein 1	ARAP1	Arf-GAP with Rho-GAP domain, ANK repeat and PH domain-containing protein 1 OS=Homo sapiens OX=9606 GN=ARAP1 PE=1 SV=3 - [ARAP1_HUMAN]	11.03	15	15	19	1450	162.089	6.22705	1.17541	1.24097	1.10126	1.17255	0.913188	0.845124	1.00896	0.922425	0.786683	0.0159705
O43396	Thioredoxin-like protein 1	TXNL1	Thioredoxin-like protein 1 OS=Homo sapiens OX=9606 GN=TXNL1 PE=1 SV=3 - [TXNL1_HUMAN]	38.41	8	8	17	289	32.2307	4.95752	1.09415	1.20655	1.05614	1.11894	0.901084	0.95707	0.988667	0.94894	0.848067	0.0306483
Q9HAV0	Guanine nucleotide-binding protein subunit beta-4	GNB4	Guanine nucleotide-binding protein subunit beta-4 OS=Homo sapiens OX=9606 GN=GNB4 PE=1 SV=3 - [GBB4_HUMAN]	25.88	4	8	20	340	37.543	5.99854	0.807211	0.746618	0.764104	0.772644	1.07734	1.16688	0.889827	1.04468	1.35209	0.0312443
Q9UBC2	Epidermal growth factor receptor substrate 15-like 1	EPS15L1	Epidermal growth factor receptor substrate 15-like 1 OS=Homo sapiens OX=9606 GN=EPS15L1 PE=1 SV=1 - [EP15R_HUMAN]	15.16	11	11	16	864	94.197	5.10986	0.976872	1.01027	1.01574	1.00096	1.06525	1.11425	1.06787	1.08246	1.08142	0.0152094
P50995	Annexin A11	ANXA11	Annexin A11 OS=Homo sapiens OX=9606 GN=ANXA11 PE=1 SV=1 - [ANX11_HUMAN]	25.94	12	12	21	505	54.3551	7.6499	0.968637	0.851848	0.85154	0.890675	1.11586	1.07886	1.24651	1.14708	1.28787	0.0161063
P22061	Protein-L-isoaspartate(D-aspartate) O-methyltransferase	PCMT1	Protein-L-isoaspartate(D-aspartate) O-methyltransferase OS=Homo sapiens OX=9606 GN=PCMT1 PE=1 SV=4 - [PIMT_HUMAN]	56.39	11	11	25	227	24.6206	7.21045	1.29387	1.27619	1.13012	1.23339	0.892542	1.02827	0.924072	0.948296	0.768853	0.0125399
Q684P5	Rap1 GTPase-activating protein 2	RAP1GAP2	Rap1 GTPase-activating protein 2 OS=Homo sapiens OX=9606 GN=RAP1GAP2 PE=1 SV=2 - [RPGP2_HUMAN]	14.11	9	9	16	730	80.0059	6.66846	1.2451	1.12751	1.11313	1.16191	0.896055	0.839153	0.971321	0.902176	0.776459	0.0101624
P10619	Lysosomal protective protein	CTSA	Lysosomal protective protein OS=Homo sapiens OX=9606 GN=CTSA PE=1 SV=2 - [PPGB_HUMAN]	19.79	9	9	26	480	54.4311	6.60986	1.26349	1.08072	1.07394	1.13938	0.759969	0.95377	0.728638	0.814126	0.714531	0.0257001
P68104	Elongation factor 1-alpha 1	EEF1A1	Elongation factor 1-alpha 1 OS=Homo sapiens OX=9606 GN=EEF1A1 PE=1 SV=1 - [EF1A1_HUMAN]	20.35	11	11	26	462	50.1091	9.01221	0.823189	0.854133	0.953075	0.876799	1.3119	1.16026	1.12072	1.19763	1.36591	0.0102629
P48637	Glutathione synthetase	GSS	Glutathione synthetase OS=Homo sapiens OX=9606 GN=GSS PE=1 SV=1 - [GSHB_HUMAN]	27.43	14	14	22	474	52.3523	5.92236	1.27379	1.2258	1.20392	1.2345	0.934058	0.804615	0.954736	0.897803	0.727259	0.00278927
Q9UL46	Proteasome activator complex subunit 2	PSME2	Proteasome activator complex subunit 2 OS=Homo sapiens OX=9606 GN=PSME2 PE=1 SV=4 - [PSME2_HUMAN]	40.59	10	10	25	239	27.3843	5.73193	1.13504	1.14614	1.0842	1.12179	0.849574	0.962853	0.949165	0.920531	0.820589	0.00763552
P53990	IST1 homolog	IST1	IST1 homolog OS=Homo sapiens OX=9606 GN=IST1 PE=1 SV=1 - [IST1_HUMAN]	24.45	9	9	19	364	39.7255	5.35107	1.22638	1.16194	1.20815	1.19882	0.864099	0.91691	0.935176	0.905395	0.755238	0.000513565
P54727	UV excision repair protein RAD23 homolog B	RAD23B	UV excision repair protein RAD23 homolog B OS=Homo sapiens OX=9606 GN=RAD23B PE=1 SV=1 - [RD23B_HUMAN]	16.14	5	7	29	409	43.1446	4.84326	1.14062	1.15064	1.23165	1.1743	0.91709	0.885403	1.08498	0.96249	0.819626	0.0361772
P13798	Acylamino-acid-releasing enzyme	APEH	Acylamino-acid-releasing enzyme OS=Homo sapiens OX=9606 GN=APEH PE=1 SV=4 - [ACPH_HUMAN]	21.45	14	15	21	732	81.1726	5.47803	1.04103	1.07281	1.06794	1.06059	0.911829	0.921772	0.969708	0.934436	0.881053	0.00348626
Q9NY33	Dipeptidyl peptidase 3	DPP3	Dipeptidyl peptidase 3 OS=Homo sapiens OX=9606 GN=DPP3 PE=1 SV=2 - [DPP3_HUMAN]	19.67	13	13	25	737	82.5378	5.09717	1.14016	1.12799	1.05079	1.10631	0.917265	0.945192	0.960044	0.940834	0.850423	0.00570598
P51606	N-acylglucosamine 2-epimerase	RENBP	N-acylglucosamine 2-epimerase OS=Homo sapiens OX=9606 GN=RENBP PE=1 SV=2 - [RENBP_HUMAN]	24.82	11	12	21	427	48.799	6.3667	1.21348	1.20273	1.16551	1.19391	0.85864	0.8229	0.950497	0.877346	0.734853	0.00147149
P25786	Proteasome subunit alpha type-1	PSMA1	Proteasome subunit alpha type-1 OS=Homo sapiens OX=9606 GN=PSMA1 PE=1 SV=1 - [PSA1_HUMAN]	33.08	8	8	14	263	29.5369	6.60986	1.14174	1.12336	1.13794	1.13434	0.844282	0.790323	1.02163	0.88541	0.780548	0.0237644
P48147	Prolyl endopeptidase	PREP	Prolyl endopeptidase OS=Homo sapiens OX=9606 GN=PREP PE=1 SV=2 - [PPCE_HUMAN]	20	14	14	22	710	80.648	5.85889	1.17008	1.11505	1.12215	1.13576	0.923536	0.798167	1.01214	0.911281	0.802353	0.0252618
Q9Y4D1	Disheveled-associated activator of morphogenesis 1	DAAM1	Disheveled-associated activator of morphogenesis 1 OS=Homo sapiens OX=9606 GN=DAAM1 PE=1 SV=2 - [DAAM1_HUMAN]	18.55	19	19	28	1078	123.396	7.2251	0.81941	0.922753	0.977226	0.906463	1.18655	1.12778	1.28551	1.19995	1.32377	0.0108499
Q13162	Peroxiredoxin-4	PRDX4	Peroxiredoxin-4 OS=Homo sapiens OX=9606 GN=PRDX4 PE=1 SV=1 - [PRDX4_HUMAN]	56.09	10	12	26	271	30.5208	6.29053	1.02771	1.12575	1.12756	1.09368	0.89095	0.836205	0.985421	0.904192	0.826746	0.0256575
Q15056	Eukaryotic translation initiation factor 4H	EIF4H	Eukaryotic translation initiation factor 4H OS=Homo sapiens OX=9606 GN=EIF4H PE=1 SV=5 - [IF4H_HUMAN]	16.94	4	4	10	248	27.3684	7.2251	1.14446	1.15142	1.10179	1.13256	0.995013	0.845176	1.02175	0.953979	0.842322	0.0352594
P61086	Ubiquitin-conjugating enzyme E2 K	UBE2K	Ubiquitin-conjugating enzyme E2 K OS=Homo sapiens OX=9606 GN=UBE2K PE=1 SV=3 - [UBE2K_HUMAN]	34	6	6	15	200	22.3926	5.43994	1.14211	1.17132	1.06344	1.12562	0.836358	0.871041	0.886563	0.864654	0.768157	0.0018176
P25788	Proteasome subunit alpha type-3	PSMA3	Proteasome subunit alpha type-3 OS=Homo sapiens OX=9606 GN=PSMA3 PE=1 SV=2 - [PSA3_HUMAN]	43.14	11	11	22	255	28.4151	5.32568	1.18642	1.0817	1.11589	1.128	0.91285	0.988359	0.892493	0.931234	0.82556	0.00975817
Q00013	55 kDa erythrocyte membrane protein	MPP1	55 kDa erythrocyte membrane protein OS=Homo sapiens OX=9606 GN=MPP1 PE=1 SV=2 - [EM55_HUMAN]	31.97	13	13	25	466	52.2636	7.37158	1.2446	1.07272	1.19815	1.17182	0.893016	0.746736	0.898403	0.846052	0.721995	0.0103379
P22694	cAMP-dependent protein kinase catalytic subunit beta	PRKACB	cAMP-dependent protein kinase catalytic subunit beta OS=Homo sapiens OX=9606 GN=PRKACB PE=1 SV=2 - [KAPCB_HUMAN]	30.77	5	12	21	351	40.597	8.77783	1.10673	1.09423	1.17991	1.12696	0.99366	0.933791	1.04186	0.989772	0.87827	0.0289476
Q96HC4	PDZ and LIM domain protein 5	PDLIM5	PDZ and LIM domain protein 5 OS=Homo sapiens OX=9606 GN=PDLIM5 PE=1 SV=5 - [PDLI5_HUMAN]	17.79	9	9	15	596	63.9045	8.20654	1.15178	1.21623	1.2027	1.19024	0.922129	0.819842	0.945939	0.89597	0.752765	0.00246353
P61225	Ras-related protein Rap-2b	RAP2B	Ras-related protein Rap-2b OS=Homo sapiens OX=9606 GN=RAP2B PE=1 SV=1 - [RAP2B_HUMAN]	17.49	2	3	10	183	20.4912	4.80518	0.930849	0.904952	0.998603	0.944801	1.1136	1.07385	1.29073	1.15939	1.22713	0.0411812
P17174	Aspartate aminotransferase, cytoplasmic	GOT1	Aspartate aminotransferase, cytoplasmic OS=Homo sapiens OX=9606 GN=GOT1 PE=1 SV=3 - [AATC_HUMAN]	18.64	6	6	12	413	46.2185	7.00537	1.30009	1.3006	1.19428	1.26499	0.963634	0.875447	0.968817	0.935966	0.739899	0.00211575
Q9BS26	Endoplasmic reticulum resident protein 44	ERP44	Endoplasmic reticulum resident protein 44 OS=Homo sapiens OX=9606 GN=ERP44 PE=1 SV=1 - [ERP44_HUMAN]	30.05	10	11	32	406	46.9414	5.26221	1.28958	1.14928	1.18464	1.20783	0.957006	0.816673	0.912166	0.895282	0.74123	0.00611701
O95336	6-phosphogluconolactonase	PGLS	6-phosphogluconolactonase OS=Homo sapiens OX=9606 GN=PGLS PE=1 SV=2 - [6PGL_HUMAN]	40.7	8	8	14	258	27.5296	6.04932	1.16827	1.16816	1.16051	1.16565	0.821141	0.903015	0.888374	0.870843	0.747091	0.000311944
Q07812	Apoptosis regulator BAX	BAX	Apoptosis regulator BAX OS=Homo sapiens OX=9606 GN=BAX PE=1 SV=1 - [BAX_HUMAN]	31.25	5	5	11	192	21.1708	5.22412	1.01771	1.04283	1.06771	1.04275	0.855113	0.978127	0.880443	0.904561	0.867478	0.0263221
Q13637	Ras-related protein Rab-32	RAB32	Ras-related protein Rab-32 OS=Homo sapiens OX=9606 GN=RAB32 PE=1 SV=3 - [RAB32_HUMAN]	32.44	6	6	10	225	24.9817	6.53662	0.922417	0.890967	0.861588	0.891657	1.26044	1.11785	1.10302	1.16044	1.30144	0.00720576
P13797	Plastin-3	PLS3	Plastin-3 OS=Homo sapiens OX=9606 GN=PLS3 PE=1 SV=4 - [PLST_HUMAN]	17.62	7	10	19	630	70.7662	5.60498	1.2012	1.14517	1.26204	1.2028	0.780612	0.782669	1.07218	0.878489	0.730367	0.0341132
Q9UBS4	DnaJ homolog subfamily B member 11	DNAJB11	DnaJ homolog subfamily B member 11 OS=Homo sapiens OX=9606 GN=DNAJB11 PE=1 SV=1 - [DJB11_HUMAN]	27.37	9	9	17	358	40.4886	6.17627	1.08193	1.07576	1.11244	1.09004	1.00381	0.985254	1.01406	1.00104	0.918352	0.00324778
P13747	HLA class I histocompatibility antigen, alpha chain E	HLA-E	HLA class I histocompatibility antigen, alpha chain E OS=Homo sapiens OX=9606 GN=HLA-E PE=1 SV=3 - [HLAE_HUMAN]	11.73	3	4	14	358	40.1318	5.94775	0.867459	0.919749	0.893557	0.893588	1.27276	1.10981	1.253	1.21186	1.35617	0.00400995
Q9HCN6	Platelet glycoprotein VI	GP6	Platelet glycoprotein VI OS=Homo sapiens OX=9606 GN=GP6 PE=1 SV=4 - [GPVI_HUMAN]	20.35	7	7	20	339	36.8429	9.20264	0.971429	0.940049	0.908709	0.940063	1.07535	1.35845	1.17108	1.20163	1.27824	0.0371472
Q13813	Spectrin alpha chain, non-erythrocytic 1	SPTAN1	Spectrin alpha chain, non-erythrocytic 1 OS=Homo sapiens OX=9606 GN=SPTAN1 PE=1 SV=3 - [SPTN1_HUMAN]	8.82	21	21	29	2472	284.364	5.35107	1.12236	1.12217	1.07846	1.10767	0.94642	0.891249	0.973607	0.937092	0.846006	0.00381217
P60983	Glia maturation factor beta	GMFB	Glia maturation factor beta OS=Homo sapiens OX=9606 GN=GMFB PE=1 SV=2 - [GMFB_HUMAN]	24.65	2	3	13	142	16.7025	5.2876	1.23973	1.19497	1.24183	1.22551	0.908096	0.984768	1.12183	1.0049	0.819985	0.0265867
Q9BRF8	Serine/threonine-protein phosphatase CPPED1	CPPED1	Serine/threonine-protein phosphatase CPPED1 OS=Homo sapiens OX=9606 GN=CPPED1 PE=1 SV=3 - [CPPED_HUMAN]	17.52	5	5	11	314	35.5259	6.20166	1.23983	1.36076	1.10621	1.2356	0.902776	0.781023	1.04953	0.911108	0.737383	0.0385834
P19086	Guanine nucleotide-binding protein G(z) subunit alpha	GNAZ	Guanine nucleotide-binding protein G(z) subunit alpha OS=Homo sapiens OX=9606 GN=GNAZ PE=1 SV=3 - [GNAZ_HUMAN]	36.34	10	11	24	355	40.8979	7.60596	0.87789	0.902786	0.908554	0.89641	1.1959	1.08672	1.16953	1.15072	1.2837	0.00174854
O76003	Glutaredoxin-3	GLRX3	Glutaredoxin-3 OS=Homo sapiens OX=9606 GN=GLRX3 PE=1 SV=2 - [GLRX3_HUMAN]	22.09	7	7	11	335	37.4082	5.38916	1.29284	1.26198	1.18965	1.24816	0.894765	0.773838	1.01122	0.893273	0.715673	0.00910988
P48739	Phosphatidylinositol transfer protein beta isoform	PITPNB	Phosphatidylinositol transfer protein beta isoform OS=Homo sapiens OX=9606 GN=PITPNB PE=1 SV=2 - [PIPNB_HUMAN]	40.22	9	11	19	271	31.5199	6.87354	1.28051	1.18814	1.19211	1.22025	0.872652	0.80064	1.01258	0.895292	0.733695	0.00930839
O14579	Coatomer subunit epsilon	COPE	Coatomer subunit epsilon OS=Homo sapiens OX=9606 GN=COPE PE=1 SV=3 - [COPE_HUMAN]	16.23	6	6	13	308	34.4603	5.12256	1.20393	1.30978	1.14712	1.22028	0.858624	0.863816	0.905714	0.876051	0.717913	0.00232201
O95834	Echinoderm microtubule-associated protein-like 2	EML2	Echinoderm microtubule-associated protein-like 2 OS=Homo sapiens OX=9606 GN=EML2 PE=1 SV=1 - [EMAL2_HUMAN]	15.1	10	10	18	649	70.6341	6.31592	1.16608	1.17608	1.13429	1.15882	0.900086	0.841149	1.04905	0.930095	0.802623	0.0222995
Q96AP7	Endothelial cell-selective adhesion molecule	ESAM	Endothelial cell-selective adhesion molecule OS=Homo sapiens OX=9606 GN=ESAM PE=1 SV=1 - [ESAM_HUMAN]	20.26	9	9	17	390	41.1506	9.31982	0.954552	0.938653	1.02295	0.97205	1.10864	1.21339	1.08642	1.13615	1.16882	0.0249514
Q9UIB8	SLAM family member 5	CD84	SLAM family member 5 OS=Homo sapiens OX=9606 GN=CD84 PE=1 SV=1 - [SLAF5_HUMAN]	24.06	6	6	15	345	38.7576	7.06396	0.951058	0.87639	0.935097	0.920848	1.05493	1.31285	1.24964	1.20581	1.30945	0.0243643
P40306	Proteasome subunit beta type-10	PSMB10	Proteasome subunit beta type-10 OS=Homo sapiens OX=9606 GN=PSMB10 PE=1 SV=1 - [PSB10_HUMAN]	13.55	3	3	4	273	28.9181	7.81104	1.27943	1.19094	1.12944	1.19993	0.907562	0.78492	0.928793	0.873758	0.728172	0.0064307
Q8WZA0	Protein LZIC	LZIC	Protein LZIC OS=Homo sapiens OX=9606 GN=LZIC PE=1 SV=1 - [LZIC_HUMAN]	33.68	6	6	12	190	21.4811	4.94482	1.18962	1.17717	1.18404	1.18361	0.930687	0.881363	0.979831	0.930627	0.786263	0.000908163
Q8TEA8	D-aminoacyl-tRNA deacylase 1	DTD1	D-aminoacyl-tRNA deacylase 1 OS=Homo sapiens OX=9606 GN=DTD1 PE=1 SV=2 - [DTD1_HUMAN]	14.35	3	3	7	209	23.409	8.23584	1.153	1.28319	1.04413	1.16011	0.887159	0.940191	0.966622	0.931324	0.802791	0.0349719
P54578	Ubiquitin carboxyl-terminal hydrolase 14	USP14	Ubiquitin carboxyl-terminal hydrolase 14 OS=Homo sapiens OX=9606 GN=USP14 PE=1 SV=3 - [UBP14_HUMAN]	22.47	11	11	20	494	56.033	5.30029	1.17508	1.16699	1.15182	1.16463	0.899638	0.828269	1.03162	0.919843	0.789816	0.0150637
Q9NS28	Regulator of G-protein signaling 18	RGS18	Regulator of G-protein signaling 18 OS=Homo sapiens OX=9606 GN=RGS18 PE=1 SV=1 - [RGS18_HUMAN]	34.47	8	8	24	235	27.565	7.91357	1.21942	1.10286	1.21006	1.17745	0.945638	0.866975	1.0445	0.952372	0.808847	0.0239502
P28838	Cytosol aminopeptidase	LAP3	Cytosol aminopeptidase OS=Homo sapiens OX=9606 GN=LAP3 PE=1 SV=3 - [AMPL_HUMAN]	25.82	12	12	15	519	56.1308	7.92822	1.06605	1.1186	0.963528	1.04939	0.830523	0.806277	0.862319	0.83304	0.79383	0.0110256
P50570	Dynamin-2	DNM2	Dynamin-2 OS=Homo sapiens OX=9606 GN=DNM2 PE=1 SV=2 - [DYN2_HUMAN]	16.78	5	15	20	870	98.0032	7.44482	0.915036	0.916414	0.933396	0.921615	1.07633	1.04874	1.04292	1.056	1.14581	0.000347572
P30626	Sorcin	SRI	Sorcin OS=Homo sapiens OX=9606 GN=SRI PE=1 SV=1 - [SORCN_HUMAN]	30.81	6	6	7	198	21.6624	5.59229	1.32013	1.23159	1.2109	1.25421	0.895218	0.708953	1.11093	0.905033	0.721598	0.044624
Q04637	Eukaryotic translation initiation factor 4 gamma 1	EIF4G1	Eukaryotic translation initiation factor 4 gamma 1 OS=Homo sapiens OX=9606 GN=EIF4G1 PE=1 SV=4 - [IF4G1_HUMAN]	8.63	13	15	19	1599	175.382	5.32568	1.18523	1.12227	1.13189	1.14646	0.978868	1.07959	1.04641	1.03495	0.902736	0.0348686
P09496	Clathrin light chain A	CLTA	Clathrin light chain A OS=Homo sapiens OX=9606 GN=CLTA PE=1 SV=1 - [CLCA_HUMAN]	25	8	8	25	248	27.06	4.51318	1.20175	1.30117	1.11863	1.20719	0.967453	0.862657	0.931419	0.92051	0.762526	0.0093458
Q8NEU8	DCC-interacting protein 13-beta	APPL2	DCC-interacting protein 13-beta OS=Homo sapiens OX=9606 GN=APPL2 PE=1 SV=3 - [DP13B_HUMAN]	20.78	13	14	20	664	74.4463	4.94482	0.973476	0.983297	1.0552	1.00399	1.12422	1.13107	1.13104	1.12878	1.12429	0.00849264
Q9BR76	Coronin-1B	CORO1B	Coronin-1B OS=Homo sapiens OX=9606 GN=CORO1B PE=1 SV=1 - [COR1B_HUMAN]	22.49	15	16	27	489	54.2003	5.88428	1.24009	1.18076	1.13949	1.18678	0.845939	0.982719	0.859508	0.896055	0.755031	0.00516171
O14980	Exportin-1	XPO1	Exportin-1 OS=Homo sapiens OX=9606 GN=XPO1 PE=1 SV=1 - [XPO1_HUMAN]	13.17	14	14	21	1071	123.306	6.06201	1.09575	1.06183	1.1148	1.0908	0.945922	0.899927	1.01259	0.952813	0.873501	0.0188907
P61019	Ras-related protein Rab-2A	RAB2A	Ras-related protein Rab-2A OS=Homo sapiens OX=9606 GN=RAB2A PE=1 SV=1 - [RAB2A_HUMAN]	33.49	6	6	9	212	23.5308	6.53662	1.05118	1.16459	1.23691	1.15089	0.942498	0.885782	1.0109	0.946394	0.822311	0.0347047
P30084	Enoyl-CoA hydratase, mitochondrial	ECHS1	Enoyl-CoA hydratase, mitochondrial OS=Homo sapiens OX=9606 GN=ECHS1 PE=1 SV=4 - [ECHM_HUMAN]	27.93	7	7	13	290	31.3671	8.07471	1.20071	1.26015	1.18551	1.21546	0.985888	0.904321	0.810287	0.900165	0.740598	0.00477368
Q9UNS2	COP9 signalosome complex subunit 3	COPS3	COP9 signalosome complex subunit 3 OS=Homo sapiens OX=9606 GN=COPS3 PE=1 SV=3 - [CSN3_HUMAN]	22.7	9	9	14	423	47.842	6.65381	1.09656	1.01623	1.07587	1.06289	0.948202	1.00733	0.958063	0.971198	0.913734	0.0386992
Q13510	Acid ceramidase	ASAH1	Acid ceramidase OS=Homo sapiens OX=9606 GN=ASAH1 PE=1 SV=5 - [ASAH1_HUMAN]	13.67	5	5	10	395	44.6308	7.62061	1.25289	1.18538	1.17196	1.20341	0.870463	0.958959	0.796447	0.87529	0.727342	0.00351684
P35606	Coatomer subunit beta'	COPB2	Coatomer subunit beta' OS=Homo sapiens OX=9606 GN=COPB2 PE=1 SV=2 - [COPB2_HUMAN]	16.67	14	14	19	906	102.422	5.2749	1.13215	1.10446	1.14854	1.12838	0.950014	0.838802	1.0097	0.93284	0.826706	0.0194017
P26885	Peptidyl-prolyl cis-trans isomerase FKBP2	FKBP2	Peptidyl-prolyl cis-trans isomerase FKBP2 OS=Homo sapiens OX=9606 GN=FKBP2 PE=1 SV=2 - [FKBP2_HUMAN]	28.87	6	6	15	142	15.6393	9.12939	1.21173	1.33908	1.34364	1.29815	0.891547	0.89954	1.01949	0.93686	0.72169	0.00379546
Q9NVG8	TBC1 domain family member 13	TBC1D13	TBC1 domain family member 13 OS=Homo sapiens OX=9606 GN=TBC1D13 PE=1 SV=3 - [TBC13_HUMAN]	21	6	6	10	400	46.5236	5.23682	1.12242	1.18348	1.17153	1.15914	0.993972	0.854478	1.05823	0.968892	0.835872	0.0391232
P13796	Plastin-2	LCP1	Plastin-2 OS=Homo sapiens OX=9606 GN=LCP1 PE=1 SV=6 - [PLSL_HUMAN]	17.54	7	10	14	627	70.2439	5.42725	1.18337	1.14146	1.1233	1.14938	0.95585	0.886238	1.00723	0.949771	0.826334	0.00709319
Q9Y2Z0	Protein SGT1 homolog	SUGT1	Protein SGT1 homolog OS=Homo sapiens OX=9606 GN=SUGT1 PE=1 SV=3 - [SGT1_HUMAN]	18.9	6	6	13	365	40.9985	5.16064	1.16221	1.12966	1.17736	1.15641	1.02725	0.935554	1.01022	0.991008	0.856971	0.00627955
Q9C0C9	(E3-independent) E2 ubiquitin-conjugating enzyme	UBE2O	(E3-independent) E2 ubiquitin-conjugating enzyme OS=Homo sapiens OX=9606 GN=UBE2O PE=1 SV=3 - [UBE2O_HUMAN]	6.35	8	8	11	1292	141.205	5.12256	1.14096	1.08429	1.16925	1.1315	0.947454	0.796904	0.999896	0.914751	0.808441	0.0300519
Q92882	Osteoclast-stimulating factor 1	OSTF1	Osteoclast-stimulating factor 1 OS=Homo sapiens OX=9606 GN=OSTF1 PE=1 SV=2 - [OSTF1_HUMAN]	31.31	5	5	7	214	23.7719	5.68115	1.19865	1.21644	1.20102	1.20537	1.0155	0.89305	1.08336	0.997304	0.827383	0.0205143
Q7L7X3	Serine/threonine-protein kinase TAO1	TAOK1	Serine/threonine-protein kinase TAO1 OS=Homo sapiens OX=9606 GN=TAOK1 PE=1 SV=1 - [TAOK1_HUMAN]	18.08	13	19	22	1001	115.997	7.6499	1.0079	0.953821	0.944141	0.968621	1.16286	1.11306	1.1049	1.12694	1.16345	0.0041451
Q96C19	EF-hand domain-containing protein D2	EFHD2	EF-hand domain-containing protein D2 OS=Homo sapiens OX=9606 GN=EFHD2 PE=1 SV=1 - [EFHD2_HUMAN]	12.08	3	3	7	240	26.6805	5.19873	1.1775	1.33969	1.16419	1.22713	0.859525	0.913707	1.03503	0.936088	0.762828	0.0191488
Q9Y262	Eukaryotic translation initiation factor 3 subunit L	EIF3L	Eukaryotic translation initiation factor 3 subunit L OS=Homo sapiens OX=9606 GN=EIF3L PE=1 SV=1 - [EIF3L_HUMAN]	25.18	12	12	16	564	66.6844	6.34131	1.11801	1.01372	1.07564	1.06912	0.905505	0.83635	0.991796	0.911217	0.852305	0.0435544
Q16539	Mitogen-activated protein kinase 14	MAPK14	Mitogen-activated protein kinase 14 OS=Homo sapiens OX=9606 GN=MAPK14 PE=1 SV=3 - [MK14_HUMAN]	32.22	10	11	16	360	41.267	5.78271	1.2113	1.10275	1.14798	1.15401	0.897385	0.751363	0.980114	0.876287	0.759341	0.0198181
P56377	AP-1 complex subunit sigma-2	AP1S2	AP-1 complex subunit sigma-2 OS=Homo sapiens OX=9606 GN=AP1S2 PE=1 SV=1 - [AP1S2_HUMAN]	31.85	3	5	7	157	18.6028	5.46533	1.12626	1.09724	1.09212	1.10521	0.883619	0.951402	0.96371	0.93291	0.844105	0.00312575
Q6YHK3	CD109 antigen	CD109	CD109 antigen OS=Homo sapiens OX=9606 GN=CD109 PE=1 SV=2 - [CD109_HUMAN]	6.71	9	9	12	1445	161.587	5.84619	0.962152	0.878493	0.89696	0.912535	1.11258	1.22021	1.31307	1.21528	1.33177	0.00873024
P13861	cAMP-dependent protein kinase type II-alpha regulatory subunit	PRKAR2A	cAMP-dependent protein kinase type II-alpha regulatory subunit OS=Homo sapiens OX=9606 GN=PRKAR2A PE=1 SV=2 - [KAP2_HUMAN]	20.05	5	7	10	404	45.49	5.07178	1.15903	1.19061	1.20754	1.18573	0.970171	0.851183	0.984247	0.9352	0.788715	0.00491102
Q9UDT6	CAP-Gly domain-containing linker protein 2	CLIP2	CAP-Gly domain-containing linker protein 2 OS=Homo sapiens OX=9606 GN=CLIP2 PE=1 SV=1 - [CLIP2_HUMAN]	8.51	6	8	10	1046	115.767	6.72705	0.898387	0.907853	0.92716	0.911133	1.00483	1.2006	1.07471	1.09338	1.20002	0.0345937
P45974	Ubiquitin carboxyl-terminal hydrolase 5	USP5	Ubiquitin carboxyl-terminal hydrolase 5 OS=Homo sapiens OX=9606 GN=USP5 PE=1 SV=2 - [UBP5_HUMAN]	13.17	10	11	16	858	95.7253	5.03369	1.16652	1.1418	1.14411	1.15081	0.999187	0.907943	1.02479	0.977306	0.849232	0.00879892
Q96A00	Protein phosphatase 1 regulatory subunit 14A	PPP1R14A	Protein phosphatase 1 regulatory subunit 14A OS=Homo sapiens OX=9606 GN=PPP1R14A PE=1 SV=1 - [PP14A_HUMAN]	26.53	4	4	8	147	16.6828	9.37842	1.33522	1.44383	1.3472	1.37542	0.961444	0.937403	1.04885	0.982567	0.714378	0.00123875
P61201	COP9 signalosome complex subunit 2	COPS2	COP9 signalosome complex subunit 2 OS=Homo sapiens OX=9606 GN=COPS2 PE=1 SV=1 - [CSN2_HUMAN]	14	6	6	8	443	51.5641	5.52881	1.04704	1.09533	1.09053	1.07763	0.888144	0.898674	1.00605	0.930955	0.863892	0.0226454
O00154	Cytosolic acyl coenzyme A thioester hydrolase	ACOT7	Cytosolic acyl coenzyme A thioester hydrolase OS=Homo sapiens OX=9606 GN=ACOT7 PE=1 SV=3 - [BACH_HUMAN]	17.37	5	5	6	380	41.7693	8.54346	1.30166	1.17884	1.18479	1.22177	1.02304	0.837356	0.924191	0.928196	0.759716	0.0118013
P62877	E3 ubiquitin-protein ligase RBX1	RBX1	E3 ubiquitin-protein ligase RBX1 OS=Homo sapiens OX=9606 GN=RBX1 PE=1 SV=1 - [RBX1_HUMAN]	29.63	3	3	4	108	12.2657	6.96143	0.894059	0.949854	0.930521	0.924812	1.00411	1.13283	1.10463	1.08052	1.16837	0.0212651
O60763	General vesicular transport factor p115	USO1	General vesicular transport factor p115 OS=Homo sapiens OX=9606 GN=USO1 PE=1 SV=2 - [USO1_HUMAN]	12.06	11	11	14	962	107.828	4.90674	1.20881	1.21206	1.2466	1.22249	0.949148	0.769394	0.989961	0.902835	0.738521	0.0097005
P29218	Inositol monophosphatase 1	IMPA1	Inositol monophosphatase 1 OS=Homo sapiens OX=9606 GN=IMPA1 PE=1 SV=1 - [IMPA1_HUMAN]	41.52	11	11	18	277	30.1692	5.26221	1.04176	1.06029	0.967727	1.02326	0.840141	0.862563	0.8299	0.844201	0.825013	0.00389828
Q13492	Phosphatidylinositol-binding clathrin assembly protein	PICALM	Phosphatidylinositol-binding clathrin assembly protein OS=Homo sapiens OX=9606 GN=PICALM PE=1 SV=2 - [PICAL_HUMAN]	8.13	5	5	7	652	70.71	7.89893	1.15315	1.08261	1.06299	1.09958	0.936822	0.990451	0.908353	0.945209	0.859607	0.013315
Q9Y6W5	Wiskott-Aldrich syndrome protein family member 2	WASF2	Wiskott-Aldrich syndrome protein family member 2 OS=Homo sapiens OX=9606 GN=WASF2 PE=1 SV=3 - [WASF2_HUMAN]	17.27	9	9	16	498	54.2504	5.52881	0.911454	0.906188	0.897291	0.904978	1.19163	1.20512	1.01356	1.13677	1.25613	0.0200043
P36959	GMP reductase 1	GMPR	GMP reductase 1 OS=Homo sapiens OX=9606 GN=GMPR PE=1 SV=1 - [GMPR1_HUMAN]	27.54	7	9	13	345	37.3948	7.06396	1.11599	1.09538	1.1074	1.10626	0.935448	1.04623	0.979176	0.98695	0.892152	0.0219387
Q15370	Elongin-B	ELOB	Elongin-B OS=Homo sapiens OX=9606 GN=ELOB PE=1 SV=1 - [ELOB_HUMAN]	30.51	5	5	15	118	13.1246	4.88135	1.18008	1.18345	1.13383	1.16579	0.895217	0.744626	0.966488	0.868777	0.745226	0.0115871
Q96CW1	AP-2 complex subunit mu	AP2M1	AP-2 complex subunit mu OS=Homo sapiens OX=9606 GN=AP2M1 PE=1 SV=2 - [AP2M1_HUMAN]	28.97	13	13	19	435	49.623	9.53955	1.12107	1.19309	1.07155	1.12857	0.837173	0.80856	0.833255	0.826329	0.732191	0.00114912
Q9Y4E8	Ubiquitin carboxyl-terminal hydrolase 15	USP15	Ubiquitin carboxyl-terminal hydrolase 15 OS=Homo sapiens OX=9606 GN=USP15 PE=1 SV=3 - [UBP15_HUMAN]	8.26	9	9	11	981	112.348	5.22412	1.2387	1.22284	1.19268	1.21807	0.948001	0.873988	0.980246	0.934078	0.76685	0.0011521
Q86Y82	Syntaxin-12	STX12	Syntaxin-12 OS=Homo sapiens OX=9606 GN=STX12 PE=1 SV=1 - [STX12_HUMAN]	19.57	4	5	6	276	31.6223	5.59229	1.20829	1.26602	1.1881	1.2208	0.95192	0.804277	1.10454	0.953579	0.781107	0.0408699
O14617	AP-3 complex subunit delta-1	AP3D1	AP-3 complex subunit delta-1 OS=Homo sapiens OX=9606 GN=AP3D1 PE=1 SV=1 - [AP3D1_HUMAN]	9.45	9	9	12	1153	130.076	8.48486	1.08522	1.14844	1.11865	1.11744	0.907611	0.78291	1.01243	0.900985	0.806297	0.034656
Q9UKE5	TRAF2 and NCK-interacting protein kinase	TNIK	TRAF2 and NCK-interacting protein kinase OS=Homo sapiens OX=9606 GN=TNIK PE=1 SV=1 - [TNIK_HUMAN]	5.51	8	8	9	1360	154.848	7.1665	1.09456	1.14995	1.16726	1.13726	0.983144	0.827285	1.02093	0.943787	0.829878	0.037593
P24666	Low molecular weight phosphotyrosine protein phosphatase	ACP1	Low molecular weight phosphotyrosine protein phosphatase OS=Homo sapiens OX=9606 GN=ACP1 PE=1 SV=3 - [PPAC_HUMAN]	28.48	4	4	11	158	18.0308	6.7417	0.898338	0.949031	0.923266	0.923545	1.05661	0.972062	1.00611	1.01159	1.09534	0.0369409
Q96CN7	Isochorismatase domain-containing protein 1	ISOC1	Isochorismatase domain-containing protein 1 OS=Homo sapiens OX=9606 GN=ISOC1 PE=1 SV=3 - [ISOC1_HUMAN]	17.11	5	5	10	298	32.2161	7.38623	1.19017	1.19898	1.09669	1.16195	0.801818	0.811471	0.91531	0.842866	0.725392	0.0028478
P13693	Translationally-controlled tumor protein	TPT1	Translationally-controlled tumor protein OS=Homo sapiens OX=9606 GN=TPT1 PE=1 SV=1 - [TCTP_HUMAN]	23.84	4	4	17	172	19.5826	4.93213	1.28651	1.33506	1.30096	1.30751	0.887671	0.858258	1.06071	0.935548	0.715517	0.00455743
Q15631	Translin	TSN	Translin OS=Homo sapiens OX=9606 GN=TSN PE=1 SV=1 - [TSN_HUMAN]	23.25	6	6	12	228	26.1668	6.44287	1.22742	1.11761	1.14625	1.16376	0.813728	0.900146	0.950484	0.888119	0.763146	0.00597162
P42566	Epidermal growth factor receptor substrate 15	EPS15	Epidermal growth factor receptor substrate 15 OS=Homo sapiens OX=9606 GN=EPS15 PE=1 SV=2 - [EPS15_HUMAN]	11.61	11	11	16	896	98.5948	4.64014	1.11047	1.13509	1.12575	1.12377	0.957268	0.961674	0.921695	0.946879	0.842593	0.000262634
P54725	UV excision repair protein RAD23 homolog A	RAD23A	UV excision repair protein RAD23 homolog A OS=Homo sapiens OX=9606 GN=RAD23A PE=1 SV=1 - [RD23A_HUMAN]	7.16	1	3	10	363	39.5847	4.57666	1.07858	1.14126	1.09251	1.10412	0.938666	0.995999	0.882005	0.93889	0.850352	0.0121738
P04424	Argininosuccinate lyase	ASL	Argininosuccinate lyase OS=Homo sapiens OX=9606 GN=ASL PE=1 SV=4 - [ARLY_HUMAN]	14.44	7	7	10	464	51.6253	6.48096	1.21021	1.05536	1.13252	1.1327	0.893469	0.9392	0.957449	0.930039	0.821085	0.0140165
P15121	Aldose reductase	AKR1B1	Aldose reductase OS=Homo sapiens OX=9606 GN=AKR1B1 PE=1 SV=3 - [ALDR_HUMAN]	34.49	8	9	11	316	35.8305	6.97607	1.16641	1.37139	1.11494	1.21758	0.856418	0.898128	0.923064	0.892537	0.73304	0.015764
P49721	Proteasome subunit beta type-2	PSMB2	Proteasome subunit beta type-2 OS=Homo sapiens OX=9606 GN=PSMB2 PE=1 SV=1 - [PSB2_HUMAN]	28.36	6	7	12	201	22.8217	7.02002	1.12842	1.14097	1.07515	1.11485	0.772906	0.848873	0.821144	0.814308	0.730422	0.000557757
P21399	Cytoplasmic aconitate hydratase	ACO1	Cytoplasmic aconitate hydratase OS=Homo sapiens OX=9606 GN=ACO1 PE=1 SV=3 - [ACOC_HUMAN]	8.89	10	10	17	889	98.3366	6.68311	1.08911	1.10565	1.1089	1.10122	0.893763	0.96029	0.979148	0.9444	0.857595	0.00414745
P23219	Prostaglandin G/H synthase 1	PTGS1	Prostaglandin G/H synthase 1 OS=Homo sapiens OX=9606 GN=PTGS1 PE=1 SV=2 - [PGH1_HUMAN]	17.2	9	9	16	599	68.6417	7.2251	0.851605	0.851869	0.800278	0.834584	1.35511	1.05624	1.03544	1.14893	1.37665	0.0398263
Q99961	Endophilin-A2	SH3GL1	Endophilin-A2 OS=Homo sapiens OX=9606 GN=SH3GL1 PE=1 SV=1 - [SH3G1_HUMAN]	16.85	7	7	12	368	41.464	5.42725	1.12781	1.12205	1.04858	1.09948	0.865544	0.78429	0.997417	0.882417	0.802579	0.0318772
Q9Y263	Phospholipase A-2-activating protein	PLAA	Phospholipase A-2-activating protein OS=Homo sapiens OX=9606 GN=PLAA PE=1 SV=2 - [PLAP_HUMAN]	13.96	10	10	14	795	87.1014	6.3667	0.88101	0.861656	0.825926	0.856197	1.02982	1.16206	0.948556	1.04681	1.22263	0.041322
P30085	UMP-CMP kinase	CMPK1	UMP-CMP kinase OS=Homo sapiens OX=9606 GN=CMPK1 PE=1 SV=3 - [KCY_HUMAN]	28.06	5	5	11	196	22.2083	5.56689	1.29966	1.13798	1.19673	1.21146	1.03157	0.937319	0.999558	0.989482	0.816769	0.0154258
P11047	Laminin subunit gamma-1	LAMC1	Laminin subunit gamma-1 OS=Homo sapiens OX=9606 GN=LAMC1 PE=1 SV=3 - [LAMC1_HUMAN]	5.66	8	8	9	1609	177.489	5.12256	0.855056	0.85104	0.827862	0.844653	1.14775	1.10863	1.00994	1.08877	1.28902	0.00431197
Q16881	Thioredoxin reductase 1, cytoplasmic	TXNRD1	Thioredoxin reductase 1, cytoplasmic OS=Homo sapiens OX=9606 GN=TXNRD1 PE=1 SV=3 - [TRXR1_HUMAN]	4.31	3	3	6	649	70.8622	7.38623	1.20596	1.14167	1.12869	1.15878	0.902813	0.812323	0.989675	0.901604	0.778066	0.0104041
Q8TAT6	Nuclear protein localization protein 4 homolog	NPLOC4	Nuclear protein localization protein 4 homolog OS=Homo sapiens OX=9606 GN=NPLOC4 PE=1 SV=3 - [NPL4_HUMAN]	19.08	12	12	20	608	68.0769	6.37939	1.13036	1.06032	1.13425	1.10831	0.872815	0.922562	0.921785	0.905721	0.817208	0.00224265
P53041	Serine/threonine-protein phosphatase 5	PPP5C	Serine/threonine-protein phosphatase 5 OS=Homo sapiens OX=9606 GN=PPP5C PE=1 SV=1 - [PPP5_HUMAN]	14.23	7	7	10	499	56.8423	6.27783	1.13009	1.14195	1.07803	1.11669	0.869672	0.977123	0.981839	0.942878	0.844352	0.0138903
Q9Y376	Calcium-binding protein 39	CAB39	Calcium-binding protein 39 OS=Homo sapiens OX=9606 GN=CAB39 PE=1 SV=1 - [CAB39_HUMAN]	27.57	10	10	14	341	39.8437	6.88818	1.17224	1.16088	1.30533	1.21282	0.965657	1.00936	1.01982	0.998278	0.823108	0.0120992
P55160	Nck-associated protein 1-like	NCKAP1L	Nck-associated protein 1-like OS=Homo sapiens OX=9606 GN=NCKAP1L PE=1 SV=3 - [NCKPL_HUMAN]	9.41	11	12	16	1127	128.071	6.85889	0.911081	0.974387	0.985845	0.957104	1.08749	1.06591	1.0989	1.0841	1.13269	0.00726468
P20936	Ras GTPase-activating protein 1	RASA1	Ras GTPase-activating protein 1 OS=Homo sapiens OX=9606 GN=RASA1 PE=1 SV=1 - [RASA1_HUMAN]	7.64	8	8	9	1047	116.329	6.53662	1.25946	1.26317	1.26816	1.2636	0.826053	0.880268	1.00831	0.904876	0.716111	0.00268214
P49773	Histidine triad nucleotide-binding protein 1	HINT1	Histidine triad nucleotide-binding protein 1 OS=Homo sapiens OX=9606 GN=HINT1 PE=1 SV=2 - [HINT1_HUMAN]	12.7	2	2	7	126	13.7931	6.94678	1.14446	1.1305	1.15926	1.14474	0.924276	0.862402	1.06787	0.951517	0.831209	0.0346538
O75608	Acyl-protein thioesterase 1	LYPLA1	Acyl-protein thioesterase 1 OS=Homo sapiens OX=9606 GN=LYPLA1 PE=1 SV=1 - [LYPA1_HUMAN]	16.96	4	4	8	230	24.6535	6.771	1.11097	1.1932	1.22624	1.1768	0.920335	0.896034	0.933726	0.916698	0.778972	0.00194697
P12955	Xaa-Pro dipeptidase	PEPD	Xaa-Pro dipeptidase OS=Homo sapiens OX=9606 GN=PEPD PE=1 SV=3 - [PEPD_HUMAN]	18.86	8	8	10	493	54.5129	5.99854	1.11828	1.13564	1.04293	1.09895	0.95413	0.975179	0.959449	0.962919	0.876218	0.00954247
P62328	Thymosin beta-4	TMSB4X	Thymosin beta-4 OS=Homo sapiens OX=9606 GN=TMSB4X PE=1 SV=2 - [TYB4_HUMAN]	56.82	3	3	20	44	5.04952	5.05908	0.991307	0.952537	0.976703	0.973516	1.19408	1.21107	1.20662	1.20392	1.23667	4.93196e-05
P07311	Acylphosphatase-1	ACYP1	Acylphosphatase-1 OS=Homo sapiens OX=9606 GN=ACYP1 PE=1 SV=2 - [ACYP1_HUMAN]	39.39	4	4	5	99	11.2539	9.30518	1.22802	1.17206	1.24062	1.21356	0.836998	0.95943	1.01286	0.936428	0.771635	0.00784347
O75223	Gamma-glutamylcyclotransferase	GGCT	Gamma-glutamylcyclotransferase OS=Homo sapiens OX=9606 GN=GGCT PE=1 SV=1 - [GGCT_HUMAN]	30.85	6	6	13	188	20.9943	5.13525	1.21016	1.1354	1.19049	1.17868	0.953004	0.925177	1.077	0.985061	0.83573	0.0200994
P11940	Polyadenylate-binding protein 1	PABPC1	Polyadenylate-binding protein 1 OS=Homo sapiens OX=9606 GN=PABPC1 PE=1 SV=2 - [PABP1_HUMAN]	7.39	5	5	5	636	70.6259	9.49561	1.14906	1.08629	1.10997	1.11511	1.02463	0.99847	0.915588	0.979561	0.878447	0.0226936
P10301	Ras-related protein R-Ras	RRAS	Ras-related protein R-Ras OS=Homo sapiens OX=9606 GN=RRAS PE=1 SV=1 - [RRAS_HUMAN]	15.6	3	3	6	218	23.4659	6.93213	0.950742	0.986318	0.962698	0.966586	1.11588	1.14382	1.08569	1.11513	1.15368	0.00168023
P35611	Alpha-adducin	ADD1	Alpha-adducin OS=Homo sapiens OX=9606 GN=ADD1 PE=1 SV=2 - [ADDA_HUMAN]	6.65	4	4	6	737	80.9047	5.8335	1.21067	1.12786	1.16614	1.16823	0.896265	0.839497	0.993425	0.909729	0.778727	0.00709555
Q93052	Lipoma-preferred partner	LPP	Lipoma-preferred partner OS=Homo sapiens OX=9606 GN=LPP PE=1 SV=1 - [LPP_HUMAN]	8.82	4	4	8	612	65.7038	7.37158	0.975854	0.987246	1.01516	0.992753	1.20172	1.10889	1.1659	1.15884	1.1673	0.00486184
Q9BX10	GTP-binding protein 2	GTPBP2	GTP-binding protein 2 OS=Homo sapiens OX=9606 GN=GTPBP2 PE=1 SV=1 - [GTPB2_HUMAN]	10.96	7	7	9	602	65.7271	8.04541	0.940065	0.820579	0.911565	0.890736	1.25981	1.09664	1.14122	1.16589	1.30891	0.0104761
Q5H9R7	Serine/threonine-protein phosphatase 6 regulatory subunit 3	PPP6R3	Serine/threonine-protein phosphatase 6 regulatory subunit 3 OS=Homo sapiens OX=9606 GN=PPP6R3 PE=1 SV=2 - [PP6R3_HUMAN]	2.86	2	2	2	873	97.6076	4.60205	1.18047	1.26954	1.2294	1.22647	0.969586	0.86962	1.07943	0.97288	0.793236	0.0182747
P55854	Small ubiquitin-related modifier 3	SUMO3	Small ubiquitin-related modifier 3 OS=Homo sapiens OX=9606 GN=SUMO3 PE=1 SV=2 - [SUMO3_HUMAN]	20.39	2	2	5	103	11.6297	5.49072	1.23713	1.30279	1.28516	1.27503	1.05173	0.975273	1.20396	1.07699	0.844678	0.0474216
Q9H4G4	Golgi-associated plant pathogenesis-related protein 1	GLIPR2	Golgi-associated plant pathogenesis-related protein 1 OS=Homo sapiens OX=9606 GN=GLIPR2 PE=1 SV=3 - [GAPR1_HUMAN]	37.01	5	5	9	154	17.2075	9.40771	0.849114	0.877262	0.835593	0.85399	1.09914	1.37412	1.02813	1.16713	1.36668	0.0420474
Q96RT1	Erbin	ERBIN	Erbin OS=Homo sapiens OX=9606 GN=ERBIN PE=1 SV=2 - [ERBIN_HUMAN]	4.53	7	7	11	1412	158.2	5.50342	0.868189	0.971991	0.951767	0.930649	1.18958	1.0967	1.22835	1.17155	1.25885	0.00874613
Q12805	EGF-containing fibulin-like extracellular matrix protein 1	EFEMP1	EGF-containing fibulin-like extracellular matrix protein 1 OS=Homo sapiens OX=9606 GN=EFEMP1 PE=1 SV=2 - [FBLN3_HUMAN]	8.72	4	4	6	493	54.6042	5.07178	0.935454	0.716115	0.858815	0.836795	1.07629	1.25901	1.05548	1.13026	1.3507	0.0323068
O43182	Rho GTPase-activating protein 6	ARHGAP6	Rho GTPase-activating protein 6 OS=Homo sapiens OX=9606 GN=ARHGAP6 PE=1 SV=3 - [RHG06_HUMAN]	4.11	3	3	3	974	105.882	7.35693	0.86863	1.0068	0.957717	0.944382	1.14161	1.14683	1.02251	1.10365	1.16865	0.0498466
O14775	Guanine nucleotide-binding protein subunit beta-5	GNB5	Guanine nucleotide-binding protein subunit beta-5 OS=Homo sapiens OX=9606 GN=GNB5 PE=1 SV=2 - [GNB5_HUMAN]	18.48	6	6	7	395	43.5379	6.45557	0.930391	0.887456	1.0529	0.956914	1.17209	1.08301	1.13849	1.1312	1.18213	0.0357159
P54619	5'-AMP-activated protein kinase subunit gamma-1	PRKAG1	5'-AMP-activated protein kinase subunit gamma-1 OS=Homo sapiens OX=9606 GN=PRKAG1 PE=1 SV=1 - [AAKG1_HUMAN]	12.69	4	4	4	331	37.5558	6.91748	1.18272	1.16853	1.13392	1.16173	0.912694	0.810663	1.00874	0.910698	0.783917	0.0131051
Q99627	COP9 signalosome complex subunit 8	COPS8	COP9 signalosome complex subunit 8 OS=Homo sapiens OX=9606 GN=COPS8 PE=1 SV=1 - [CSN8_HUMAN]	17.7	3	3	4	209	23.211	5.37646	1.19169	1.15819	1.22448	1.19146	0.819997	0.895369	0.945139	0.886835	0.744329	0.00176877
P61758	Prefoldin subunit 3	VBP1	Prefoldin subunit 3 OS=Homo sapiens OX=9606 GN=VBP1 PE=1 SV=3 - [PFD3_HUMAN]	44.16	8	8	11	197	22.6434	7.10791	1.09924	1.05283	1.05272	1.06826	0.867624	0.919984	0.955494	0.914367	0.855939	0.00672051
Q9UBQ0	Vacuolar protein sorting-associated protein 29	VPS29	Vacuolar protein sorting-associated protein 29 OS=Homo sapiens OX=9606 GN=VPS29 PE=1 SV=1 - [VPS29_HUMAN]	28.57	5	5	8	182	20.4927	6.78564	1.04182	1.00032	1.04349	1.02854	0.810141	0.930812	0.859573	0.866842	0.842788	0.012828
P17612	cAMP-dependent protein kinase catalytic subunit alpha	PRKACA	cAMP-dependent protein kinase catalytic subunit alpha OS=Homo sapiens OX=9606 GN=PRKACA PE=1 SV=2 - [KAPCA_HUMAN]	29.91	4	11	18	351	40.564	8.79248	1.10365	1.18259	1.15655	1.14759	0.865967	0.92177	0.943917	0.910551	0.793443	0.00194923
P63208	S-phase kinase-associated protein 1	SKP1	S-phase kinase-associated protein 1 OS=Homo sapiens OX=9606 GN=SKP1 PE=1 SV=2 - [SKP1_HUMAN]	20.25	4	4	4	163	18.6462	4.53857	1.17187	1.13543	1.19139	1.16623	1.01841	0.995181	1.03741	1.017	0.87204	0.00187332
P54136	Arginine--tRNA ligase, cytoplasmic	RARS	Arginine--tRNA ligase, cytoplasmic OS=Homo sapiens OX=9606 GN=RARS PE=1 SV=2 - [SYRC_HUMAN]	15	11	11	13	660	75.3309	6.68311	1.15794	1.12495	1.27776	1.18688	0.921617	0.938172	1.04611	0.968632	0.816115	0.0227906
Q9P126	C-type lectin domain family 1 member B	CLEC1B	C-type lectin domain family 1 member B OS=Homo sapiens OX=9606 GN=CLEC1B PE=1 SV=2 - [CLC1B_HUMAN]	25.76	7	7	15	229	26.5781	8.49951	0.974977	0.794403	0.890297	0.886559	1.25045	1.24012	1.11617	1.20225	1.35608	0.00956252
Q9UHV9	Prefoldin subunit 2	PFDN2	Prefoldin subunit 2 OS=Homo sapiens OX=9606 GN=PFDN2 PE=1 SV=1 - [PFD2_HUMAN]	20.13	3	3	3	154	16.6376	6.58057	1.22034	1.18905	1.21801	1.20913	0.905792	0.897733	0.915061	0.906196	0.749458	1.12767e-05
Q9BWD1	Acetyl-CoA acetyltransferase, cytosolic	ACAT2	Acetyl-CoA acetyltransferase, cytosolic OS=Homo sapiens OX=9606 GN=ACAT2 PE=1 SV=2 - [THIC_HUMAN]	17.63	6	6	8	397	41.3244	6.91748	1.32374	1.13902	1.16108	1.20795	0.96556	0.935083	0.959304	0.953316	0.789204	0.0124756
O95881	Thioredoxin domain-containing protein 12	TXNDC12	Thioredoxin domain-containing protein 12 OS=Homo sapiens OX=9606 GN=TXNDC12 PE=1 SV=1 - [TXD12_HUMAN]	26.74	4	4	5	172	19.1936	5.40186	1.17485	1.15803	1.28541	1.2061	0.865031	1.04953	0.969917	0.961492	0.797191	0.021456
Q9Y3A3	MOB-like protein phocein	MOB4	MOB-like protein phocein OS=Homo sapiens OX=9606 GN=MOB4 PE=1 SV=1 - [PHOCN_HUMAN]	23.11	5	5	6	225	26.0156	5.78271	1.12045	1.12388	1.11632	1.12022	0.968277	0.929982	1.03447	0.977576	0.872666	0.00957586
O75955	Flotillin-1	FLOT1	Flotillin-1 OS=Homo sapiens OX=9606 GN=FLOT1 PE=1 SV=3 - [FLOT1_HUMAN]	11.24	4	5	8	427	47.3256	7.48877	0.964162	0.955149	0.896678	0.938663	1.24636	1.05843	1.17045	1.15842	1.23411	0.019877
Q9UNF1	Melanoma-associated antigen D2	MAGED2	Melanoma-associated antigen D2 OS=Homo sapiens OX=9606 GN=MAGED2 PE=1 SV=2 - [MAGD2_HUMAN]	9.41	6	6	11	606	64.9144	9.31982	0.854387	0.833319	0.973883	0.887196	1.29792	1.06205	1.20804	1.18934	1.34055	0.0206885
Q9BX68	Histidine triad nucleotide-binding protein 2, mitochondrial	HINT2	Histidine triad nucleotide-binding protein 2, mitochondrial OS=Homo sapiens OX=9606 GN=HINT2 PE=1 SV=1 - [HINT2_HUMAN]	31.29	4	4	6	163	17.1512	9.15869	1.11961	1.19701	1.22626	1.18096	0.985778	0.859208	0.914137	0.919708	0.77878	0.00575541
P78344	Eukaryotic translation initiation factor 4 gamma 2	EIF4G2	Eukaryotic translation initiation factor 4 gamma 2 OS=Homo sapiens OX=9606 GN=EIF4G2 PE=1 SV=1 - [IF4G2_HUMAN]	9.81	9	9	10	907	102.297	7.13721	1.15861	1.16032	1.14408	1.15434	0.871103	0.921662	0.908771	0.900512	0.780112	9.27163e-05
Q9HA64	Ketosamine-3-kinase	FN3KRP	Ketosamine-3-kinase OS=Homo sapiens OX=9606 GN=FN3KRP PE=1 SV=2 - [KT3K_HUMAN]	10.03	3	3	4	309	34.3902	7.32764	1.22387	1.20831	1.22	1.21739	0.914485	0.997961	1.01529	0.97591	0.801638	0.00155019
O00629	Importin subunit alpha-3	KPNA4	Importin subunit alpha-3 OS=Homo sapiens OX=9606 GN=KPNA4 PE=1 SV=1 - [IMA3_HUMAN]	10.17	5	5	8	521	57.8506	4.95752	1.13262	1.05891	1.18604	1.12586	0.831604	0.92358	0.973332	0.909505	0.807834	0.0175817
Q9Y5X1	Sorting nexin-9	SNX9	Sorting nexin-9 OS=Homo sapiens OX=9606 GN=SNX9 PE=1 SV=1 - [SNX9_HUMAN]	8.07	4	4	5	595	66.5496	5.57959	1.03221	1.08918	1.08515	1.06885	0.948174	0.983447	0.994935	0.975518	0.912681	0.015658
Q9UHY1	Nuclear receptor-binding protein	NRBP1	Nuclear receptor-binding protein OS=Homo sapiens OX=9606 GN=NRBP1 PE=1 SV=1 - [NRBP_HUMAN]	7.1	3	3	4	535	59.8071	5.08447	1.08805	1.1094	1.07975	1.0924	1.00207	0.983405	0.973174	0.986217	0.902799	0.000968055
P53611	Geranylgeranyl transferase type-2 subunit beta	RABGGTB	Geranylgeranyl transferase type-2 subunit beta OS=Homo sapiens OX=9606 GN=RABGGTB PE=1 SV=2 - [PGTB2_HUMAN]	9.97	4	4	5	331	36.9003	5.03369	1.14947	1.07824	1.10816	1.11195	0.999699	0.973413	1.0355	1.00287	0.901899	0.0163622
Q9BT09	Protein canopy homolog 3	CNPY3	Protein canopy homolog 3 OS=Homo sapiens OX=9606 GN=CNPY3 PE=1 SV=1 - [CNPY3_HUMAN]	16.19	5	5	8	278	30.7287	5.49072	1.11109	1.22565	1.20181	1.17952	0.910517	0.792199	1.06089	0.9212	0.780998	0.0387365
Q9P2E9	Ribosome-binding protein 1	RRBP1	Ribosome-binding protein 1 OS=Homo sapiens OX=9606 GN=RRBP1 PE=1 SV=5 - [RRBP1_HUMAN]	19.65	9	9	14	1410	152.365	8.60205	1.16943	1.20995	1.10726	1.16221	0.86717	1.0323	0.979532	0.959668	0.825725	0.0238867
Q9NP79	Vacuolar protein sorting-associated protein VTA1 homolog	VTA1	Vacuolar protein sorting-associated protein VTA1 homolog OS=Homo sapiens OX=9606 GN=VTA1 PE=1 SV=1 - [VTA1_HUMAN]	14.01	5	5	7	307	33.8579	6.29053	1.07248	1.05765	1.02703	1.05239	0.903319	0.848712	0.971993	0.908008	0.862807	0.0192645
Q4G0F5	Vacuolar protein sorting-associated protein 26B	VPS26B	Vacuolar protein sorting-associated protein 26B OS=Homo sapiens OX=9606 GN=VPS26B PE=1 SV=2 - [VP26B_HUMAN]	18.15	6	6	8	336	39.1302	7.35693	0.96295	0.946638	0.950115	0.953235	0.709419	0.709712	0.841382	0.753504	0.790471	0.0106832
P43250	G protein-coupled receptor kinase 6	GRK6	G protein-coupled receptor kinase 6 OS=Homo sapiens OX=9606 GN=GRK6 PE=1 SV=2 - [GRK6_HUMAN]	5.03	2	2	2	576	65.9486	8.00146	0.856183	0.892191	0.884507	0.877627	1.06055	0.987907	1.15238	1.06694	1.21572	0.0178861
P49589	Cysteine--tRNA ligase, cytoplasmic	CARS	Cysteine--tRNA ligase, cytoplasmic OS=Homo sapiens OX=9606 GN=CARS PE=1 SV=3 - [SYCC_HUMAN]	9.76	7	7	11	748	85.4192	6.75635	1.09581	1.1112	1.13768	1.1149	0.857019	0.971194	0.961504	0.929906	0.834074	0.00864972
Q5T0N5	Formin-binding protein 1-like	FNBP1L	Formin-binding protein 1-like OS=Homo sapiens OX=9606 GN=FNBP1L PE=1 SV=3 - [FBP1L_HUMAN]	6.94	5	5	6	605	70.0215	6.63916	1.07909	1.16626	1.02721	1.09085	0.918744	1.00145	0.955376	0.958525	0.878693	0.0483432
P16035	Metalloproteinase inhibitor 2	TIMP2	Metalloproteinase inhibitor 2 OS=Homo sapiens OX=9606 GN=TIMP2 PE=1 SV=2 - [TIMP2_HUMAN]	7.27	2	2	2	220	24.3831	7.48877	0.913879	0.970404	0.845619	0.909967	1.19454	1.39018	1.07152	1.21874	1.33933	0.0361587
P0DPI2	Glutamine amidotransferase-like class 1 domain-containing protein 3A, mitochondrial	GATD3A	Glutamine amidotransferase-like class 1 domain-containing protein 3A, mitochondrial OS=Homo sapiens OX=9606 GN=GATD3A PE=1 SV=1 - [GAL3A_HUMAN]	25.37	6	6	9	268	28.1527	8.26514	1.0378	1.04955	1.06779	1.05171	0.951022	0.751412	0.799041	0.833825	0.792827	0.0231155
P33908	Mannosyl-oligosaccharide 1,2-alpha-mannosidase IA	MAN1A1	Mannosyl-oligosaccharide 1,2-alpha-mannosidase IA OS=Homo sapiens OX=9606 GN=MAN1A1 PE=1 SV=3 - [MA1A1_HUMAN]	9.19	6	6	9	653	72.9223	6.46826	0.920482	0.950826	1.02017	0.963825	1.29267	1.236	1.21895	1.24921	1.29609	0.00151622
P13073	Cytochrome c oxidase subunit 4 isoform 1, mitochondrial	COX4I1	Cytochrome c oxidase subunit 4 isoform 1, mitochondrial OS=Homo sapiens OX=9606 GN=COX4I1 PE=1 SV=1 - [COX41_HUMAN]	24.85	4	4	6	169	19.564	9.51025	0.924483	0.888913	0.82676	0.880052	1.25297	1.18397	1.03744	1.15812	1.31597	0.0162461
P26599	Polypyrimidine tract-binding protein 1	PTBP1	Polypyrimidine tract-binding protein 1 OS=Homo sapiens OX=9606 GN=PTBP1 PE=1 SV=1 - [PTBP1_HUMAN]	9.23	4	4	4	531	57.1856	9.17334	1.26025	1.20366	1.19603	1.21998	0.912398	1.0595	0.900827	0.957574	0.784909	0.0088005
O14933	Ubiquitin/ISG15-conjugating enzyme E2 L6	UBE2L6	Ubiquitin/ISG15-conjugating enzyme E2 L6 OS=Homo sapiens OX=9606 GN=UBE2L6 PE=1 SV=4 - [UB2L6_HUMAN]	19.61	3	3	5	153	17.7572	7.88428	1.09928	1.2912	1.19835	1.19628	0.960852	0.894797	0.970944	0.942198	0.787607	0.0135761
O00186	Syntaxin-binding protein 3	STXBP3	Syntaxin-binding protein 3 OS=Homo sapiens OX=9606 GN=STXBP3 PE=1 SV=2 - [STXB3_HUMAN]	13.01	8	8	9	592	67.7208	7.79639	0.919475	0.926743	1.00472	0.950312	1.20815	1.18026	1.26612	1.21818	1.28187	0.00197168
P42356	Phosphatidylinositol 4-kinase alpha	PI4KA	Phosphatidylinositol 4-kinase alpha OS=Homo sapiens OX=9606 GN=PI4KA PE=1 SV=4 - [PI4KA_HUMAN]	1.57	3	3	4	2102	236.678	7.06396	0.870899	0.853532	0.848704	0.857712	1.22451	1.03524	1.10623	1.12199	1.30812	0.00895671
Q9NQR4	Omega-amidase NIT2	NIT2	Omega-amidase NIT2 OS=Homo sapiens OX=9606 GN=NIT2 PE=1 SV=1 - [NIT2_HUMAN]	18.84	5	5	7	276	30.5886	7.21045	1.22236	1.24798	1.13101	1.20045	0.815167	0.877776	0.935452	0.876132	0.729837	0.00284096
Q15057	Arf-GAP with coiled-coil, ANK repeat and PH domain-containing protein 2	ACAP2	Arf-GAP with coiled-coil, ANK repeat and PH domain-containing protein 2 OS=Homo sapiens OX=9606 GN=ACAP2 PE=1 SV=3 - [ACAP2_HUMAN]	3.47	3	3	3	778	87.9732	6.80029	1.14879	1.1093	1.15444	1.13751	0.95314	0.969942	0.904368	0.942483	0.828548	0.00129855
P63098	Calcineurin subunit B type 1	PPP3R1	Calcineurin subunit B type 1 OS=Homo sapiens OX=9606 GN=PPP3R1 PE=1 SV=2 - [CANB1_HUMAN]	20.59	3	3	6	170	19.2876	4.80518	1.10913	1.12398	1.06432	1.09914	0.816368	0.825085	0.891453	0.844302	0.768148	0.00101685
P56202	Cathepsin W	CTSW	Cathepsin W OS=Homo sapiens OX=9606 GN=CTSW PE=1 SV=2 - [CATW_HUMAN]	7.71	3	3	5	376	42.0931	7.41553	0.84877	0.986351	1.09095	0.975356	1.19865	1.31605	1.23298	1.24923	1.28079	0.0249562
P13639	Elongation factor 2	EEF2	Elongation factor 2 OS=Homo sapiens OX=9606 GN=EEF2 PE=1 SV=4 - [EF2_HUMAN]	8.39	6	6	8	858	95.277	6.82959	1.1566	1.17257	1.31246	1.21388	0.879445	0.89737	0.896494	0.891103	0.734097	0.00293165
P07355	Annexin A2	ANXA2	Annexin A2 OS=Homo sapiens OX=9606 GN=ANXA2 PE=1 SV=2 - [ANXA2_HUMAN]	18.88	5	5	5	339	38.5798	7.75244	0.821178	0.985103	0.789093	0.865125	1.14756	1.39709	1.06392	1.20286	1.39039	0.044762
Q15257	Serine/threonine-protein phosphatase 2A activator	PTPA	Serine/threonine-protein phosphatase 2A activator OS=Homo sapiens OX=9606 GN=PTPA PE=1 SV=3 - [PTPA_HUMAN]	27.65	9	9	16	358	40.6414	5.93506	1.26664	1.18121	1.14089	1.19625	0.837726	0.838581	0.891662	0.85599	0.715564	0.00116621
O14964	Hepatocyte growth factor-regulated tyrosine kinase substrate	HGS	Hepatocyte growth factor-regulated tyrosine kinase substrate OS=Homo sapiens OX=9606 GN=HGS PE=1 SV=1 - [HGS_HUMAN]	9.78	8	8	11	777	86.1376	6.16357	1.18121	1.17516	1.09146	1.14927	0.896679	0.967819	0.895601	0.920033	0.800534	0.00364184
Q9Y2H0	Disks large-associated protein 4	DLGAP4	Disks large-associated protein 4 OS=Homo sapiens OX=9606 GN=DLGAP4 PE=1 SV=3 - [DLGP4_HUMAN]	4.94	5	5	6	992	107.945	7.07861	1.0667	1.19099	1.09716	1.11829	0.992232	0.90924	0.92531	0.942261	0.842594	0.0176488
Q04760	Lactoylglutathione lyase	GLO1	Lactoylglutathione lyase OS=Homo sapiens OX=9606 GN=GLO1 PE=1 SV=4 - [LGUL_HUMAN]	35.87	7	7	10	184	20.7642	5.31299	1.19501	1.1142	1.18828	1.16583	0.909147	0.856375	1.01837	0.927962	0.795968	0.0118486
Q7Z4W1	L-xylulose reductase	DCXR	L-xylulose reductase OS=Homo sapiens OX=9606 GN=DCXR PE=1 SV=2 - [DCXR_HUMAN]	20.08	5	5	5	244	25.8966	8.104	1.15731	1.17827	1.09392	1.14317	0.880728	0.919114	0.750617	0.850153	0.743683	0.00676438
Q9Y6I3	Epsin-1	EPN1	Epsin-1 OS=Homo sapiens OX=9606 GN=EPN1 PE=1 SV=2 - [EPN1_HUMAN]	4.86	3	3	5	576	60.2557	4.83057	1.23362	1.15187	1.11378	1.16642	0.961989	0.824654	0.932684	0.906442	0.777113	0.00896047
Q5T5C0	Syntaxin-binding protein 5	STXBP5	Syntaxin-binding protein 5 OS=Homo sapiens OX=9606 GN=STXBP5 PE=1 SV=1 - [STXB5_HUMAN]	3.13	3	3	5	1151	127.492	7.28369	1.14917	1.07156	1.0236	1.08144	0.942633	0.897077	1.0037	0.947803	0.876425	0.0492549
Q14392	Transforming growth factor beta activator LRRC32	LRRC32	Transforming growth factor beta activator LRRC32 OS=Homo sapiens OX=9606 GN=LRRC32 PE=1 SV=1 - [LRC32_HUMAN]	1.96	1	1	1	662	71.9336	6.12549	0.963838	0.956917	0.929079	0.949945	1.2375	1.50875	1.10456	1.2836	1.35124	0.0490974
Q14112	Nidogen-2	NID2	Nidogen-2 OS=Homo sapiens OX=9606 GN=NID2 PE=1 SV=3 - [NID2_HUMAN]	10.84	13	14	17	1375	151.158	5.2876	0.880547	0.802976	0.83493	0.839484	1.12134	1.21308	0.93326	1.08923	1.2975	0.0430221
P18433	Receptor-type tyrosine-protein phosphatase alpha	PTPRA	Receptor-type tyrosine-protein phosphatase alpha OS=Homo sapiens OX=9606 GN=PTPRA PE=1 SV=3 - [PTPRA_HUMAN]	7.23	5	5	6	802	90.6615	6.65381	0.909264	0.874549	0.964894	0.916236	1.20641	1.24463	1.08836	1.1798	1.28766	0.00809859
P36969	Phospholipid hydroperoxide glutathione peroxidase	GPX4	Phospholipid hydroperoxide glutathione peroxidase OS=Homo sapiens OX=9606 GN=GPX4 PE=1 SV=3 - [GPX4_HUMAN]	24.37	4	4	4	197	22.161	8.36768	1.04036	1.03991	1.00589	1.02872	0.962943	0.938316	0.891355	0.930871	0.904883	0.0149248
Q9H3P7	Golgi resident protein GCP60	ACBD3	Golgi resident protein GCP60 OS=Homo sapiens OX=9606 GN=ACBD3 PE=1 SV=4 - [GCP60_HUMAN]	6.63	3	3	4	528	60.556	5.05908	0.764023	0.756253	0.693292	0.737856	0.972659	1.12711	0.908561	1.00278	1.35904	0.0181363
Q14642	Type I inositol 1,4,5-trisphosphate 5-phosphatase	INPP5A	Type I inositol 1,4,5-trisphosphate 5-phosphatase OS=Homo sapiens OX=9606 GN=INPP5A PE=1 SV=1 - [I5P1_HUMAN]	8.5	4	4	5	412	47.7887	7.03467	0.889063	0.837578	0.877777	0.86814	1.15882	1.30432	1.0327	1.16528	1.34227	0.0205921
Q9UBQ5	Eukaryotic translation initiation factor 3 subunit K	EIF3K	Eukaryotic translation initiation factor 3 subunit K OS=Homo sapiens OX=9606 GN=EIF3K PE=1 SV=1 - [EIF3K_HUMAN]	21.1	4	4	7	218	25.0434	4.93213	1.1422	1.13602	1.20773	1.16198	0.867525	0.958541	1.00053	0.942199	0.810853	0.00843845
Q15435	Protein phosphatase 1 regulatory subunit 7	PPP1R7	Protein phosphatase 1 regulatory subunit 7 OS=Homo sapiens OX=9606 GN=PPP1R7 PE=1 SV=1 - [PP1R7_HUMAN]	16.67	7	7	12	360	41.5385	4.90674	1.1703	1.18213	1.13109	1.16117	0.874242	0.877001	0.964143	0.905129	0.779496	0.00153989
Q02818	Nucleobindin-1	NUCB1	Nucleobindin-1 OS=Homo sapiens OX=9606 GN=NUCB1 PE=1 SV=4 - [NUCB1_HUMAN]	6.29	3	3	3	461	53.8463	5.24951	0.979976	0.922224	0.960304	0.954168	1.27485	1.35061	1.037	1.22082	1.27946	0.0499144
O95861	3'(2'),5'-bisphosphate nucleotidase 1	BPNT1	3'(2'),5'-bisphosphate nucleotidase 1 OS=Homo sapiens OX=9606 GN=BPNT1 PE=1 SV=1 - [BPNT1_HUMAN]	8.12	3	3	4	308	33.3712	5.69385	1.19873	1.04916	1.12416	1.12402	0.856667	0.977093	0.889864	0.907875	0.807705	0.0183244
P98082	Disabled homolog 2	DAB2	Disabled homolog 2 OS=Homo sapiens OX=9606 GN=DAB2 PE=1 SV=3 - [DAB2_HUMAN]	4.03	3	3	4	770	82.397	5.52881	0.892266	0.823756	0.865684	0.860569	1.21947	1.2983	0.989612	1.16913	1.35855	0.0311524
Q5VVQ6	Ubiquitin thioesterase OTU1	YOD1	Ubiquitin thioesterase OTU1 OS=Homo sapiens OX=9606 GN=YOD1 PE=1 SV=1 - [OTU1_HUMAN]	7.18	2	2	2	348	38.2983	6.11279	1.19269	1.11902	1.24383	1.18518	0.870977	0.801171	1.01746	0.896536	0.756455	0.0169951
P22059	Oxysterol-binding protein 1	OSBP	Oxysterol-binding protein 1 OS=Homo sapiens OX=9606 GN=OSBP PE=1 SV=1 - [OSBP1_HUMAN]	6.2	6	6	7	807	89.3646	7.29834	1.08497	1.18726	1.16652	1.14625	0.978696	1.00548	0.983558	0.989243	0.863028	0.00826258
Q9UKK9	ADP-sugar pyrophosphatase	NUDT5	ADP-sugar pyrophosphatase OS=Homo sapiens OX=9606 GN=NUDT5 PE=1 SV=1 - [NUDT5_HUMAN]	12.33	3	3	6	219	24.3122	4.94482	1.15926	1.12003	1.09931	1.1262	0.832155	0.921667	0.896068	0.883297	0.784315	0.00159641
Q07817	Bcl-2-like protein 1	BCL2L1	Bcl-2-like protein 1 OS=Homo sapiens OX=9606 GN=BCL2L1 PE=1 SV=1 - [B2CL1_HUMAN]	8.15	2	2	4	233	26.0327	4.93213	1.16245	1.14469	1.12804	1.14506	1.05841	0.832837	0.977092	0.956113	0.834991	0.0472155
Q9Y224	RNA transcription, translation and transport factor protein	RTRAF	RNA transcription, translation and transport factor protein OS=Homo sapiens OX=9606 GN=RTRAF PE=1 SV=1 - [RTRAF_HUMAN]	19.67	5	5	8	244	28.0507	6.65381	1.10124	1.12567	1.08096	1.10262	0.903846	0.985142	0.936583	0.941857	0.854198	0.00395085
Q9NUB1	Acetyl-coenzyme A synthetase 2-like, mitochondrial	ACSS1	Acetyl-coenzyme A synthetase 2-like, mitochondrial OS=Homo sapiens OX=9606 GN=ACSS1 PE=1 SV=2 - [ACS2L_HUMAN]	7.55	5	5	6	689	74.809	7.10791	1.18677	1.24422	1.19993	1.21031	0.92103	0.958228	0.806787	0.895348	0.739769	0.00295919
Q9NWV4	UPF0587 protein C1orf123	C1orf123	UPF0587 protein C1orf123 OS=Homo sapiens OX=9606 GN=C1orf123 PE=1 SV=1 - [CA123_HUMAN]	35.63	6	6	12	160	18.0368	5.0083	1.09803	1.08906	1.1587	1.11526	0.811954	0.992566	0.91299	0.905837	0.812218	0.0208968
P05198	Eukaryotic translation initiation factor 2 subunit 1	EIF2S1	Eukaryotic translation initiation factor 2 subunit 1 OS=Homo sapiens OX=9606 GN=EIF2S1 PE=1 SV=3 - [IF2A_HUMAN]	22.22	8	8	10	315	36.0894	5.08447	0.94725	0.933314	0.96436	0.948308	0.984275	1.07103	1.02529	1.02687	1.08284	0.0419105
P60228	Eukaryotic translation initiation factor 3 subunit E	EIF3E	Eukaryotic translation initiation factor 3 subunit E OS=Homo sapiens OX=9606 GN=EIF3E PE=1 SV=1 - [EIF3E_HUMAN]	10.56	5	5	5	445	52.1874	6.03662	0.900269	0.874115	0.928021	0.900802	1.06535	1.10719	1.01745	1.06333	1.18042	0.00578742
P01116	GTPase KRas	KRAS	GTPase KRas OS=Homo sapiens OX=9606 GN=KRAS PE=1 SV=1 - [RASK_HUMAN]	15.87	3	3	3	189	21.642	6.771	0.934498	0.861635	0.922024	0.906053	1.15085	1.16902	1.15351	1.15779	1.27784	0.000409459
Q9H3H3	UPF0696 protein C11orf68	C11orf68	UPF0696 protein C11orf68 OS=Homo sapiens OX=9606 GN=C11orf68 PE=1 SV=2 - [CK068_HUMAN]	9.56	2	2	4	251	27.3377	5.45264	0.9892	1.00838	0.941576	0.979718	0.739638	0.759781	0.83894	0.779453	0.795589	0.00523426
Q96IU4	Protein ABHD14B	ABHD14B	Protein ABHD14B OS=Homo sapiens OX=9606 GN=ABHD14B PE=1 SV=1 - [ABHEB_HUMAN]	10.95	2	2	3	210	22.3316	6.40479	1.00661	1.08755	1.07737	1.05718	0.86661	0.848261	0.895363	0.870078	0.823019	0.00293656
Q92530	Proteasome inhibitor PI31 subunit	PSMF1	Proteasome inhibitor PI31 subunit OS=Homo sapiens OX=9606 GN=PSMF1 PE=1 SV=2 - [PSMF1_HUMAN]	6.64	1	2	3	271	29.798	5.74463	1.25033	1.14229	1.25973	1.21745	0.913054	0.801556	0.978292	0.897634	0.737306	0.00746068
Q9Y266	Nuclear migration protein nudC	NUDC	Nuclear migration protein nudC OS=Homo sapiens OX=9606 GN=NUDC PE=1 SV=1 - [NUDC_HUMAN]	13.6	5	5	7	331	38.2191	5.37646	1.18059	1.08797	1.0286	1.09905	0.904142	0.914578	0.909215	0.909312	0.82736	0.0128409
Q15008	26S proteasome non-ATPase regulatory subunit 6	PSMD6	26S proteasome non-ATPase regulatory subunit 6 OS=Homo sapiens OX=9606 GN=PSMD6 PE=1 SV=1 - [PSMD6_HUMAN]	16.2	6	6	7	389	45.5023	5.61768	0.929051	0.903095	0.94711	0.926418	1.11312	1.13722	1.05421	1.10152	1.18901	0.00323444
P55735	Protein SEC13 homolog	SEC13	Protein SEC13 homolog OS=Homo sapiens OX=9606 GN=SEC13 PE=1 SV=3 - [SEC13_HUMAN]	13.35	4	4	6	322	35.5181	5.47803	1.20423	1.13119	1.16246	1.16596	0.899709	0.892895	0.869398	0.887334	0.761035	0.000269246
P36543	V-type proton ATPase subunit E 1	ATP6V1E1	V-type proton ATPase subunit E 1 OS=Homo sapiens OX=9606 GN=ATP6V1E1 PE=1 SV=1 - [VATE1_HUMAN]	14.6	4	4	4	226	26.1288	8.00146	1.23079	1.17182	1.23266	1.21176	0.948595	0.878766	1.13775	0.988369	0.815651	0.0490175
Q5VYK3	Proteasome adapter and scaffold protein ECM29	ECPAS	Proteasome adapter and scaffold protein ECM29 OS=Homo sapiens OX=9606 GN=ECPAS PE=1 SV=2 - [ECM29_HUMAN]	2.17	4	4	4	1845	204.16	7.12256	0.969616	0.896611	0.924559	0.930262	1.24733	1.23776	1.08173	1.18894	1.27807	0.0109864
Q12912	Lymphoid-restricted membrane protein	LRMP	Lymphoid-restricted membrane protein OS=Homo sapiens OX=9606 GN=LRMP PE=1 SV=3 - [LRMP_HUMAN]	2.88	2	2	6	555	62.0831	5.84619	1.06592	1.10571	1.09913	1.09026	1.01107	1.05615	0.971631	1.01295	0.929095	0.0474942
Q99816	Tumor susceptibility gene 101 protein	TSG101	Tumor susceptibility gene 101 protein OS=Homo sapiens OX=9606 GN=TSG101 PE=1 SV=2 - [TS101_HUMAN]	11.54	4	4	6	390	43.9165	6.45557	1.11515	1.18569	1.22008	1.17364	0.897439	0.921509	1.06301	0.960654	0.818526	0.0240305
Q9H2M9	Rab3 GTPase-activating protein non-catalytic subunit	RAB3GAP2	Rab3 GTPase-activating protein non-catalytic subunit OS=Homo sapiens OX=9606 GN=RAB3GAP2 PE=1 SV=1 - [RBGPR_HUMAN]	5.38	8	8	9	1393	155.886	5.61768	0.898583	0.846267	0.869146	0.871332	0.966277	0.994317	0.924653	0.961749	1.10377	0.0232229
O15243	Leptin receptor gene-related protein	LEPROT	Leptin receptor gene-related protein OS=Homo sapiens OX=9606 GN=LEPROT PE=1 SV=1 - [OBRG_HUMAN]	16.79	2	2	3	131	14.2444	6.50732	0.90986	0.954536	0.944575	0.936324	1.35824	1.11393	1.22558	1.23258	1.31641	0.0146078
A2RUS2	DENN domain-containing protein 3	DENND3	DENN domain-containing protein 3 OS=Homo sapiens OX=9606 GN=DENND3 PE=1 SV=2 - [DEND3_HUMAN]	6.93	10	10	10	1198	135.802	7.06396	0.870566	0.92323	0.933584	0.909126	1.26449	1.14123	1.12691	1.17754	1.29525	0.00495344
Q6P1A2	Lysophospholipid acyltransferase 5	LPCAT3	Lysophospholipid acyltransferase 5 OS=Homo sapiens OX=9606 GN=LPCAT3 PE=1 SV=1 - [MBOA5_HUMAN]	2.67	1	1	1	487	55.9981	8.68994	0.87155	0.860904	0.826916	0.853123	1.22696	1.34999	0.963653	1.1802	1.38339	0.0463697
Q9NVJ2	ADP-ribosylation factor-like protein 8B	ARL8B	ADP-ribosylation factor-like protein 8B OS=Homo sapiens OX=9606 GN=ARL8B PE=1 SV=1 - [ARL8B_HUMAN]	20.43	2	4	10	186	21.5251	8.42627	0.920251	0.948386	0.971446	0.946694	1.11138	0.989825	1.08391	1.0617	1.12148	0.0441525
P26640	Valine--tRNA ligase	VARS	Valine--tRNA ligase OS=Homo sapiens OX=9606 GN=VARS PE=1 SV=4 - [SYVC_HUMAN]	1.82	2	2	3	1264	140.387	7.59131	0.82673	0.7968	0.819666	0.814399	1.1609	1.06689	1.01215	1.07998	1.32611	0.00391527
Q16531	DNA damage-binding protein 1	DDB1	DNA damage-binding protein 1 OS=Homo sapiens OX=9606 GN=DDB1 PE=1 SV=1 - [DDB1_HUMAN]	7.11	9	9	14	1140	126.887	5.26221	1.15649	1.06207	1.06729	1.09528	0.917422	0.874336	0.983822	0.925193	0.844705	0.0183177
Q9UPU5	Ubiquitin carboxyl-terminal hydrolase 24	USP24	Ubiquitin carboxyl-terminal hydrolase 24 OS=Homo sapiens OX=9606 GN=USP24 PE=1 SV=3 - [UBP24_HUMAN]	1.95	5	5	5	2620	294.178	6.13818	0.860353	0.843956	0.877526	0.860611	0.963463	0.976755	0.889477	0.943232	1.096	0.0456527
Q9HCM2	Plexin-A4	PLXNA4	Plexin-A4 OS=Homo sapiens OX=9606 GN=PLXNA4 PE=1 SV=4 - [PLXA4_HUMAN]	3.43	6	7	7	1894	212.318	6.85889	0.92091	0.964841	0.897874	0.927875	1.22514	1.4092	1.12642	1.25358	1.35103	0.0187017
Q5T4S7	E3 ubiquitin-protein ligase UBR4	UBR4	E3 ubiquitin-protein ligase UBR4 OS=Homo sapiens OX=9606 GN=UBR4 PE=1 SV=1 - [UBR4_HUMAN]	0.96	4	5	8	5183	573.476	6.03662	1.11868	1.20223	1.16715	1.16268	0.96969	0.916228	1.05245	0.979457	0.84241	0.0168853
P42768	Wiskott-Aldrich syndrome protein	WAS	Wiskott-Aldrich syndrome protein OS=Homo sapiens OX=9606 GN=WAS PE=1 SV=4 - [WASP_HUMAN]	12.75	5	5	6	502	52.8799	6.63916	0.914637	0.97202	0.849243	0.911967	1.16797	1.05666	1.13536	1.12	1.22811	0.012728
O95674	Phosphatidate cytidylyltransferase 2	CDS2	Phosphatidate cytidylyltransferase 2 OS=Homo sapiens OX=9606 GN=CDS2 PE=1 SV=1 - [CDS2_HUMAN]	5.62	2	2	3	445	51.3841	7.09326	0.84142	0.868865	0.98727	0.899185	1.12512	1.22302	1.07836	1.14217	1.27022	0.0170766
Q9NRG1	Phosphoribosyltransferase domain-containing protein 1	PRTFDC1	Phosphoribosyltransferase domain-containing protein 1 OS=Homo sapiens OX=9606 GN=PRTFDC1 PE=1 SV=1 - [PRDC1_HUMAN]	13.33	2	3	3	225	25.657	6.15088	1.13412	1.17705	1.23524	1.18214	0.819024	0.742571	1.04901	0.870202	0.736125	0.0320392
Q6UWL2	Sushi domain-containing protein 1	SUSD1	Sushi domain-containing protein 1 OS=Homo sapiens OX=9606 GN=SUSD1 PE=1 SV=1 - [SUSD1_HUMAN]	6.83	5	5	6	747	82.6565	6.43018	0.890305	0.995329	0.843172	0.909602	1.07896	1.30914	1.40558	1.26456	1.39023	0.029294
O43617	Trafficking protein particle complex subunit 3	TRAPPC3	Trafficking protein particle complex subunit 3 OS=Homo sapiens OX=9606 GN=TRAPPC3 PE=1 SV=1 - [TPPC3_HUMAN]	17.22	4	4	7	180	20.2611	4.95752	1.13154	1.15207	1.10682	1.13014	0.870194	0.887692	1.02186	0.92658	0.819879	0.0148629
Q6ZNJ1	Neurobeachin-like protein 2	NBEAL2	Neurobeachin-like protein 2 OS=Homo sapiens OX=9606 GN=NBEAL2 PE=1 SV=2 - [NBEL2_HUMAN]	3.23	10	10	10	2754	302.326	6.37939	0.885601	0.880319	0.850813	0.872244	1.20673	1.12128	1.01288	1.11363	1.27674	0.0134177
P23560	Brain-derived neurotrophic factor	BDNF	Brain-derived neurotrophic factor OS=Homo sapiens OX=9606 GN=BDNF PE=1 SV=1 - [BDNF_HUMAN]	6.07	2	2	3	247	27.8	8.79248	1.11538	1.18438	1.26826	1.18934	0.854104	0.870914	0.960129	0.895049	0.752558	0.00592163
O15127	Secretory carrier-associated membrane protein 2	SCAMP2	Secretory carrier-associated membrane protein 2 OS=Homo sapiens OX=9606 GN=SCAMP2 PE=1 SV=2 - [SCAM2_HUMAN]	5.47	2	2	2	329	36.6253	6.1001	0.885176	0.849057	0.835797	0.856676	1.22645	1.25457	0.949752	1.14359	1.33492	0.0433892
Q99598	Translin-associated protein X	TSNAX	Translin-associated protein X OS=Homo sapiens OX=9606 GN=TSNAX PE=1 SV=1 - [TSNAX_HUMAN]	9.31	3	3	3	290	33.0917	6.55127	1.1218	1.03391	0.982345	1.04602	0.910151	0.936752	0.883081	0.909995	0.86996	0.0354326
Q9Y315	Deoxyribose-phosphate aldolase	DERA	Deoxyribose-phosphate aldolase OS=Homo sapiens OX=9606 GN=DERA PE=1 SV=2 - [DEOC_HUMAN]	12.58	4	4	5	318	35.2085	8.93896	1.30436	1.1229	1.25847	1.22858	0.885542	1.09107	0.917126	0.964578	0.78512	0.0347122
Q9BSF0	Small membrane A-kinase anchor protein	C2orf88	Small membrane A-kinase anchor protein OS=Homo sapiens OX=9606 GN=C2orf88 PE=1 SV=2 - [SMAKA_HUMAN]	26.32	2	2	3	95	10.9632	4.86865	0.836473	0.891002	0.924168	0.883881	1.11491	1.02795	1.13913	1.094	1.23772	0.00769507
P09497	Clathrin light chain B	CLTB	Clathrin light chain B OS=Homo sapiens OX=9606 GN=CLTB PE=1 SV=1 - [CLCB_HUMAN]	27.51	8	8	14	229	25.1751	4.64014	1.07078	1.1593	1.15097	1.12702	0.973828	1.02044	1.01747	1.00391	0.890768	0.0183327
O15371	Eukaryotic translation initiation factor 3 subunit D	EIF3D	Eukaryotic translation initiation factor 3 subunit D OS=Homo sapiens OX=9606 GN=EIF3D PE=1 SV=1 - [EIF3D_HUMAN]	5.47	3	3	3	548	63.9324	6.04932	1.19168	1.07682	1.12154	1.13001	0.97869	1.008	0.9777	0.98813	0.874442	0.0152428
Q14155	Rho guanine nucleotide exchange factor 7	ARHGEF7	Rho guanine nucleotide exchange factor 7 OS=Homo sapiens OX=9606 GN=ARHGEF7 PE=1 SV=2 - [ARHG7_HUMAN]	6.97	5	5	5	803	89.9553	7.09326	1.23158	1.3306	1.29088	1.28435	0.906626	0.875941	1.00858	0.930382	0.724398	0.00199982
Q9UKL6	Phosphatidylcholine transfer protein	PCTP	Phosphatidylcholine transfer protein OS=Homo sapiens OX=9606 GN=PCTP PE=1 SV=1 - [PPCT_HUMAN]	17.29	5	5	6	214	24.8273	5.78271	1.06419	1.02091	1.07573	1.05361	0.983663	0.993645	0.951626	0.976311	0.926634	0.0210434
Q9Y3A5	Ribosome maturation protein SBDS	SBDS	Ribosome maturation protein SBDS OS=Homo sapiens OX=9606 GN=SBDS PE=1 SV=4 - [SBDS_HUMAN]	16.4	6	6	7	250	28.7453	8.74854	1.03113	1.06783	1.02196	1.04031	0.808411	0.966392	0.91002	0.894941	0.860266	0.0395699
P06730	Eukaryotic translation initiation factor 4E	EIF4E	Eukaryotic translation initiation factor 4E OS=Homo sapiens OX=9606 GN=EIF4E PE=1 SV=2 - [IF4E_HUMAN]	13.82	3	3	5	217	25.0815	6.15088	1.13251	1.11307	1.16069	1.13543	0.990042	0.871386	0.983402	0.948277	0.835172	0.0102159
Q92542	Nicastrin	NCSTN	Nicastrin OS=Homo sapiens OX=9606 GN=NCSTN PE=1 SV=2 - [NICA_HUMAN]	4.51	3	3	3	709	78.3615	5.98584	0.942901	1.03365	1.01991	0.99882	1.1806	1.14297	1.14668	1.15675	1.15812	0.00674905
P42224	Signal transducer and activator of transcription 1-alpha/beta	STAT1	Signal transducer and activator of transcription 1-alpha/beta OS=Homo sapiens OX=9606 GN=STAT1 PE=1 SV=2 - [STAT1_HUMAN]	5.2	4	4	5	750	87.2795	6.04932	1.10137	1.35203	1.16182	1.20507	0.936854	0.86911	1.01247	0.939477	0.779602	0.0367965
Q5VW32	BRO1 domain-containing protein BROX	BROX	BRO1 domain-containing protein BROX OS=Homo sapiens OX=9606 GN=BROX PE=1 SV=1 - [BROX_HUMAN]	4.87	2	2	3	411	46.4467	7.6499	1.06495	1.16323	1.06232	1.09684	0.763115	0.946495	0.956554	0.888722	0.810259	0.0429411
P16333	Cytoplasmic protein NCK1	NCK1	Cytoplasmic protein NCK1 OS=Homo sapiens OX=9606 GN=NCK1 PE=1 SV=1 - [NCK1_HUMAN]	10.34	2	5	7	377	42.8374	6.46826	0.754867	0.734243	0.823161	0.770757	0.959506	1.00416	0.999974	0.987879	1.2817	0.00203509
O60884	DnaJ homolog subfamily A member 2	DNAJA2	DnaJ homolog subfamily A member 2 OS=Homo sapiens OX=9606 GN=DNAJA2 PE=1 SV=1 - [DNJA2_HUMAN]	9.71	6	6	9	412	45.7166	6.48096	0.963873	0.897929	0.967074	0.942959	1.20791	1.0758	1.05786	1.11386	1.18124	0.0310489
Q8NCW5	NAD(P)H-hydrate epimerase	NAXE	NAD(P)H-hydrate epimerase OS=Homo sapiens OX=9606 GN=NAXE PE=1 SV=2 - [NNRE_HUMAN]	6.94	2	2	2	288	31.6542	7.66455	1.02415	0.977523	0.957608	0.986426	0.71694	0.769552	0.648409	0.711634	0.721426	0.00240362
Q99805	Transmembrane 9 superfamily member 2	TM9SF2	Transmembrane 9 superfamily member 2 OS=Homo sapiens OX=9606 GN=TM9SF2 PE=1 SV=1 - [TM9S2_HUMAN]	3.17	2	2	2	663	75.7255	7.44482	1.04794	1.02335	1.04732	1.03954	1.20533	1.14802	1.09136	1.14823	1.10456	0.0326455
P62256	Ubiquitin-conjugating enzyme E2 H	UBE2H	Ubiquitin-conjugating enzyme E2 H OS=Homo sapiens OX=9606 GN=UBE2H PE=1 SV=1 - [UBE2H_HUMAN]	14.21	3	3	4	183	20.6421	4.66553	1.09146	0.958255	1.02027	1.02333	0.835813	0.807326	0.763138	0.802093	0.783806	0.00728989
Q92973	Transportin-1	TNPO1	Transportin-1 OS=Homo sapiens OX=9606 GN=TNPO1 PE=1 SV=2 - [TNPO1_HUMAN]	5.12	4	4	4	898	102.289	4.98291	1.17603	1.11529	1.06823	1.11985	0.920031	1.02344	1.00724	0.983571	0.878304	0.0382597
O75688	Protein phosphatase 1B	PPM1B	Protein phosphatase 1B OS=Homo sapiens OX=9606 GN=PPM1B PE=1 SV=1 - [PPM1B_HUMAN]	12.32	5	7	7	479	52.6094	5.04639	1.12554	1.13413	1.11639	1.12535	0.774246	0.798283	0.949763	0.840764	0.74711	0.00670866
O15327	Type II inositol 3,4-bisphosphate 4-phosphatase	INPP4B	Type II inositol 3,4-bisphosphate 4-phosphatase OS=Homo sapiens OX=9606 GN=INPP4B PE=1 SV=4 - [INP4B_HUMAN]	2.38	2	2	2	924	104.671	6.26514	0.91622	0.932964	0.953554	0.934246	1.19497	1.08766	1.00371	1.09544	1.17254	0.0459989
P61081	NEDD8-conjugating enzyme Ubc12	UBE2M	NEDD8-conjugating enzyme Ubc12 OS=Homo sapiens OX=9606 GN=UBE2M PE=1 SV=1 - [UBC12_HUMAN]	25.14	5	5	6	183	20.8866	7.69385	1.06536	1.04672	1.03853	1.0502	0.877446	0.937638	0.945377	0.920154	0.876167	0.00473805
Q9UKY7	Protein CDV3 homolog	CDV3	Protein CDV3 homolog OS=Homo sapiens OX=9606 GN=CDV3 PE=1 SV=1 - [CDV3_HUMAN]	3.1	1	1	3	258	27.3184	6.40479	1.284	1.34442	1.22337	1.28393	1.05429	0.966775	0.994275	1.00511	0.782841	0.00303377
Q9UEW8	STE20/SPS1-related proline-alanine-rich protein kinase	STK39	STE20/SPS1-related proline-alanine-rich protein kinase OS=Homo sapiens OX=9606 GN=STK39 PE=1 SV=3 - [STK39_HUMAN]	4.95	2	2	2	545	59.4365	6.29053	0.94739	0.848738	0.901088	0.899072	1.08059	1.25724	1.04352	1.12712	1.25365	0.0337
Q92556	Engulfment and cell motility protein 1	ELMO1	Engulfment and cell motility protein 1 OS=Homo sapiens OX=9606 GN=ELMO1 PE=1 SV=2 - [ELMO1_HUMAN]	5.5	4	4	4	727	83.7756	6.27783	0.927709	0.831256	0.964491	0.907819	1.07502	1.30678	1.1696	1.1838	1.30401	0.0241823
P51114	Fragile X mental retardation syndrome-related protein 1	FXR1	Fragile X mental retardation syndrome-related protein 1 OS=Homo sapiens OX=9606 GN=FXR1 PE=1 SV=3 - [FXR1_HUMAN]	1.29	1	1	1	621	69.6779	6.15088	1.2038	1.26876	1.22722	1.23326	1.00298	0.865365	1.02224	0.963528	0.781285	0.00699823
Q9H269	Vacuolar protein sorting-associated protein 16 homolog	VPS16	Vacuolar protein sorting-associated protein 16 homolog OS=Homo sapiens OX=9606 GN=VPS16 PE=1 SV=2 - [VPS16_HUMAN]	2.26	1	1	1	839	94.6336	6.771	0.87113	0.961604	0.955188	0.929307	1.1906	1.41224	1.11947	1.24077	1.33516	0.0284519
Q9NZZ3	Charged multivesicular body protein 5	CHMP5	Charged multivesicular body protein 5 OS=Homo sapiens OX=9606 GN=CHMP5 PE=1 SV=1 - [CHMP5_HUMAN]	13.24	3	3	5	219	24.5554	4.83057	0.850725	0.873068	0.774889	0.832894	0.998786	1.11695	0.921922	1.01255	1.2157	0.0485189
P63151	Serine/threonine-protein phosphatase 2A 55 kDa regulatory subunit B alpha isoform	PPP2R2A	Serine/threonine-protein phosphatase 2A 55 kDa regulatory subunit B alpha isoform OS=Homo sapiens OX=9606 GN=PPP2R2A PE=1 SV=1 - [2ABA_HUMAN]	6.49	3	3	5	447	51.6595	6.20166	0.845739	0.876311	0.853784	0.858611	1.00644	1.20866	1.00834	1.07448	1.25142	0.0332824
P53597	Succinate--CoA ligase [ADP/GDP-forming] subunit alpha, mitochondrial	SUCLG1	Succinate--CoA ligase [ADP/GDP-forming] subunit alpha, mitochondrial OS=Homo sapiens OX=9606 GN=SUCLG1 PE=1 SV=4 - [SUCA_HUMAN]	4.34	1	1	1	346	36.2268	8.79248	0.754119	0.860049	0.923999	0.846055	1.14725	1.26174	1.03426	1.14775	1.35659	0.0214359
Q9Y4W6	AFG3-like protein 2	AFG3L2	AFG3-like protein 2 OS=Homo sapiens OX=9606 GN=AFG3L2 PE=1 SV=2 - [AFG32_HUMAN]	2.01	1	1	1	797	88.5282	8.66064	0.810427	0.871331	0.918189	0.866649	0.701179	0.588706	0.705138	0.665008	0.767333	0.0149689
P55008	Allograft inflammatory factor 1	AIF1	Allograft inflammatory factor 1 OS=Homo sapiens OX=9606 GN=AIF1 PE=1 SV=1 - [AIF1_HUMAN]	8.16	2	2	2	147	16.6926	6.23975	1.20539	1.2027	1.22177	1.20995	0.835793	1.04821	0.868157	0.917387	0.7582	0.011602
Q13347	Eukaryotic translation initiation factor 3 subunit I	EIF3I	Eukaryotic translation initiation factor 3 subunit I OS=Homo sapiens OX=9606 GN=EIF3I PE=1 SV=1 - [EIF3I_HUMAN]	12.92	4	4	4	325	36.4786	5.64307	1.00951	0.951697	1.0409	1.0007	1.08084	1.08594	1.09646	1.08775	1.08698	0.0304639
P09669	Cytochrome c oxidase subunit 6C	COX6C	Cytochrome c oxidase subunit 6C OS=Homo sapiens OX=9606 GN=COX6C PE=1 SV=2 - [COX6C_HUMAN]	10.67	1	1	1	75	8.77569	10.3892	0.99262	1.1284	0.978689	1.03324	0.840173	0.646701	0.864657	0.783844	0.75863	0.0409827
P49795	Regulator of G-protein signaling 19	RGS19	Regulator of G-protein signaling 19 OS=Homo sapiens OX=9606 GN=RGS19 PE=1 SV=1 - [RGS19_HUMAN]	17.51	3	3	3	217	24.6196	5.61768	0.970979	0.994234	0.958302	0.974505	1.18526	1.09204	1.22811	1.16847	1.19904	0.00951075
Q9Y570	Protein phosphatase methylesterase 1	PPME1	Protein phosphatase methylesterase 1 OS=Homo sapiens OX=9606 GN=PPME1 PE=1 SV=3 - [PPME1_HUMAN]	1.81	1	1	1	386	42.2882	5.97314	1.21117	1.21458	1.14361	1.18979	0.938884	0.79565	0.928987	0.88784	0.746218	0.00426737
P43155	Carnitine O-acetyltransferase	CRAT	Carnitine O-acetyltransferase OS=Homo sapiens OX=9606 GN=CRAT PE=1 SV=5 - [CACP_HUMAN]	2.56	2	2	3	626	70.8123	8.44092	1.12107	1.09823	1.08111	1.10014	0.898775	0.94059	0.734778	0.858048	0.779947	0.0192571
P61960	Ubiquitin-fold modifier 1	UFM1	Ubiquitin-fold modifier 1 OS=Homo sapiens OX=9606 GN=UFM1 PE=1 SV=1 - [UFM1_HUMAN]	25.88	2	2	4	85	9.11187	9.30518	1.14378	1.12816	1.19509	1.15568	1.05476	1.06179	1.06618	1.06091	0.918003	0.0098421
Q8TBC4	NEDD8-activating enzyme E1 catalytic subunit	UBA3	NEDD8-activating enzyme E1 catalytic subunit OS=Homo sapiens OX=9606 GN=UBA3 PE=1 SV=2 - [UBA3_HUMAN]	7.34	3	3	3	463	51.8193	5.45264	1.24643	1.25841	1.25344	1.25276	1.06802	0.88834	1.1176	1.02465	0.817918	0.0307536
Q9Y5X3	Sorting nexin-5	SNX5	Sorting nexin-5 OS=Homo sapiens OX=9606 GN=SNX5 PE=1 SV=1 - [SNX5_HUMAN]	9.16	3	4	4	404	46.7872	6.75635	0.967598	0.984428	0.977087	0.976371	1.14401	1.10511	1.02489	1.09134	1.11775	0.0314677
P16157	Ankyrin-1	ANK1	Ankyrin-1 OS=Homo sapiens OX=9606 GN=ANK1 PE=1 SV=3 - [ANK1_HUMAN]	1.7	3	3	3	1881	206.137	6.01123	0.888351	0.810556	0.813928	0.837612	0.98451	0.973703	0.966753	0.974989	1.16401	0.00607741
Q9Y2T2	AP-3 complex subunit mu-1	AP3M1	AP-3 complex subunit mu-1 OS=Homo sapiens OX=9606 GN=AP3M1 PE=1 SV=1 - [AP3M1_HUMAN]	5.5	3	3	3	418	46.9093	6.93213	1.24214	1.09284	1.09659	1.14385	0.953779	0.921516	0.858076	0.911123	0.796538	0.0147328
Q8IUZ5	5-phosphohydroxy-L-lysine phospho-lyase	PHYKPL	5-phosphohydroxy-L-lysine phospho-lyase OS=Homo sapiens OX=9606 GN=PHYKPL PE=1 SV=1 - [AT2L2_HUMAN]	2.44	1	1	1	450	49.6793	6.75635	1.32237	1.3067	1.27416	1.30108	0.905991	0.733491	1.166	0.935159	0.718756	0.0444463
Q4KMP7	TBC1 domain family member 10B	TBC1D10B	TBC1 domain family member 10B OS=Homo sapiens OX=9606 GN=TBC1D10B PE=1 SV=3 - [TB10B_HUMAN]	5.2	5	5	5	808	87.1447	9.18799	0.878484	0.883869	0.826459	0.862937	1.12242	1.12853	1.00167	1.08421	1.25642	0.00805831
Q8NF50	Dedicator of cytokinesis protein 8	DOCK8	Dedicator of cytokinesis protein 8 OS=Homo sapiens OX=9606 GN=DOCK8 PE=1 SV=3 - [DOCK8_HUMAN]	1.72	4	4	5	2099	238.377	6.87354	0.934553	0.905988	0.968852	0.936464	1.0921	1.12608	1.1549	1.12436	1.20064	0.00185712
O00232	26S proteasome non-ATPase regulatory subunit 12	PSMD12	26S proteasome non-ATPase regulatory subunit 12 OS=Homo sapiens OX=9606 GN=PSMD12 PE=1 SV=3 - [PSD12_HUMAN]	7.46	3	3	3	456	52.8706	7.6499	0.777857	0.93537	0.93801	0.883746	1.08912	1.21795	1.12231	1.14313	1.2935	0.0167083
Q00169	Phosphatidylinositol transfer protein alpha isoform	PITPNA	Phosphatidylinositol transfer protein alpha isoform OS=Homo sapiens OX=9606 GN=PITPNA PE=1 SV=2 - [PIPNA_HUMAN]	19.26	5	7	7	270	31.786	6.55127	1.24102	1.12393	1.12464	1.16319	0.911643	0.911561	0.954884	0.926029	0.796109	0.00463822
P50440	Glycine amidinotransferase, mitochondrial	GATM	Glycine amidinotransferase, mitochondrial OS=Homo sapiens OX=9606 GN=GATM PE=1 SV=1 - [GATM_HUMAN]	5.2	2	2	3	423	48.4243	8.04541	1.05455	1.2235	1.10972	1.12926	0.887048	1.0037	0.854596	0.915113	0.810368	0.0334074
Q05940	Synaptic vesicular amine transporter	SLC18A2	Synaptic vesicular amine transporter OS=Homo sapiens OX=9606 GN=SLC18A2 PE=1 SV=2 - [VMAT2_HUMAN]	1.75	1	1	1	514	55.6757	6.03662	0.807787	1.03463	0.836768	0.893063	1.38335	1.20121	1.10211	1.22889	1.37604	0.0368134
Q14192	Four and a half LIM domains protein 2	FHL2	Four and a half LIM domains protein 2 OS=Homo sapiens OX=9606 GN=FHL2 PE=1 SV=3 - [FHL2_HUMAN]	2.87	1	1	1	279	32.1706	7.54736	0.964066	1.12723	0.920766	1.00402	0.68418	0.774476	0.804989	0.754548	0.751527	0.0263537
Q15389	Angiopoietin-1	ANGPT1	Angiopoietin-1 OS=Homo sapiens OX=9606 GN=ANGPT1 PE=1 SV=2 - [ANGP1_HUMAN]	6.43	3	3	4	498	57.4763	6.75635	0.91018	0.821952	0.850821	0.860984	1.16647	1.15334	1.00813	1.10931	1.28842	0.0120907
Q9P2R7	Succinate--CoA ligase [ADP-forming] subunit beta, mitochondrial	SUCLA2	Succinate--CoA ligase [ADP-forming] subunit beta, mitochondrial OS=Homo sapiens OX=9606 GN=SUCLA2 PE=1 SV=3 - [SUCB1_HUMAN]	8.86	4	4	4	463	50.2852	7.41553	0.908267	0.923242	0.970303	0.933937	1.18534	1.16193	1.06347	1.13691	1.21733	0.0082728
Q9NXH8	Torsin-4A	TOR4A	Torsin-4A OS=Homo sapiens OX=9606 GN=TOR4A PE=1 SV=2 - [TOR4A_HUMAN]	8.27	3	3	3	423	46.8849	9.93506	0.817998	0.842761	0.870673	0.843811	0.90235	0.933916	0.99896	0.945075	1.12001	0.0348672
P56192	Methionine--tRNA ligase, cytoplasmic	MARS	Methionine--tRNA ligase, cytoplasmic OS=Homo sapiens OX=9606 GN=MARS PE=1 SV=2 - [SYMC_HUMAN]	1.11	1	1	1	900	101.052	6.16357	0.838826	0.859844	0.930715	0.876462	1.16605	1.28571	1.22775	1.2265	1.39938	0.00139293
P13473	Lysosome-associated membrane glycoprotein 2	LAMP2	Lysosome-associated membrane glycoprotein 2 OS=Homo sapiens OX=9606 GN=LAMP2 PE=1 SV=2 - [LAMP2_HUMAN]	6.83	3	3	3	410	44.9323	5.63037	1.24774	1.16438	1.04945	1.15386	0.964272	0.978821	0.881779	0.941624	0.816067	0.0308443
P48556	26S proteasome non-ATPase regulatory subunit 8	PSMD8	26S proteasome non-ATPase regulatory subunit 8 OS=Homo sapiens OX=9606 GN=PSMD8 PE=1 SV=2 - [PSMD8_HUMAN]	5.43	2	2	2	350	39.5868	9.70068	1.13862	1.19545	1.25215	1.19541	1.02607	0.866723	1.07822	0.990338	0.828454	0.0456669
P07942	Laminin subunit beta-1	LAMB1	Laminin subunit beta-1 OS=Homo sapiens OX=9606 GN=LAMB1 PE=1 SV=2 - [LAMB1_HUMAN]	1.4	3	3	3	1786	197.909	4.94482	0.905192	0.810614	0.872523	0.862777	1.13747	1.27839	1.0196	1.14515	1.32729	0.024024
Q70IA8	MOB kinase activator 3C	MOB3C	MOB kinase activator 3C OS=Homo sapiens OX=9606 GN=MOB3C PE=1 SV=1 - [MOB3C_HUMAN]	3.7	1	1	2	216	25.606	8.79248	0.910214	0.998265	0.907389	0.938623	1.35639	1.33452	1.16931	1.28674	1.37088	0.00624767
Q99747	Gamma-soluble NSF attachment protein	NAPG	Gamma-soluble NSF attachment protein OS=Homo sapiens OX=9606 GN=NAPG PE=1 SV=1 - [SNAG_HUMAN]	12.82	4	4	6	312	34.7243	5.41455	1.00989	1.00509	1.0134	1.00946	1.138	1.13418	1.11488	1.12902	1.11844	9.28853e-05
Q9Y296	Trafficking protein particle complex subunit 4	TRAPPC4	Trafficking protein particle complex subunit 4 OS=Homo sapiens OX=9606 GN=TRAPPC4 PE=1 SV=1 - [TPPC4_HUMAN]	4.11	1	1	1	219	24.3245	6.21436	1.0791	1.07744	1.04523	1.06726	0.896813	0.991174	0.819736	0.902574	0.845695	0.0315903
Q92696	Geranylgeranyl transferase type-2 subunit alpha	RABGGTA	Geranylgeranyl transferase type-2 subunit alpha OS=Homo sapiens OX=9606 GN=RABGGTA PE=1 SV=2 - [PGTA_HUMAN]	1.94	1	1	2	567	65.0305	5.66846	0.953349	0.889331	0.97428	0.938987	0.730679	0.581045	0.804021	0.705249	0.751074	0.0293896
Q9H074	Polyadenylate-binding protein-interacting protein 1	PAIP1	Polyadenylate-binding protein-interacting protein 1 OS=Homo sapiens OX=9606 GN=PAIP1 PE=1 SV=1 - [PAIP1_HUMAN]	9.19	5	5	5	479	53.4911	4.80518	1.08896	1.1358	1.04799	1.09092	0.873882	0.957956	0.890982	0.907607	0.831968	0.00707571
Q86UP2	Kinectin	KTN1	Kinectin OS=Homo sapiens OX=9606 GN=KTN1 PE=1 SV=1 - [KTN1_HUMAN]	2.73	4	4	4	1357	156.179	5.64307	0.906195	0.94699	0.87826	0.910482	1.06935	1.22196	1.00427	1.09853	1.20653	0.0495808
P09110	3-ketoacyl-CoA thiolase, peroxisomal	ACAA1	3-ketoacyl-CoA thiolase, peroxisomal OS=Homo sapiens OX=9606 GN=ACAA1 PE=1 SV=2 - [THIK_HUMAN]	4.25	1	1	1	424	44.2639	8.44092	0.926221	0.987691	0.948834	0.954249	0.899126	0.902362	0.873623	0.891704	0.934456	0.03592
Q92499	ATP-dependent RNA helicase DDX1	DDX1	ATP-dependent RNA helicase DDX1 OS=Homo sapiens OX=9606 GN=DDX1 PE=1 SV=2 - [DDX1_HUMAN]	5.14	4	4	4	740	82.3798	7.2251	1.08523	1.04933	1.019	1.05119	0.911233	0.827714	0.798502	0.845816	0.804631	0.00612989
P42226	Signal transducer and activator of transcription 6	STAT6	Signal transducer and activator of transcription 6 OS=Homo sapiens OX=9606 GN=STAT6 PE=1 SV=1 - [STAT6_HUMAN]	0.94	1	1	1	847	94.0752	6.22705	0.925225	0.791383	0.866688	0.861099	1.0977	1.36019	1.13026	1.19605	1.38898	0.0213701
Q15172	Serine/threonine-protein phosphatase 2A 56 kDa regulatory subunit alpha isoform	PPP2R5A	Serine/threonine-protein phosphatase 2A 56 kDa regulatory subunit alpha isoform OS=Homo sapiens OX=9606 GN=PPP2R5A PE=1 SV=1 - [2A5A_HUMAN]	4.12	2	2	2	486	56.1582	6.7124	1.09256	1.19361	1.19376	1.15997	0.834826	0.782641	1.04712	0.888194	0.765701	0.0361577
Q86TV6	Tetratricopeptide repeat protein 7B	TTC7B	Tetratricopeptide repeat protein 7B OS=Homo sapiens OX=9606 GN=TTC7B PE=1 SV=3 - [TTC7B_HUMAN]	5.34	4	4	4	843	94.1198	6.88818	0.925889	0.949944	0.969509	0.948447	1.23644	1.11393	1.16338	1.17125	1.23491	0.00412441
P53680	AP-2 complex subunit sigma	AP2S1	AP-2 complex subunit sigma OS=Homo sapiens OX=9606 GN=AP2S1 PE=1 SV=2 - [AP2S1_HUMAN]	16.2	2	2	3	142	17.0067	6.17627	1.10017	1.13421	1.2326	1.15566	0.81034	0.817029	1.02982	0.88573	0.766427	0.0304887
Q8TF64	PDZ domain-containing protein GIPC3	GIPC3	PDZ domain-containing protein GIPC3 OS=Homo sapiens OX=9606 GN=GIPC3 PE=1 SV=1 - [GIPC3_HUMAN]	7.37	3	3	3	312	33.9603	5.63037	0.973288	0.879587	0.914278	0.922384	1.2984	1.25736	1.04042	1.19873	1.2996	0.030869
P29965	CD40 ligand	CD40LG	CD40 ligand OS=Homo sapiens OX=9606 GN=CD40LG PE=1 SV=1 - [CD40L_HUMAN]	3.83	1	1	1	261	29.2548	8.30908	0.801581	0.809273	0.777137	0.795997	1.04868	1.1076	1.03925	1.06518	1.33817	0.0003303
Q9HD42	Charged multivesicular body protein 1a	CHMP1A	Charged multivesicular body protein 1a OS=Homo sapiens OX=9606 GN=CHMP1A PE=1 SV=1 - [CHM1A_HUMAN]	11.73	3	3	3	196	21.6892	8.06006	0.880677	0.84039	0.802272	0.841113	1.13834	1.2154	1.01548	1.12307	1.33522	0.0107061
Q8N490	Probable hydrolase PNKD	PNKD	Probable hydrolase PNKD OS=Homo sapiens OX=9606 GN=PNKD PE=1 SV=2 - [PNKD_HUMAN]	2.08	1	1	2	385	42.849	9.08545	1.05348	0.986481	0.999108	1.01302	1.41121	1.13383	1.22074	1.25526	1.23912	0.0455434
Q16363	Laminin subunit alpha-4	LAMA4	Laminin subunit alpha-4 OS=Homo sapiens OX=9606 GN=LAMA4 PE=1 SV=4 - [LAMA4_HUMAN]	1.21	2	2	2	1823	202.397	6.27783	0.996362	0.832923	0.884584	0.904623	1.19443	1.27249	1.07231	1.17974	1.30413	0.0220071
P15374	Ubiquitin carboxyl-terminal hydrolase isozyme L3	UCHL3	Ubiquitin carboxyl-terminal hydrolase isozyme L3 OS=Homo sapiens OX=9606 GN=UCHL3 PE=1 SV=1 - [UCHL3_HUMAN]	3.91	1	1	2	230	26.166	4.91943	0.949995	0.938184	0.941664	0.943281	1.08432	1.21567	1.06606	1.12202	1.18948	0.0193894
Q12841	Follistatin-related protein 1	FSTL1	Follistatin-related protein 1 OS=Homo sapiens OX=9606 GN=FSTL1 PE=1 SV=1 - [FSTL1_HUMAN]	14.61	5	5	6	308	34.9629	5.51611	0.877382	0.90948	0.980001	0.922288	1.08529	1.31516	1.17998	1.19348	1.29404	0.0208055
Q92890	Ubiquitin recognition factor in ER-associated degradation protein 1	UFD1	Ubiquitin recognition factor in ER-associated degradation protein 1 OS=Homo sapiens OX=9606 GN=UFD1 PE=1 SV=3 - [UFD1_HUMAN]	10.1	3	3	5	307	34.4783	6.69775	1.17649	1.09199	1.21832	1.16227	0.935212	0.984277	1.07299	0.997494	0.85823	0.0397379
Q00765	Receptor expression-enhancing protein 5	REEP5	Receptor expression-enhancing protein 5 OS=Homo sapiens OX=9606 GN=REEP5 PE=1 SV=3 - [REEP5_HUMAN]	7.94	2	2	5	189	21.479	8.104	1.03446	1.12645	1.04525	1.06872	0.888927	0.747066	0.767474	0.801155	0.749641	0.00721428
Q9NR28	Diablo homolog, mitochondrial	DIABLO	Diablo homolog, mitochondrial OS=Homo sapiens OX=9606 GN=DIABLO PE=1 SV=1 - [DBLOH_HUMAN]	15.48	3	3	5	239	27.1137	5.89697	0.977054	0.897469	0.956718	0.943747	0.85867	0.867548	0.858566	0.861595	0.912951	0.0269051
Q9NR45	Sialic acid synthase	NANS	Sialic acid synthase OS=Homo sapiens OX=9606 GN=NANS PE=1 SV=2 - [SIAS_HUMAN]	7.52	3	3	3	359	40.2815	6.7417	1.1199	1.16038	1.06429	1.11485	0.91286	1.02451	0.934233	0.957201	0.858588	0.0233054
Q13362	Serine/threonine-protein phosphatase 2A 56 kDa regulatory subunit gamma isoform	PPP2R5C	Serine/threonine-protein phosphatase 2A 56 kDa regulatory subunit gamma isoform OS=Homo sapiens OX=9606 GN=PPP2R5C PE=1 SV=3 - [2A5G_HUMAN]	1.34	1	1	1	524	61.0216	6.87354	1.29615	1.24551	1.11277	1.21814	0.924912	0.879003	0.879866	0.894594	0.734393	0.00467492
Q9H9H4	Vacuolar protein sorting-associated protein 37B	VPS37B	Vacuolar protein sorting-associated protein 37B OS=Homo sapiens OX=9606 GN=VPS37B PE=1 SV=1 - [VP37B_HUMAN]	3.86	1	1	1	285	31.2875	7.34229	0.908425	0.982189	0.88017	0.923595	1.08836	1.23892	1.11835	1.14854	1.24356	0.0151157
Q9Y2I8	WD repeat-containing protein 37	WDR37	WD repeat-containing protein 37 OS=Homo sapiens OX=9606 GN=WDR37 PE=1 SV=2 - [WDR37_HUMAN]	4.45	2	2	2	494	54.6315	7.2251	0.865202	0.807079	0.847903	0.840061	1.04731	0.996173	0.90817	0.983883	1.1712	0.0311191
Q9BRZ2	E3 ubiquitin-protein ligase TRIM56	TRIM56	E3 ubiquitin-protein ligase TRIM56 OS=Homo sapiens OX=9606 GN=TRIM56 PE=1 SV=3 - [TRI56_HUMAN]	1.19	1	1	1	755	81.4365	7.73779	0.841273	0.89131	0.861729	0.86477	1.07248	1.36585	1.14639	1.19491	1.38177	0.0208782
Q5T013	Putative hydroxypyruvate isomerase	HYI	Putative hydroxypyruvate isomerase OS=Homo sapiens OX=9606 GN=HYI PE=1 SV=2 - [HYI_HUMAN]	9.39	2	3	3	277	30.3866	5.50342	1.0825	1.19869	1.18867	1.15662	0.854198	0.863231	0.979483	0.898971	0.777239	0.00933023
P98194	Calcium-transporting ATPase type 2C member 1	ATP2C1	Calcium-transporting ATPase type 2C member 1 OS=Homo sapiens OX=9606 GN=ATP2C1 PE=1 SV=3 - [AT2C1_HUMAN]	1.63	2	2	3	919	100.512	6.7417	0.914134	0.790546	0.870066	0.858249	1.1955	1.073	1.0468	1.1051	1.28762	0.0133864
P62310	U6 snRNA-associated Sm-like protein LSm3	LSM3	U6 snRNA-associated Sm-like protein LSm3 OS=Homo sapiens OX=9606 GN=LSM3 PE=1 SV=2 - [LSM3_HUMAN]	11.76	1	1	3	102	11.838	4.70361	0.955909	0.932805	0.884042	0.924252	0.658721	0.687402	0.768644	0.704922	0.762695	0.00498257
Q15717	ELAV-like protein 1	ELAVL1	ELAV-like protein 1 OS=Homo sapiens OX=9606 GN=ELAVL1 PE=1 SV=2 - [ELAV1_HUMAN]	2.45	1	1	2	326	36.0692	9.17334	1.19639	1.10355	1.11429	1.13808	0.977748	0.956595	0.934585	0.956309	0.840285	0.00466533
P10606	Cytochrome c oxidase subunit 5B, mitochondrial	COX5B	Cytochrome c oxidase subunit 5B, mitochondrial OS=Homo sapiens OX=9606 GN=COX5B PE=1 SV=2 - [COX5B_HUMAN]	6.2	1	1	1	129	13.6869	8.80713	0.706736	0.640202	0.634739	0.660559	0.715917	0.779317	0.792504	0.762579	1.15444	0.0367925
Q15382	GTP-binding protein Rheb	RHEB	GTP-binding protein Rheb OS=Homo sapiens OX=9606 GN=RHEB PE=1 SV=1 - [RHEB_HUMAN]	27.72	6	6	9	184	20.4845	5.92236	0.868193	0.89208	0.933168	0.897814	1.10611	1.37282	1.23595	1.23829	1.37923	0.0127125
Q5MNZ9	WD repeat domain phosphoinositide-interacting protein 1	WIPI1	WD repeat domain phosphoinositide-interacting protein 1 OS=Homo sapiens OX=9606 GN=WIPI1 PE=1 SV=3 - [WIPI1_HUMAN]	2.02	1	1	1	446	48.6422	6.59521	1.03874	1.03875	0.945319	1.0076	0.834989	0.854893	0.807003	0.832295	0.826015	0.00678602
Q9Y2S2	Lambda-crystallin homolog	CRYL1	Lambda-crystallin homolog OS=Homo sapiens OX=9606 GN=CRYL1 PE=1 SV=3 - [CRYL1_HUMAN]	9.4	3	3	5	319	35.3961	6.17627	1.04014	1.10281	1.05348	1.06548	0.817867	0.848133	0.849964	0.838655	0.787116	0.000474821
Q9NZN5	Rho guanine nucleotide exchange factor 12	ARHGEF12	Rho guanine nucleotide exchange factor 12 OS=Homo sapiens OX=9606 GN=ARHGEF12 PE=1 SV=1 - [ARHGC_HUMAN]	0.71	1	1	1	1544	173.125	5.74463	0.782547	0.811751	0.88698	0.827093	1.13641	1.15918	1.14776	1.14778	1.38773	0.000543627
Q5T1M5	FK506-binding protein 15	FKBP15	FK506-binding protein 15 OS=Homo sapiens OX=9606 GN=FKBP15 PE=1 SV=2 - [FKB15_HUMAN]	0.98	1	1	1	1219	133.547	5.19873	1.10794	1.18658	1.08682	1.12711	0.929524	0.914777	1.05764	0.967314	0.858222	0.0429124
Q9UQ35	Serine/arginine repetitive matrix protein 2	SRRM2	Serine/arginine repetitive matrix protein 2 OS=Homo sapiens OX=9606 GN=SRRM2 PE=1 SV=2 - [SRRM2_HUMAN]	0.25	1	1	1	2752	299.438	12.0591	0.533975	0.602339	0.42655	0.520955	0.370981	0.380517	0.366236	0.372578	0.715182	0.0445435
P16591	Tyrosine-protein kinase Fer	FER	Tyrosine-protein kinase Fer OS=Homo sapiens OX=9606 GN=FER PE=1 SV=2 - [FER_HUMAN]	0.85	1	1	2	822	94.5778	7.13721	1.16481	1.11155	1.13805	1.13814	0.923265	1.00789	0.900256	0.943802	0.829252	0.00578795
O94967	WD repeat-containing protein 47	WDR47	WD repeat-containing protein 47 OS=Homo sapiens OX=9606 GN=WDR47 PE=1 SV=1 - [WDR47_HUMAN]	0.65	1	1	1	919	101.884	5.93506	1.30848	1.20728	1.31711	1.27762	1.00528	0.871362	1.06106	0.979235	0.76645	0.0108866
P11171	Protein 4.1	EPB41	Protein 4.1 OS=Homo sapiens OX=9606 GN=EPB41 PE=1 SV=4 - [41_HUMAN]	2.55	2	2	2	864	96.9573	5.57959	1.05204	0.888325	1.08464	1.00833	0.761105	0.749432	0.795236	0.768591	0.76224	0.0183045
Q9Y592	Centrosomal protein of 83 kDa	CEP83	Centrosomal protein of 83 kDa OS=Homo sapiens OX=9606 GN=CEP83 PE=1 SV=2 - [CEP83_HUMAN]	0.87	1	1	1	693	82.0089	6.27783	0.789406	0.812518	0.828912	0.810279	0.922155	0.904415	0.966825	0.931131	1.14915	0.00519383
Q13557	Calcium/calmodulin-dependent protein kinase type II subunit delta	CAMK2D	Calcium/calmodulin-dependent protein kinase type II subunit delta OS=Homo sapiens OX=9606 GN=CAMK2D PE=1 SV=3 - [KCC2D_HUMAN]	2.61	1	1	1	499	56.3336	7.25439	1.12591	1.10514	1.14488	1.12531	0.853899	0.630406	0.927286	0.803864	0.714347	0.0233523
Q8N6L0	Protein KASH5	CCDC155	Protein KASH5 OS=Homo sapiens OX=9606 GN=CCDC155 PE=1 SV=2 - [KASH5_HUMAN]	1.96	1	1	1	562	62.744	4.67822	0.829976	0.736906	0.768848	0.778577	0.565947	0.501486	0.677364	0.581599	0.747003	0.027635
Q8N1F7	Nuclear pore complex protein Nup93	NUP93	Nuclear pore complex protein Nup93 OS=Homo sapiens OX=9606 GN=NUP93 PE=1 SV=2 - [NUP93_HUMAN]	0.98	1	1	9	819	93.4296	5.71924	0.696628	0.619553	0.584599	0.633593	0.528012	0.518727	0.558188	0.534976	0.844352	0.0486185
Q502W6	von Willebrand factor A domain-containing protein 3B	VWA3B	von Willebrand factor A domain-containing protein 3B OS=Homo sapiens OX=9606 GN=VWA3B PE=1 SV=3 - [VWA3B_HUMAN]	0.77	1	1	1	1294	145.656	7.32764	1.29012	1.18902	1.23986	1.23967	0.963324	0.733339	1.0076	0.901421	0.727148	0.0197167
Q7L5D6	Golgi to ER traffic protein 4 homolog	GET4	Golgi to ER traffic protein 4 homolog OS=Homo sapiens OX=9606 GN=GET4 PE=1 SV=1 - [GET4_HUMAN]	3.06	1	1	1	327	36.481	5.41455	0.94216	0.904208	0.945923	0.930764	1.30133	1.15405	1.18181	1.2124	1.30259	0.00393323
P42338	Phosphatidylinositol 4,5-bisphosphate 3-kinase catalytic subunit beta isoform	PIK3CB	Phosphatidylinositol 4,5-bisphosphate 3-kinase catalytic subunit beta isoform OS=Homo sapiens OX=9606 GN=PIK3CB PE=1 SV=1 - [PK3CB_HUMAN]	1.12	1	1	1	1070	122.683	7.09326	1.12308	1.10359	1.18909	1.13859	1.00115	0.910177	1.01362	0.974983	0.856311	0.0170913
Q14832	Metabotropic glutamate receptor 3	GRM3	Metabotropic glutamate receptor 3 OS=Homo sapiens OX=9606 GN=GRM3 PE=1 SV=2 - [GRM3_HUMAN]	0.8	1	1	1	879	98.8147	7.66455	1.17911	1.27068	1.35653	1.26877	1.02397	0.781041	1.05657	0.953859	0.751796	0.0354812
P19474	E3 ubiquitin-protein ligase TRIM21	TRIM21	E3 ubiquitin-protein ligase TRIM21 OS=Homo sapiens OX=9606 GN=TRIM21 PE=1 SV=1 - [RO52_HUMAN]	1.47	1	1	1	475	54.1351	6.37939	1.19988	1.12499	1.14845	1.15777	0.972301	1.01973	0.94162	0.977883	0.844625	0.00476144
P51580	Thiopurine S-methyltransferase	TPMT	Thiopurine S-methyltransferase OS=Homo sapiens OX=9606 GN=TPMT PE=1 SV=1 - [TPMT_HUMAN]	2.86	1	1	1	245	28.1621	6.22705	1.21005	1.23444	1.31931	1.2546	0.817804	1.0316	0.93877	0.92939	0.740786	0.00978579
Q3SYG4	Protein PTHB1	BBS9	Protein PTHB1 OS=Homo sapiens OX=9606 GN=BBS9 PE=1 SV=1 - [PTHB1_HUMAN]	0.79	1	1	1	887	99.2173	5.5542	0.798163	0.735861	0.735647	0.756557	0.980876	0.947927	0.924983	0.951262	1.25736	0.00179614
O75718	Cartilage-associated protein	CRTAP	Cartilage-associated protein OS=Homo sapiens OX=9606 GN=CRTAP PE=1 SV=1 - [CRTAP_HUMAN]	2.49	1	1	1	401	46.5319	5.73193	1.12874	1.07155	1.10958	1.10329	0.783954	0.745654	1.00894	0.846184	0.766963	0.0374013
Q9UPY6	Wiskott-Aldrich syndrome protein family member 3	WASF3	Wiskott-Aldrich syndrome protein family member 3 OS=Homo sapiens OX=9606 GN=WASF3 PE=1 SV=2 - [WASF3_HUMAN]	1.59	1	1	1	502	55.2586	6.43018	0.916355	0.90213	0.900107	0.906197	1.2186	1.37709	1.18418	1.25996	1.39038	0.00404504
Q9UHD8	Septin-9	SEPT9	Septin-9 OS=Homo sapiens OX=9606 GN=SEPT9 PE=1 SV=2 - [SEPT9_HUMAN]	1.71	1	1	1	586	65.3608	8.96826	1.25021	1.14066	1.10777	1.16622	0.921223	0.98374	1.06702	0.990659	0.849466	0.0436341
O00471	Exocyst complex component 5	EXOC5	Exocyst complex component 5 OS=Homo sapiens OX=9606 GN=EXOC5 PE=1 SV=1 - [EXOC5_HUMAN]	3.11	2	2	3	708	81.8008	6.7124	0.774746	0.699291	0.717976	0.730671	0.955772	1.12526	0.88615	0.98906	1.35363	0.025666
Q9HAS0	Protein Njmu-R1	C17orf75	Protein Njmu-R1 OS=Homo sapiens OX=9606 GN=C17orf75 PE=1 SV=2 - [NJMU_HUMAN]	1.77	1	1	1	396	44.5929	5.03369	1.0651	1.08147	1.03894	1.06184	1.20633	1.16518	1.19157	1.18769	1.11853	0.00188482
P28907	ADP-ribosyl cyclase/cyclic ADP-ribose hydrolase 1	CD38	ADP-ribosyl cyclase/cyclic ADP-ribose hydrolase 1 OS=Homo sapiens OX=9606 GN=CD38 PE=1 SV=2 - [CD38_HUMAN]	2.67	1	1	1	300	34.3061	7.66455	0.851604	0.968834	0.854035	0.891491	1.03934	1.01084	1.10383	1.05134	1.1793	0.0280975
P29320	Ephrin type-A receptor 3	EPHA3	Ephrin type-A receptor 3 OS=Homo sapiens OX=9606 GN=EPHA3 PE=1 SV=2 - [EPHA3_HUMAN]	1.42	1	2	3	983	110.06	6.75635	0.939182	0.926135	0.927921	0.931079	1.00496	0.992569	1.01768	1.00507	1.07946	0.000883252
A6NNT2	Uncharacterized protein C16orf96	C16orf96	Uncharacterized protein C16orf96 OS=Homo sapiens OX=9606 GN=C16orf96 PE=4 SV=3 - [CP096_HUMAN]	0.7	1	1	1	1141	124.963	7.03467	1.24333	1.25356	1.19681	1.23123	0.899442	0.850689	0.9345	0.894877	0.726813	0.000356872
Q01415	N-acetylgalactosamine kinase	GALK2	N-acetylgalactosamine kinase OS=Homo sapiens OX=9606 GN=GALK2 PE=1 SV=1 - [GALK2_HUMAN]	1.97	1	1	1	458	50.3456	6.60986	0.842089	0.847314	0.892897	0.860767	1.12523	1.30194	1.05282	1.16	1.34763	0.0167952
P50213	Isocitrate dehydrogenase [NAD] subunit alpha, mitochondrial	IDH3A	Isocitrate dehydrogenase [NAD] subunit alpha, mitochondrial OS=Homo sapiens OX=9606 GN=IDH3A PE=1 SV=1 - [IDH3A_HUMAN]	6.01	2	2	3	366	39.5661	6.91748	1.07171	1.15833	1.14662	1.12555	0.906209	0.73271	0.856041	0.831653	0.738884	0.00725546
Q9P2D3	HEAT repeat-containing protein 5B	HEATR5B	HEAT repeat-containing protein 5B OS=Homo sapiens OX=9606 GN=HEATR5B PE=1 SV=2 - [HTR5B_HUMAN]	0.53	1	1	1	2071	224.159	7.1665	1.23515	1.18065	1.18275	1.19952	0.894905	0.849943	0.967709	0.904186	0.753792	0.00157811
Q99418	Cytohesin-2	CYTH2	Cytohesin-2 OS=Homo sapiens OX=9606 GN=CYTH2 PE=1 SV=2 - [CYH2_HUMAN]	4.25	2	2	2	400	46.5166	5.5415	0.918502	0.821002	0.894882	0.878129	1.23414	1.19413	1.02909	1.15245	1.3124	0.016686
Q9NXU5	ADP-ribosylation factor-like protein 15	ARL15	ADP-ribosylation factor-like protein 15 OS=Homo sapiens OX=9606 GN=ARL15 PE=1 SV=1 - [ARL15_HUMAN]	10.78	2	2	2	204	22.8615	5.63037	0.88865	0.884948	0.872728	0.882108	1.13671	1.08231	1.10009	1.10637	1.25423	0.000178784
Q6P2I3	Fumarylacetoacetate hydrolase domain-containing protein 2B	FAHD2B	Fumarylacetoacetate hydrolase domain-containing protein 2B OS=Homo sapiens OX=9606 GN=FAHD2B PE=1 SV=1 - [FAH2B_HUMAN]	3.18	1	1	1	314	34.5911	7.75244	0.797812	0.716791	0.751127	0.755243	0.912382	1.12024	0.94792	0.993514	1.31549	0.0252107
P31689	DnaJ homolog subfamily A member 1	DNAJA1	DnaJ homolog subfamily A member 1 OS=Homo sapiens OX=9606 GN=DNAJA1 PE=1 SV=2 - [DNJA1_HUMAN]	2.02	1	1	3	397	44.8395	7.07861	0.910173	0.948509	1.01123	0.956638	1.24312	1.36427	1.15686	1.25475	1.31163	0.0112406
Q12981	Vesicle transport protein SEC20	BNIP1	Vesicle transport protein SEC20 OS=Homo sapiens OX=9606 GN=BNIP1 PE=1 SV=3 - [SEC20_HUMAN]	3.51	1	1	1	228	26.1159	8.95361	0.909407	0.909162	0.880975	0.899848	1.20194	1.2349	1.00415	1.14699	1.27465	0.0272535
P10746	Uroporphyrinogen-III synthase	UROS	Uroporphyrinogen-III synthase OS=Homo sapiens OX=9606 GN=UROS PE=1 SV=1 - [HEM4_HUMAN]	3.02	1	1	1	265	28.6096	5.47803	1.05572	1.04249	1.05536	1.05119	0.91791	0.983943	0.852103	0.917985	0.873284	0.0254155
Q9BQA9	Cytochrome b-245 chaperone 1	CYBC1	Cytochrome b-245 chaperone 1 OS=Homo sapiens OX=9606 GN=CYBC1 PE=1 SV=1 - [CYBC1_HUMAN]	4.28	1	1	1	187	20.7608	6.80029	0.789838	0.84783	0.802926	0.813531	1.13441	1.24853	0.984457	1.12247	1.37974	0.0169926
Q8TDX6	Chondroitin sulfate N-acetylgalactosaminyltransferase 1	CSGALNACT1	Chondroitin sulfate N-acetylgalactosaminyltransferase 1 OS=Homo sapiens OX=9606 GN=CSGALNACT1 PE=1 SV=2 - [CGAT1_HUMAN]	2.44	1	2	3	532	61.2554	8.41162	1.23214	1.1936	1.21257	1.21277	0.80752	0.925255	1.00522	0.912665	0.752545	0.00683223
Q9UPT5	Exocyst complex component 7	EXOC7	Exocyst complex component 7 OS=Homo sapiens OX=9606 GN=EXOC7 PE=1 SV=3 - [EXOC7_HUMAN]	1.63	1	1	1	735	83.3301	6.78564	0.81382	0.880302	0.896171	0.863431	1.05892	1.14685	1.02913	1.0783	1.24885	0.00776681
O95210	Starch-binding domain-containing protein 1	STBD1	Starch-binding domain-containing protein 1 OS=Homo sapiens OX=9606 GN=STBD1 PE=1 SV=1 - [STBD1_HUMAN]	3.63	1	1	1	358	38.983	5.73193	0.94154	0.790095	0.902351	0.877995	1.09419	1.22413	1.16881	1.16237	1.3239	0.00850541
Q96SB3	Neurabin-2	PPP1R9B	Neurabin-2 OS=Homo sapiens OX=9606 GN=PPP1R9B PE=1 SV=2 - [NEB2_HUMAN]	2.33	2	2	2	815	89.1377	4.97021	0.831452	1.01859	0.875044	0.908361	1.2802	1.08996	1.44204	1.27073	1.39893	0.0357603
P53814	Smoothelin	SMTN	Smoothelin OS=Homo sapiens OX=9606 GN=SMTN PE=1 SV=7 - [SMTN_HUMAN]	1.31	1	1	1	917	98.9982	9.0708	0.869824	0.963727	0.898896	0.910815	1.3984	1.0629	1.23469	1.23199	1.35263	0.033293
O60888	Protein CutA	CUTA	Protein CutA OS=Homo sapiens OX=9606 GN=CUTA PE=1 SV=2 - [CUTA_HUMAN]	7.82	1	1	1	179	19.1041	5.50342	1.07429	0.974261	1.08332	1.04396	0.774146	0.808065	0.812972	0.798394	0.764777	0.00267903
P50747	Biotin--protein ligase	HLCS	Biotin--protein ligase OS=Homo sapiens OX=9606 GN=HLCS PE=1 SV=1 - [BPL1_HUMAN]	0.83	1	1	1	726	80.7092	5.61768	0.873995	1.03437	0.834233	0.914199	1.12719	1.28313	1.07003	1.16012	1.269	0.0495684
Q96PD5	N-acetylmuramoyl-L-alanine amidase	PGLYRP2	N-acetylmuramoyl-L-alanine amidase OS=Homo sapiens OX=9606 GN=PGLYRP2 PE=1 SV=1 - [PGRP2_HUMAN]	2.26	1	1	1	576	62.1779	7.54736	1.12419	1.19832	1.20283	1.17511	0.787233	1.03841	0.946578	0.924075	0.78637	0.0319234
P26440	Isovaleryl-CoA dehydrogenase, mitochondrial	IVD	Isovaleryl-CoA dehydrogenase, mitochondrial OS=Homo sapiens OX=9606 GN=IVD PE=1 SV=1 - [IVD_HUMAN]	6.38	3	3	3	423	46.2896	8.19189	1.14127	1.18001	1.19941	1.17356	1.08719	0.990388	0.877385	0.984989	0.839315	0.0401899
Q53EV4	Leucine-rich repeat-containing protein 23	LRRC23	Leucine-rich repeat-containing protein 23 OS=Homo sapiens OX=9606 GN=LRRC23 PE=2 SV=2 - [LRC23_HUMAN]	2.04	1	1	1	343	39.736	4.65283	0.729076	0.749721	0.713401	0.730733	0.903257	0.985832	1.12991	1.00633	1.37716	0.0147324
Q03154	Aminoacylase-1	ACY1	Aminoacylase-1 OS=Homo sapiens OX=9606 GN=ACY1 PE=1 SV=1 - [ACY1_HUMAN]	8.58	4	4	4	408	45.856	6.17627	0.804734	0.836714	0.807515	0.816321	1.15619	1.17206	1.00621	1.11149	1.36158	0.00538217
Q6P2E9	Enhancer of mRNA-decapping protein 4	EDC4	Enhancer of mRNA-decapping protein 4 OS=Homo sapiens OX=9606 GN=EDC4 PE=1 SV=1 - [EDC4_HUMAN]	0.57	1	1	1	1401	151.567	5.85889	0.991768	0.918404	0.983377	0.964516	1.27966	1.25665	1.111	1.21577	1.2605	0.0120934
Q5D1E8	Endoribonuclease ZC3H12A	ZC3H12A	Endoribonuclease ZC3H12A OS=Homo sapiens OX=9606 GN=ZC3H12A PE=1 SV=1 - [ZC12A_HUMAN]	1	1	1	1	599	65.6579	6.93213	1.31494	1.16857	1.10684	1.19678	0.869274	0.952152	0.820737	0.880721	0.735906	0.0121597
P20645	Cation-dependent mannose-6-phosphate receptor	M6PR	Cation-dependent mannose-6-phosphate receptor OS=Homo sapiens OX=9606 GN=M6PR PE=1 SV=1 - [MPRD_HUMAN]	3.97	1	1	1	277	30.9734	5.8335	0.991533	0.768817	0.99026	0.91687	1.29015	1.1578	1.23928	1.22907	1.34051	0.0201087
Q9NTX5	Ethylmalonyl-CoA decarboxylase	ECHDC1	Ethylmalonyl-CoA decarboxylase OS=Homo sapiens OX=9606 GN=ECHDC1 PE=1 SV=2 - [ECHD1_HUMAN]	3.58	1	1	1	307	33.6765	8.20654	0.811642	0.857725	0.871871	0.847079	0.981658	1.02794	0.911773	0.973792	1.14959	0.0298192
Q9UL49	Transcription factor-like 5 protein	TCFL5	Transcription factor-like 5 protein OS=Homo sapiens OX=9606 GN=TCFL5 PE=2 SV=2 - [TCFL5_HUMAN]	1.6	1	1	1	500	52.6642	6.84424	0.582326	0.613271	0.616045	0.603881	0.80479	0.838168	0.655848	0.766269	1.26891	0.046628
P07902	Galactose-1-phosphate uridylyltransferase	GALT	Galactose-1-phosphate uridylyltransferase OS=Homo sapiens OX=9606 GN=GALT PE=1 SV=3 - [GALT_HUMAN]	1.58	1	1	1	379	43.3356	6.99072	1.1837	1.0953	1.17178	1.15026	0.823141	1.03355	0.938381	0.931691	0.809982	0.0307878
Q96CD2	Phosphopantothenoylcysteine decarboxylase	PPCDC	Phosphopantothenoylcysteine decarboxylase OS=Homo sapiens OX=9606 GN=PPCDC PE=1 SV=2 - [COAC_HUMAN]	8.33	1	1	1	204	22.3806	6.1001	1.2117	1.26923	1.30048	1.26047	1.10328	1.07675	1.12381	1.10128	0.873706	0.00560298
Q5W0V3	Protein FAM160B1	FAM160B1	Protein FAM160B1 OS=Homo sapiens OX=9606 GN=FAM160B1 PE=1 SV=1 - [F16B1_HUMAN]	1.31	1	1	1	765	86.5031	5.2876	0.86407	0.900021	0.883953	0.882682	0.991732	1.18002	1.10665	1.0928	1.23804	0.0196456
Q8ND76	Cyclin-Y	CCNY	Cyclin-Y OS=Homo sapiens OX=9606 GN=CCNY PE=1 SV=2 - [CCNY_HUMAN]	3.52	1	1	1	341	39.3119	7.1958	0.879802	0.889733	0.827471	0.865668	1.05736	1.42558	1.10879	1.19724	1.38302	0.0468528
Q9H845	Acyl-CoA dehydrogenase family member 9, mitochondrial	ACAD9	Acyl-CoA dehydrogenase family member 9, mitochondrial OS=Homo sapiens OX=9606 GN=ACAD9 PE=1 SV=1 - [ACAD9_HUMAN]	3.7	2	2	2	621	68.7167	7.95752	1.12979	1.15989	1.17776	1.15581	1.02495	0.874485	1.01135	0.970259	0.839461	0.0206949
Q6UY01	Leucine-rich repeat-containing protein 31	LRRC31	Leucine-rich repeat-containing protein 31 OS=Homo sapiens OX=9606 GN=LRRC31 PE=2 SV=1 - [LRC31_HUMAN]	1.99	1	1	1	552	61.4497	6.02393	1.33731	1.11003	1.1707	1.20601	0.966915	1.02673	0.778052	0.923898	0.766076	0.0493652
A6NHZ5	Leucine-rich repeat-containing protein 14B	LRRC14B	Leucine-rich repeat-containing protein 14B OS=Homo sapiens OX=9606 GN=LRRC14B PE=3 SV=3 - [LR14B_HUMAN]	1.56	1	1	3	514	56.7218	7.1665	0.560843	0.56099	0.495482	0.539105	0.655652	0.763513	0.660466	0.69321	1.28585	0.02042
Q8TCD5	5'(3')-deoxyribonucleotidase, cytosolic type	NT5C	5'(3')-deoxyribonucleotidase, cytosolic type OS=Homo sapiens OX=9606 GN=NT5C PE=1 SV=2 - [NT5C_HUMAN]	10.95	2	2	2	201	23.3681	6.63916	1.17257	1.20557	1.19277	1.19031	0.851037	0.995019	1.03306	0.959704	0.806267	0.0148652
Q9UNI1	Chymotrypsin-like elastase family member 1	CELA1	Chymotrypsin-like elastase family member 1 OS=Homo sapiens OX=9606 GN=CELA1 PE=1 SV=2 - [CELA1_HUMAN]	4.65	1	1	1	258	27.7806	8.29443	0.851664	0.7852	0.770722	0.802529	0.623595	0.734138	0.616884	0.658205	0.820164	0.0336954
O60678	Protein arginine N-methyltransferase 3	PRMT3	Protein arginine N-methyltransferase 3 OS=Homo sapiens OX=9606 GN=PRMT3 PE=1 SV=4 - [ANM3_HUMAN]	1.13	1	1	1	531	59.8648	5.35107	0.90092	0.889119	0.872167	0.887402	1.09464	1.21558	1.00028	1.1035	1.24352	0.0263534
P60709	Actin, cytoplasmic 1	ACTB	Actin, cytoplasmic 1 OS=Homo sapiens OX=9606 GN=ACTB PE=1 SV=1 - [ACTB_HUMAN]	79.73	1	29	1003	375	41.7097	5.47803	1.11008	1.34983	1.57573	1.34521	1.00723	0.578507	1.53563	1.04045	0.773451	0.378055
P63261	Actin, cytoplasmic 2	ACTG1	Actin, cytoplasmic 2 OS=Homo sapiens OX=9606 GN=ACTG1 PE=1 SV=1 - [ACTG_HUMAN]	79.73	1	29	934	375	41.7658	5.47803	1.18791	1.38328	1.57652	1.38257	0.903714	0.549371	1.40465	0.952577	0.68899	0.189436
P07996	Thrombospondin-1	THBS1	Thrombospondin-1 OS=Homo sapiens OX=9606 GN=THBS1 PE=1 SV=2 - [TSP1_HUMAN]	61.54	61	65	788	1170	129.3	4.94482	1.18014	0.942542	1.18444	1.10238	1.21631	0.822238	1.12634	1.05496	0.95699	0.757734
P02768	Serum albumin	ALB	Serum albumin OS=Homo sapiens OX=9606 GN=ALB PE=1 SV=2 - [ALBU_HUMAN]	81.12	54	54	635	609	69.3215	6.27783	0.831476	1.0513	0.905192	0.929322	0.938741	2.23221	1.03396	1.40164	1.50824	0.32488
P68032	Actin, alpha cardiac muscle 1	ACTC1	Actin, alpha cardiac muscle 1 OS=Homo sapiens OX=9606 GN=ACTC1 PE=1 SV=1 - [ACTC_HUMAN]	48.28	5	20	628	377	41.9919	5.38916	1.20899	1.38321	1.54002	1.37741	0.926661	0.519474	1.34377	0.929967	0.675157	0.155965
P14618	Pyruvate kinase PKM	PKM	Pyruvate kinase PKM OS=Homo sapiens OX=9606 GN=PKM PE=1 SV=4 - [KPYM_HUMAN]	72.32	37	37	319	531	57.9	7.84033	1.11122	1.26773	1.29957	1.22617	0.915345	0.697838	1.18167	0.931617	0.759776	0.123827
A5A3E0	POTE ankyrin domain family member F	POTEF	POTE ankyrin domain family member F OS=Homo sapiens OX=9606 GN=POTEF PE=1 SV=2 - [POTEF_HUMAN]	9.02	1	9	264	1075	121.367	6.20166	1.01636	1.20396	1.41588	1.21207	1.0505	0.637082	1.32274	1.00344	0.827875	0.416268
P07951	Tropomyosin beta chain	TPM2	Tropomyosin beta chain OS=Homo sapiens OX=9606 GN=TPM2 PE=1 SV=1 - [TPM2_HUMAN]	53.87	3	25	317	284	32.8306	4.70361	1.11346	1.91647	0.82745	1.28579	0.736513	0.706846	0.611861	0.685073	0.532802	0.141106
P63104	14-3-3 protein zeta/delta	YWHAZ	14-3-3 protein zeta/delta OS=Homo sapiens OX=9606 GN=YWHAZ PE=1 SV=1 - [1433Z_HUMAN]	75.51	14	20	281	245	27.7277	4.79248	1.37062	1.33502	1.35715	1.35426	0.797901	0.57659	1.21337	0.86262	0.636967	0.0581877
P13645	Keratin, type I cytoskeletal 10	KRT10	Keratin, type I cytoskeletal 10 OS=Homo sapiens OX=9606 GN=KRT10 PE=1 SV=6 - [K1C10_HUMAN]	54.28	28	32	208	584	58.7917	5.21143	0.442114	0.416814	0.423534	0.427487	2.78869	0.916294	0.838473	1.51448	3.54276	0.163398
Q86UX7	Fermitin family homolog 3	FERMT3	Fermitin family homolog 3 OS=Homo sapiens OX=9606 GN=FERMT3 PE=1 SV=1 - [URP2_HUMAN]	61.47	33	33	237	667	75.905	6.97607	0.983854	1.02784	1.18862	1.06677	1.13707	1.00191	1.14787	1.09562	1.02704	0.730114
P35580	Myosin-10	MYH10	Myosin-10 OS=Homo sapiens OX=9606 GN=MYH10 PE=1 SV=3 - [MYH10_HUMAN]	10.12	1	21	190	1976	228.858	5.5415	1.12255	1.10353	1.0482	1.09142	0.872597	1.15515	0.909105	0.97895	0.896947	0.286291
P0CG39	POTE ankyrin domain family member J	POTEJ	POTE ankyrin domain family member J OS=Homo sapiens OX=9606 GN=POTEJ PE=3 SV=1 - [POTEJ_HUMAN]	6.74	1	7	186	1038	117.315	5.97314	1.05126	1.30284	1.29209	1.21539	1.01905	0.69282	1.26039	0.990753	0.81517	0.28877
Q9H4B7	Tubulin beta-1 chain	TUBB1	Tubulin beta-1 chain OS=Homo sapiens OX=9606 GN=TUBB1 PE=1 SV=1 - [TBB1_HUMAN]	65.63	18	22	179	451	50.2946	5.17334	0.914179	0.924692	0.995261	0.944711	1.15422	0.85314	1.1757	1.06102	1.12311	0.338921
Q562R1	Beta-actin-like protein 2	ACTBL2	Beta-actin-like protein 2 OS=Homo sapiens OX=9606 GN=ACTBL2 PE=1 SV=2 - [ACTBL_HUMAN]	25.27	3	12	268	376	41.976	5.59229	0.742325	0.774446	0.795918	0.770897	0.794143	0.82336	0.911034	0.842846	1.09333	0.134407
P68366	Tubulin alpha-4A chain	TUBA4A	Tubulin alpha-4A chain OS=Homo sapiens OX=9606 GN=TUBA4A PE=1 SV=1 - [TBA4A_HUMAN]	60.27	6	20	152	448	49.8924	5.05908	0.971721	1.02781	1.29726	1.09893	1.21245	0.567469	1.74934	1.17642	1.07051	0.838393
P04406	Glyceraldehyde-3-phosphate dehydrogenase	GAPDH	Glyceraldehyde-3-phosphate dehydrogenase OS=Homo sapiens OX=9606 GN=GAPDH PE=1 SV=3 - [G3P_HUMAN]	62.09	16	17	125	335	36.0304	8.45557	1.12873	1.17673	1.28381	1.19642	1.08775	0.678162	1.42058	1.06217	0.887785	0.573891
P68371	Tubulin beta-4B chain	TUBB4B	Tubulin beta-4B chain OS=Homo sapiens OX=9606 GN=TUBB4B PE=1 SV=1 - [TBB4B_HUMAN]	60.45	4	21	135	445	49.799	4.89404	0.95448	1.17237	1.40944	1.17876	1.13907	0.60866	1.61682	1.12152	0.951436	0.866482
P07437	Tubulin beta chain	TUBB	Tubulin beta chain OS=Homo sapiens OX=9606 GN=TUBB PE=1 SV=2 - [TBB5_HUMAN]	60.59	4	21	138	444	49.639	4.89404	0.958943	1.14811	1.42081	1.17596	1.07482	0.56133	1.69582	1.11066	0.944471	0.862751
P35908	Keratin, type II cytoskeletal 2 epidermal	KRT2	Keratin, type II cytoskeletal 2 epidermal OS=Homo sapiens OX=9606 GN=KRT2 PE=1 SV=2 - [K22E_HUMAN]	58.22	25	36	148	639	65.3932	8.00146	0.422663	0.43481	0.425526	0.427666	2.72765	0.895114	0.875417	1.4994	3.50599	0.155922
P62937	Peptidyl-prolyl cis-trans isomerase A	PPIA	Peptidyl-prolyl cis-trans isomerase A OS=Homo sapiens OX=9606 GN=PPIA PE=1 SV=2 - [PPIA_HUMAN]	84.85	15	17	185	165	18.0009	7.81104	1.16769	1.19342	1.13434	1.16515	0.821088	0.862794	1.09674	0.926875	0.795496	0.0527637
Q9BQE3	Tubulin alpha-1C chain	TUBA1C	Tubulin alpha-1C chain OS=Homo sapiens OX=9606 GN=TUBA1C PE=1 SV=1 - [TBA1C_HUMAN]	54.79	5	19	141	449	49.8635	5.09717	0.940168	1.23222	1.30099	1.15779	1.20022	0.590065	1.75902	1.1831	1.02186	0.946619
P62258	14-3-3 protein epsilon	YWHAE	14-3-3 protein epsilon OS=Homo sapiens OX=9606 GN=YWHAE PE=1 SV=1 - [1433E_HUMAN]	68.63	15	18	159	255	29.1554	4.7417	1.26935	1.23078	1.20654	1.23556	0.871179	0.726648	1.23628	0.944704	0.764597	0.129606
Q13418	Integrin-linked protein kinase	ILK	Integrin-linked protein kinase OS=Homo sapiens OX=9606 GN=ILK PE=1 SV=2 - [ILK_HUMAN]	41.15	20	20	151	452	51.3859	8.07471	1.11085	1.0815	1.19208	1.12814	1.14286	0.908691	1.17148	1.07434	0.95231	0.580432
P02787	Serotransferrin	TF	Serotransferrin OS=Homo sapiens OX=9606 GN=TF PE=1 SV=3 - [TRFE_HUMAN]	57.74	39	39	142	698	77.0136	7.12256	0.781424	0.965723	0.834675	0.860608	1.00468	2.16058	1.01469	1.39332	1.61899	0.241228
Q9NZN3	EH domain-containing protein 3	EHD3	EH domain-containing protein 3 OS=Homo sapiens OX=9606 GN=EHD3 PE=1 SV=2 - [EHD3_HUMAN]	55.7	13	27	89	535	60.8487	6.56592	1.00257	1.14154	1.13959	1.09456	1.0046	0.993282	1.32641	1.1081	1.01236	0.914584
P14625	Endoplasmin	HSP90B1	Endoplasmin OS=Homo sapiens OX=9606 GN=HSP90B1 PE=1 SV=1 - [ENPL_HUMAN]	38.98	32	33	125	803	92.4113	4.84326	1.12613	1.29743	1.30793	1.24383	0.97436	0.724374	1.13781	0.945514	0.760163	0.089791
P61981	14-3-3 protein gamma	YWHAG	14-3-3 protein gamma OS=Homo sapiens OX=9606 GN=YWHAG PE=1 SV=2 - [1433G_HUMAN]	65.59	11	16	129	247	28.2849	4.89404	1.16638	1.0918	1.19606	1.15142	0.858879	0.844008	1.18748	0.963456	0.836758	0.181385
O95810	Caveolae-associated protein 2	CAVIN2	Caveolae-associated protein 2 OS=Homo sapiens OX=9606 GN=CAVIN2 PE=1 SV=3 - [CAVN2_HUMAN]	44.47	17	17	107	425	47.1446	5.21143	0.99885	1.07622	1.09135	1.05547	1.25866	0.836888	1.21349	1.10301	1.04504	0.745586
P16109	P-selectin	SELP	P-selectin OS=Homo sapiens OX=9606 GN=SELP PE=1 SV=3 - [LYAM3_HUMAN]	30.6	21	21	86	830	90.7732	6.59521	1.06778	1.19062	1.02837	1.09559	1.09003	1.31065	0.955126	1.1186	1.021	0.850594
P10720	Platelet factor 4 variant	PF4V1	Platelet factor 4 variant OS=Homo sapiens OX=9606 GN=PF4V1 PE=1 SV=1 - [PF4V_HUMAN]	55.77	2	5	87	104	11.5453	9.1001	1.13144	1.21495	1.3975	1.24796	0.967789	0.895477	1.25735	1.0402	0.833522	0.200328
P61224	Ras-related protein Rap-1b	RAP1B	Ras-related protein Rap-1b OS=Homo sapiens OX=9606 GN=RAP1B PE=1 SV=1 - [RAP1B_HUMAN]	64.13	5	11	75	184	20.8116	5.78271	1.00492	1.00593	1.42685	1.1459	0.984388	1.10098	1.4801	1.18849	1.03717	0.845753
O00151	PDZ and LIM domain protein 1	PDLIM1	PDZ and LIM domain protein 1 OS=Homo sapiens OX=9606 GN=PDLIM1 PE=1 SV=4 - [PDLI1_HUMAN]	47.72	14	14	83	329	36.049	7.02002	0.895233	1.04871	0.935011	0.959652	1.39357	1.02822	1.07421	1.16533	1.21433	0.171835
P08238	Heat shock protein HSP 90-beta	HSP90AB1	Heat shock protein HSP 90-beta OS=Homo sapiens OX=9606 GN=HSP90AB1 PE=1 SV=4 - [HS90B_HUMAN]	45.17	14	32	99	724	83.2121	5.03369	1.18294	1.1094	1.24261	1.17832	0.984847	0.749361	1.11688	0.950362	0.806542	0.11659
Q9H4M9	EH domain-containing protein 1	EHD1	EH domain-containing protein 1 OS=Homo sapiens OX=9606 GN=EHD1 PE=1 SV=2 - [EHD1_HUMAN]	51.31	16	27	78	534	60.5887	6.82959	1.08346	1.17474	1.11751	1.12524	1.00377	0.98102	1.09165	1.02548	0.911346	0.0810337
Q9NY65	Tubulin alpha-8 chain	TUBA8	Tubulin alpha-8 chain OS=Homo sapiens OX=9606 GN=TUBA8 PE=1 SV=1 - [TBA8_HUMAN]	50.11	7	17	75	449	50.0616	5.05908	0.908057	1.02092	1.10534	1.01144	1.3257	0.697391	1.61525	1.21278	1.19906	0.507386
P09486	SPARC	SPARC	SPARC OS=Homo sapiens OX=9606 GN=SPARC PE=1 SV=1 - [SPRC_HUMAN]	42.9	15	15	112	303	34.6097	4.84326	1.07118	0.815999	1.03943	0.975536	1.33334	1.14564	1.13509	1.20469	1.2349	0.089976
P02776	Platelet factor 4	PF4	Platelet factor 4 OS=Homo sapiens OX=9606 GN=PF4 PE=1 SV=2 - [PLF4_HUMAN]	44.55	3	6	73	101	10.8379	8.6167	1.44628	1.16236	1.52654	1.37839	1.0622	0.726805	1.10892	0.965975	0.700799	0.0650395
Q93084	Sarcoplasmic/endoplasmic reticulum calcium ATPase 3	ATP2A3	Sarcoplasmic/endoplasmic reticulum calcium ATPase 3 OS=Homo sapiens OX=9606 GN=ATP2A3 PE=1 SV=2 - [AT2A3_HUMAN]	34.61	26	33	75	1043	113.904	5.56689	0.891287	0.857267	0.819097	0.855884	1.68719	0.977353	1.08987	1.25147	1.4622	0.148306
Q15833	Syntaxin-binding protein 2	STXBP2	Syntaxin-binding protein 2 OS=Homo sapiens OX=9606 GN=STXBP2 PE=1 SV=2 - [STXB2_HUMAN]	50.93	29	29	70	593	66.4105	6.55127	0.979224	1.12219	1.16454	1.08865	0.996418	0.942339	1.12086	1.01987	0.936822	0.422484
P13929	Beta-enolase	ENO3	Beta-enolase OS=Homo sapiens OX=9606 GN=ENO3 PE=1 SV=5 - [ENOB_HUMAN]	20.97	1	8	36	434	46.9573	7.7085	1.02581	1.02187	1.11811	1.05526	1.42443	1.16737	1.07826	1.22335	1.15929	0.196046
Q9H0U4	Ras-related protein Rab-1B	RAB1B	Ras-related protein Rab-1B OS=Homo sapiens OX=9606 GN=RAB1B PE=1 SV=1 - [RAB1B_HUMAN]	72.14	6	14	78	201	22.1572	5.73193	0.870453	0.993592	1.08633	0.983458	1.30054	0.97368	1.5967	1.29031	1.31201	0.182482
P01857	Immunoglobulin heavy constant gamma 1	IGHG1	Immunoglobulin heavy constant gamma 1 OS=Homo sapiens OX=9606 GN=IGHG1 PE=1 SV=1 - [IGHG1_HUMAN]	40.61	4	10	46	330	36.0832	8.19189	0.981893	1.11383	0.874618	0.990115	1.03448	2.1508	0.833627	1.33963	1.35301	0.447588
P01834	Immunoglobulin kappa constant	IGKC	Immunoglobulin kappa constant OS=Homo sapiens OX=9606 GN=IGKC PE=1 SV=2 - [IGKC_HUMAN]	79.44	5	5	31	107	11.7578	6.52197	0.917399	1.07165	0.815199	0.93475	1.0132	1.91618	0.903579	1.27765	1.36684	0.356628
P30041	Peroxiredoxin-6	PRDX6	Peroxiredoxin-6 OS=Homo sapiens OX=9606 GN=PRDX6 PE=1 SV=3 - [PRDX6_HUMAN]	70.09	16	16	60	224	25.0192	6.37939	1.11804	1.25368	1.41373	1.26182	0.881147	0.74339	1.2658	0.963447	0.76354	0.169286
O00429	Dynamin-1-like protein	DNM1L	Dynamin-1-like protein OS=Homo sapiens OX=9606 GN=DNM1L PE=1 SV=2 - [DNM1L_HUMAN]	42.26	27	27	66	736	81.8261	6.81494	1.05638	1.22947	1.15696	1.1476	1.03169	0.803765	1.10898	0.981479	0.855243	0.186975
O94919	Endonuclease domain-containing 1 protein	ENDOD1	Endonuclease domain-containing 1 protein OS=Homo sapiens OX=9606 GN=ENDOD1 PE=1 SV=2 - [ENDD1_HUMAN]	35.6	13	13	40	500	54.9813	5.70654	1.14772	1.09509	1.03828	1.0937	1.06386	0.913793	0.933225	0.970292	0.887166	0.0952567
P36871	Phosphoglucomutase-1	PGM1	Phosphoglucomutase-1 OS=Homo sapiens OX=9606 GN=PGM1 PE=1 SV=3 - [PGM1_HUMAN]	43.06	23	23	61	562	61.4105	6.75635	1.44366	1.06066	1.07034	1.19155	0.880829	0.929122	0.850714	0.886888	0.744312	0.0761818
Q05682	Caldesmon	CALD1	Caldesmon OS=Homo sapiens OX=9606 GN=CALD1 PE=1 SV=3 - [CALD1_HUMAN]	27.11	28	28	91	793	93.1754	5.65576	1.0069	1.40246	0.978555	1.1293	1.22687	0.95517	1.01184	1.06463	0.942727	0.706546
Q9NRW1	Ras-related protein Rab-6B	RAB6B	Ras-related protein Rab-6B OS=Homo sapiens OX=9606 GN=RAB6B PE=1 SV=1 - [RAB6B_HUMAN]	63.46	5	12	54	208	23.4469	5.52881	0.891215	1.23931	1.05775	1.06276	1.03923	1.09693	1.19415	1.1101	1.04455	0.689652
P13647	Keratin, type II cytoskeletal 5	KRT5	Keratin, type II cytoskeletal 5 OS=Homo sapiens OX=9606 GN=KRT5 PE=1 SV=3 - [K2C5_HUMAN]	40.85	16	27	78	590	62.34	7.73779	0.532329	0.526495	0.519239	0.526021	2.46096	0.865212	0.920841	1.41567	2.69128	0.164093
P68871	Hemoglobin subunit beta	HBB	Hemoglobin subunit beta OS=Homo sapiens OX=9606 GN=HBB PE=1 SV=2 - [HBB_HUMAN]	82.31	5	10	38	147	15.9883	7.28369	1.15283	1.11633	0.907617	1.05893	1.43513	1.03807	0.989022	1.15407	1.08985	0.585351
P19367	Hexokinase-1	HK1	Hexokinase-1 OS=Homo sapiens OX=9606 GN=HK1 PE=1 SV=3 - [HXK1_HUMAN]	32.61	30	30	61	917	102.42	6.80029	0.947548	0.897669	1.05048	0.965233	1.2508	0.899015	1.04594	1.06525	1.10362	0.420372
P14543	Nidogen-1	NID1	Nidogen-1 OS=Homo sapiens OX=9606 GN=NID1 PE=1 SV=3 - [NID1_HUMAN]	24.06	25	26	74	1247	136.291	5.2876	1.004	0.951792	0.872539	0.942778	1.19447	1.41929	0.927761	1.18051	1.25216	0.181408
P05067	Amyloid-beta A4 protein	APP	Amyloid-beta A4 protein OS=Homo sapiens OX=9606 GN=APP PE=1 SV=3 - [A4_HUMAN]	31.04	21	22	71	770	86.8881	4.81787	0.998667	0.79529	0.887114	0.893691	1.36354	1.20268	1.01578	1.194	1.33604	0.0613636
P17066	Heat shock 70 kDa protein 6	HSPA6	Heat shock 70 kDa protein 6 OS=Homo sapiens OX=9606 GN=HSPA6 PE=1 SV=2 - [HSP76_HUMAN]	18.66	1	10	61	643	70.9842	6.13818	0.828085	0.782129	0.826344	0.812186	1.32029	2.23489	1.07741	1.54419	1.90128	0.106581
P51452	Dual specificity protein phosphatase 3	DUSP3	Dual specificity protein phosphatase 3 OS=Homo sapiens OX=9606 GN=DUSP3 PE=1 SV=1 - [DUS3_HUMAN]	58.38	9	9	26	185	20.4653	7.79639	1.08707	1.18894	1.20775	1.16125	0.978333	0.775423	1.15303	0.968928	0.834384	0.170833
P37837	Transaldolase	TALDO1	Transaldolase OS=Homo sapiens OX=9606 GN=TALDO1 PE=1 SV=2 - [TALDO_HUMAN]	49.55	20	20	63	337	37.5165	6.81494	1.44795	1.0875	1.4059	1.31378	0.853838	0.621737	1.073	0.849523	0.646623	0.0550055
Q70J99	Protein unc-13 homolog D	UNC13D	Protein unc-13 homolog D OS=Homo sapiens OX=9606 GN=UNC13D PE=1 SV=1 - [UN13D_HUMAN]	31.56	26	27	51	1090	123.205	6.65381	1.00363	1.16353	1.15274	1.10663	1.03508	0.919577	1.19313	1.04926	0.948157	0.576923
Q9UJU6	Drebrin-like protein	DBNL	Drebrin-like protein OS=Homo sapiens OX=9606 GN=DBNL PE=1 SV=1 - [DBNL_HUMAN]	36.28	13	13	35	430	48.1776	5.04639	0.955434	1.02069	1.02972	1.00195	1.17764	0.893688	1.08982	1.05372	1.05167	0.584418
O60610	Protein diaphanous homolog 1	DIAPH1	Protein diaphanous homolog 1 OS=Homo sapiens OX=9606 GN=DIAPH1 PE=1 SV=2 - [DIAP1_HUMAN]	29.64	35	36	78	1272	141.258	5.41455	1.07204	1.07385	1.14659	1.09749	1.07126	0.920609	1.1247	1.03885	0.946571	0.42354
Q15942	Zyxin	ZYX	Zyxin OS=Homo sapiens OX=9606 GN=ZYX PE=1 SV=1 - [ZYX_HUMAN]	36.71	16	16	66	572	61.2382	6.66846	0.790391	0.719727	0.733863	0.747994	1.21201	1.21608	0.776546	1.06821	1.4281	0.0955908
P02647	Apolipoprotein A-I	APOA1	Apolipoprotein A-I OS=Homo sapiens OX=9606 GN=APOA1 PE=1 SV=1 - [APOA1_HUMAN]	61.8	16	16	56	267	30.7589	5.75732	0.714062	0.934337	0.788235	0.812211	0.888956	2.29564	1.04754	1.41071	1.73688	0.253851
P17987	T-complex protein 1 subunit alpha	TCP1	T-complex protein 1 subunit alpha OS=Homo sapiens OX=9606 GN=TCP1 PE=1 SV=1 - [TCPA_HUMAN]	41.37	21	21	49	556	60.3056	6.11279	1.12695	1.183	1.14346	1.15113	0.943658	0.77922	1.06265	0.92851	0.806605	0.0566562
Q27J81	Inverted formin-2	INF2	Inverted formin-2 OS=Homo sapiens OX=9606 GN=INF2 PE=1 SV=2 - [INF2_HUMAN]	23.7	24	25	46	1249	135.54	5.37646	1.08402	1.10445	1.14327	1.11058	0.975055	0.894158	1.05916	0.976123	0.878929	0.0568745
P01137	Transforming growth factor beta-1 proprotein	TGFB1	Transforming growth factor beta-1 proprotein OS=Homo sapiens OX=9606 GN=TGFB1 PE=1 SV=2 - [TGFB1_HUMAN]	34.62	14	14	50	390	44.3128	8.52881	1.07572	0.96808	1.09867	1.04749	1.19742	1.13598	1.15914	1.16418	1.1114	0.0570734
Q15907	Ras-related protein Rab-11B	RAB11B	Ras-related protein Rab-11B OS=Homo sapiens OX=9606 GN=RAB11B PE=1 SV=4 - [RB11B_HUMAN]	55.05	13	13	62	218	24.4735	5.93506	1.1442	1.28688	1.31591	1.249	0.836615	0.819026	1.16389	0.939845	0.752481	0.0673449
P61106	Ras-related protein Rab-14	RAB14	Ras-related protein Rab-14 OS=Homo sapiens OX=9606 GN=RAB14 PE=1 SV=4 - [RAB14_HUMAN]	72.09	12	13	52	215	23.8819	6.21436	0.865943	1.09237	1.187	1.04844	1.06867	0.93478	1.35216	1.11854	1.06686	0.67568
P02751	Fibronectin	FN1	Fibronectin OS=Homo sapiens OX=9606 GN=FN1 PE=1 SV=4 - [FINC_HUMAN]	19.2	38	38	72	2386	262.46	5.70654	0.964951	0.848951	0.9369	0.916934	1.43992	1.20321	0.987183	1.21011	1.31973	0.0962
P06576	ATP synthase subunit beta, mitochondrial	ATP5F1B	ATP synthase subunit beta, mitochondrial OS=Homo sapiens OX=9606 GN=ATP5F1B PE=1 SV=3 - [ATPB_HUMAN]	32.51	13	13	29	529	56.5246	5.40186	1.02987	0.981957	0.896714	0.969512	1.51182	0.849904	0.958981	1.1069	1.14171	0.546046
P01889	HLA class I histocompatibility antigen, B-7 alpha chain	HLA-B	HLA class I histocompatibility antigen, B-7 alpha chain OS=Homo sapiens OX=9606 GN=HLA-B PE=1 SV=3 - [1B07_HUMAN]	26.24	1	9	39	362	40.435	5.84619	0.677521	0.697551	0.969097	0.78139	0.643618	0.773248	2.17333	1.19673	1.53154	0.451748
P21291	Cysteine and glycine-rich protein 1	CSRP1	Cysteine and glycine-rich protein 1 OS=Homo sapiens OX=9606 GN=CSRP1 PE=1 SV=3 - [CSRP1_HUMAN]	67.88	14	14	43	193	20.5538	8.57275	1.15075	1.32948	1.19684	1.22569	1.04428	0.774295	1.09814	0.972237	0.793216	0.0895215
O00194	Ras-related protein Rab-27B	RAB27B	Ras-related protein Rab-27B OS=Homo sapiens OX=9606 GN=RAB27B PE=1 SV=4 - [RB27B_HUMAN]	50.46	11	11	40	218	24.5922	5.51611	1.05151	1.14309	1.20687	1.13382	1.05829	0.995897	1.27819	1.11079	0.979689	0.823575
P00738	Haptoglobin	HP	Haptoglobin OS=Homo sapiens OX=9606 GN=HP PE=1 SV=1 - [HPT_HUMAN]	41.63	7	16	50	406	45.1766	6.58057	0.626886	0.88703	0.605643	0.70652	0.704639	3.34215	0.828244	1.62501	2.30002	0.347699
P01024	Complement C3	C3	Complement C3 OS=Homo sapiens OX=9606 GN=C3 PE=1 SV=2 - [CO3_HUMAN]	21.77	38	38	75	1663	187.03	6.40479	0.811855	0.817845	0.769848	0.799849	1.13587	1.83217	0.986894	1.31831	1.6482	0.117868
P08758	Annexin A5	ANXA5	Annexin A5 OS=Homo sapiens OX=9606 GN=ANXA5 PE=1 SV=2 - [ANXA5_HUMAN]	46.88	15	16	48	320	35.9144	5.04639	1.17997	1.42865	1.0687	1.22577	0.85971	0.89128	1.00714	0.919377	0.750039	0.0567567
P04439	HLA class I histocompatibility antigen, A-3 alpha chain	HLA-A	HLA class I histocompatibility antigen, A-3 alpha chain OS=Homo sapiens OX=9606 GN=HLA-A PE=1 SV=2 - [1A03_HUMAN]	38.08	2	12	38	365	40.8152	5.99854	0.534234	0.615679	1.53296	0.89429	0.593998	0.566901	2.86711	1.34267	1.50138	0.6164
P51149	Ras-related protein Rab-7a	RAB7A	Ras-related protein Rab-7a OS=Homo sapiens OX=9606 GN=RAB7A PE=1 SV=1 - [RAB7A_HUMAN]	76.33	14	14	38	207	23.4748	6.69775	1.02287	1.1206	1.17773	1.10707	1.00517	0.907753	1.13086	1.01459	0.916469	0.305858
Q7L576	Cytoplasmic FMR1-interacting protein 1	CYFIP1	Cytoplasmic FMR1-interacting protein 1 OS=Homo sapiens OX=9606 GN=CYFIP1 PE=1 SV=1 - [CYFP1_HUMAN]	26.18	33	33	48	1253	145.089	6.90283	1.04169	1.06694	1.1155	1.07471	1.10322	1.03257	1.12067	1.08549	1.01003	0.77066
Q95604	HLA class I histocompatibility antigen, Cw-17 alpha chain	HLA-C	HLA class I histocompatibility antigen, Cw-17 alpha chain OS=Homo sapiens OX=9606 GN=HLA-C PE=1 SV=1 - [1C17_HUMAN]	35.22	1	10	44	372	41.2126	6.80029	0.858053	1.08797	0.70574	0.883922	0.770472	1.93204	0.789986	1.16417	1.31705	0.521889
P20340	Ras-related protein Rab-6A	RAB6A	Ras-related protein Rab-6A OS=Homo sapiens OX=9606 GN=RAB6A PE=1 SV=3 - [RAB6A_HUMAN]	53.37	5	12	51	208	23.5779	5.5415	1.03984	1.0789	1.18656	1.10177	0.943673	0.816932	1.06332	0.941308	0.854363	0.127284
P62140	Serine/threonine-protein phosphatase PP1-beta catalytic subunit	PPP1CB	Serine/threonine-protein phosphatase PP1-beta catalytic subunit OS=Homo sapiens OX=9606 GN=PPP1CB PE=1 SV=3 - [PP1B_HUMAN]	43.43	4	11	33	327	37.1626	6.18896	0.999916	1.05422	1.00366	1.01926	1.09475	1.10944	0.993102	1.06576	1.04562	0.315455
Q9Y613	FH1/FH2 domain-containing protein 1	FHOD1	FH1/FH2 domain-containing protein 1 OS=Homo sapiens OX=9606 GN=FHOD1 PE=1 SV=3 - [FHOD1_HUMAN]	23.2	22	22	38	1164	126.473	6.39209	0.879875	0.963088	0.953467	0.932144	1.14696	0.892794	1.17714	1.0723	1.15036	0.20993
P30443	HLA class I histocompatibility antigen, A-1 alpha chain	HLA-A	HLA class I histocompatibility antigen, A-1 alpha chain OS=Homo sapiens OX=9606 GN=HLA-A PE=1 SV=1 - [1A01_HUMAN]	30.68	2	9	34	365	40.8202	6.53662	1.00863	0.425366	0.463202	0.632401	2.05695	1.04285	0.714509	1.27144	2.01049	0.225031
P01860	Immunoglobulin heavy constant gamma 3	IGHG3	Immunoglobulin heavy constant gamma 3 OS=Homo sapiens OX=9606 GN=IGHG3 PE=1 SV=2 - [IGHG3_HUMAN]	27.59	2	8	35	377	41.2604	7.89893	0.754301	0.846911	0.602958	0.734723	0.90882	2.4009	0.860361	1.39003	1.8919	0.268663
P62136	Serine/threonine-protein phosphatase PP1-alpha catalytic subunit	PPP1CA	Serine/threonine-protein phosphatase PP1-alpha catalytic subunit OS=Homo sapiens OX=9606 GN=PPP1CA PE=1 SV=1 - [PP1A_HUMAN]	43.33	3	11	33	330	37.4878	6.32861	0.921898	0.882068	0.883557	0.895841	0.933762	1.00555	0.82158	0.920298	1.0273	0.680082
P23526	Adenosylhomocysteinase	AHCY	Adenosylhomocysteinase OS=Homo sapiens OX=9606 GN=AHCY PE=1 SV=4 - [SAHH_HUMAN]	27.08	10	11	38	432	47.6852	6.34131	0.903205	0.852466	0.849401	0.868358	1.09338	1.24066	0.958973	1.09767	1.26408	0.0510375
P27824	Calnexin	CANX	Calnexin OS=Homo sapiens OX=9606 GN=CANX PE=1 SV=2 - [CALX_HUMAN]	20.95	13	13	35	592	67.5259	4.60205	0.991394	0.97464	0.882434	0.949489	1.83384	0.872806	1.17131	1.29265	1.36142	0.296391
Q8WUM4	Programmed cell death 6-interacting protein	PDCD6IP	Programmed cell death 6-interacting protein OS=Homo sapiens OX=9606 GN=PDCD6IP PE=1 SV=1 - [PDC6I_HUMAN]	33.41	31	31	60	868	95.9631	6.52197	1.03395	1.14842	1.2224	1.13492	0.992506	0.928185	1.09329	1.00466	0.885225	0.14847
P18054	Arachidonate 12-lipoxygenase, 12S-type	ALOX12	Arachidonate 12-lipoxygenase, 12S-type OS=Homo sapiens OX=9606 GN=ALOX12 PE=1 SV=4 - [LOX12_HUMAN]	27.75	16	16	40	663	75.6453	6.21436	1.13506	1.02636	0.999385	1.0536	1.34691	0.951748	1.08472	1.12779	1.07041	0.579736
P10809	60 kDa heat shock protein, mitochondrial	HSPD1	60 kDa heat shock protein, mitochondrial OS=Homo sapiens OX=9606 GN=HSPD1 PE=1 SV=2 - [CH60_HUMAN]	35.95	18	18	40	573	61.0164	5.87158	1.10327	1.15532	1.04539	1.10133	1.34664	0.742896	0.927395	1.00564	0.913122	0.625821
P00747	Plasminogen	PLG	Plasminogen OS=Homo sapiens OX=9606 GN=PLG PE=1 SV=2 - [PLMN_HUMAN]	28.52	21	22	55	810	90.5102	7.23975	0.97719	0.890179	0.966525	0.944632	1.21433	1.33409	1.03295	1.19379	1.26376	0.0531844
P01033	Metalloproteinase inhibitor 1	TIMP1	Metalloproteinase inhibitor 1 OS=Homo sapiens OX=9606 GN=TIMP1 PE=1 SV=1 - [TIMP1_HUMAN]	36.23	6	6	32	207	23.1555	8.104	1.15495	0.999048	1.13213	1.09538	1.24606	1.1611	1.09786	1.16834	1.06661	0.323529
Q16543	Hsp90 co-chaperone Cdc37	CDC37	Hsp90 co-chaperone Cdc37 OS=Homo sapiens OX=9606 GN=CDC37 PE=1 SV=1 - [CDC37_HUMAN]	29.37	9	9	25	378	44.44	5.24951	1.28564	1.22841	1.15104	1.2217	1.05207	0.798332	1.05304	0.967814	0.792189	0.0529016
P16615	Sarcoplasmic/endoplasmic reticulum calcium ATPase 2	ATP2A2	Sarcoplasmic/endoplasmic reticulum calcium ATPase 2 OS=Homo sapiens OX=9606 GN=ATP2A2 PE=1 SV=1 - [AT2A2_HUMAN]	25.43	19	26	47	1042	114.683	5.33838	0.86782	0.798183	0.80067	0.822224	1.85571	0.981075	1.11072	1.31584	1.60034	0.145393
P16190	HLA class I histocompatibility antigen, A-33 alpha chain	HLA-A	HLA class I histocompatibility antigen, A-33 alpha chain OS=Homo sapiens OX=9606 GN=HLA-A PE=1 SV=3 - [1A33_HUMAN]	33.97	1	10	34	365	40.8662	6.69775	0.810539	0.741563	0.745331	0.765811	0.811995	1.45981	1.75017	1.34066	1.75064	0.107684
P37840	Alpha-synuclein	SNCA	Alpha-synuclein OS=Homo sapiens OX=9606 GN=SNCA PE=1 SV=1 - [SYUA_HUMAN]	54.29	6	6	29	140	14.4512	4.70361	0.83889	0.882788	1.00037	0.907349	1.53276	1.03359	1.07304	1.21313	1.33701	0.141619
P10644	cAMP-dependent protein kinase type I-alpha regulatory subunit	PRKAR1A	cAMP-dependent protein kinase type I-alpha regulatory subunit OS=Homo sapiens OX=9606 GN=PRKAR1A PE=1 SV=1 - [KAP0_HUMAN]	39.9	14	16	41	381	42.955	5.35107	0.994527	1.0955	1.03473	1.04158	1.11418	1.06531	1.03335	1.07095	1.02819	0.478507
P02533	Keratin, type I cytoskeletal 14	KRT14	Keratin, type I cytoskeletal 14 OS=Homo sapiens OX=9606 GN=KRT14 PE=1 SV=4 - [K1C14_HUMAN]	32.42	5	17	46	472	51.5294	5.16064	0.541158	0.504551	0.454821	0.500177	2.25104	1.01889	0.992934	1.42096	2.84091	0.0912051
P01859	Immunoglobulin heavy constant gamma 2	IGHG2	Immunoglobulin heavy constant gamma 2 OS=Homo sapiens OX=9606 GN=IGHG2 PE=1 SV=2 - [IGHG2_HUMAN]	29.14	3	8	28	326	35.8778	7.59131	0.829202	0.973404	1.02566	0.942754	0.905559	1.96885	1.0065	1.29364	1.37219	0.365293
P35442	Thrombospondin-2	THBS2	Thrombospondin-2 OS=Homo sapiens OX=9606 GN=THBS2 PE=1 SV=2 - [TSP2_HUMAN]	4.78	1	5	33	1172	129.908	4.83057	0.940575	1.08945	1.57517	1.20173	0.959496	0.893224	1.3267	1.05981	0.881898	0.577335
Q0ZGT2	Nexilin	NEXN	Nexilin OS=Homo sapiens OX=9606 GN=NEXN PE=1 SV=1 - [NEXN_HUMAN]	25.33	20	20	59	675	80.6087	5.32568	0.974856	1.03957	0.919423	0.97795	1.20338	0.932734	1.07965	1.07192	1.09609	0.333848
P01891	HLA class I histocompatibility antigen, A-68 alpha chain	HLA-A	HLA class I histocompatibility antigen, A-68 alpha chain OS=Homo sapiens OX=9606 GN=HLA-A PE=1 SV=4 - [1A68_HUMAN]	32.33	1	10	36	365	40.8831	6.69775	0.851944	0.974085	0.79439	0.873473	0.783627	1.21351	0.70903	0.902056	1.03272	0.871571
P01876	Immunoglobulin heavy constant alpha 1	IGHA1	Immunoglobulin heavy constant alpha 1 OS=Homo sapiens OX=9606 GN=IGHA1 PE=1 SV=2 - [IGHA1_HUMAN]	30.88	4	8	27	353	37.6306	6.50732	0.768249	1.01268	0.605329	0.795421	0.903934	2.3361	0.671272	1.30377	1.63909	0.394869
P30487	HLA class I histocompatibility antigen, B-49 alpha chain	HLA-B	HLA class I histocompatibility antigen, B-49 alpha chain OS=Homo sapiens OX=9606 GN=HLA-B PE=1 SV=2 - [1B49_HUMAN]	22.93	1	8	34	362	40.5562	6.46826	0.652603	1.28901	0.50299	0.814869	0.621445	3.11323	0.569233	1.43463	1.76057	0.517096
P25705	ATP synthase subunit alpha, mitochondrial	ATP5F1A	ATP synthase subunit alpha, mitochondrial OS=Homo sapiens OX=9606 GN=ATP5F1A PE=1 SV=1 - [ATPA_HUMAN]	30.02	16	16	39	553	59.7136	9.12939	0.890401	0.939115	0.892531	0.907349	1.62356	0.852697	1.11953	1.1986	1.32099	0.26801
P13224	Platelet glycoprotein Ib beta chain	GP1BB	Platelet glycoprotein Ib beta chain OS=Homo sapiens OX=9606 GN=GP1BB PE=1 SV=1 - [GP1BB_HUMAN]	23.79	5	5	30	206	21.7038	9.30518	0.79489	0.923563	0.927216	0.88189	1.14246	0.940191	2.00406	1.36224	1.54468	0.218143
P18463	HLA class I histocompatibility antigen, B-37 alpha chain	HLA-B	HLA class I histocompatibility antigen, B-37 alpha chain OS=Homo sapiens OX=9606 GN=HLA-B PE=1 SV=1 - [1B37_HUMAN]	22.93	1	8	35	362	40.4311	6.15088	1.02219	0.837304	0.807254	0.888914	1.64393	0.933844	1.04057	1.20611	1.35684	0.241738
P62942	Peptidyl-prolyl cis-trans isomerase FKBP1A	FKBP1A	Peptidyl-prolyl cis-trans isomerase FKBP1A OS=Homo sapiens OX=9606 GN=FKBP1A PE=1 SV=2 - [FKB1A_HUMAN]	41.67	4	4	20	108	11.9431	8.1626	1.10045	0.837079	1.30655	1.08136	0.901073	0.810663	1.13647	0.949401	0.877969	0.473624
Q15555	Microtubule-associated protein RP/EB family member 2	MAPRE2	Microtubule-associated protein RP/EB family member 2 OS=Homo sapiens OX=9606 GN=MAPRE2 PE=1 SV=1 - [MARE2_HUMAN]	43.12	11	13	45	327	37.0082	5.56689	1.21847	1.15822	1.19743	1.19137	0.986736	0.693164	1.09285	0.92425	0.775787	0.0915571
P61018	Ras-related protein Rab-4B	RAB4B	Ras-related protein Rab-4B OS=Homo sapiens OX=9606 GN=RAB4B PE=1 SV=1 - [RAB4B_HUMAN]	37.56	4	7	32	213	23.5719	6.06201	0.955936	0.982423	0.947755	0.962038	0.840169	0.804576	0.957568	0.867437	0.901667	0.116625
P50851	Lipopolysaccharide-responsive and beige-like anchor protein	LRBA	Lipopolysaccharide-responsive and beige-like anchor protein OS=Homo sapiens OX=9606 GN=LRBA PE=1 SV=4 - [LRBA_HUMAN]	10.09	28	28	44	2863	318.906	5.60498	0.96663	0.925482	1.00895	0.967021	1.03461	0.994865	1.01691	1.01546	1.05009	0.143807
Q14247	Src substrate cortactin	CTTN	Src substrate cortactin OS=Homo sapiens OX=9606 GN=CTTN PE=1 SV=2 - [SRC8_HUMAN]	33.27	17	17	38	550	61.5485	5.40186	0.671047	0.691116	0.611939	0.658034	2.16543	1.22946	0.912351	1.43574	2.18187	0.10803
P01009	Alpha-1-antitrypsin	SERPINA1	Alpha-1-antitrypsin OS=Homo sapiens OX=9606 GN=SERPINA1 PE=1 SV=3 - [A1AT_HUMAN]	34.69	16	16	43	418	46.707	5.59229	0.926083	1.00617	0.811143	0.914464	1.04634	1.92457	0.990158	1.32036	1.44386	0.257692
P13489	Ribonuclease inhibitor	RNH1	Ribonuclease inhibitor OS=Homo sapiens OX=9606 GN=RNH1 PE=1 SV=2 - [RINI_HUMAN]	32.54	13	13	29	461	49.9411	4.81787	0.884798	0.975269	0.978812	0.946293	1.03587	0.983003	1.15242	1.0571	1.11709	0.132328
O15400	Syntaxin-7	STX7	Syntaxin-7 OS=Homo sapiens OX=9606 GN=STX7 PE=1 SV=4 - [STX7_HUMAN]	46.74	10	11	27	261	29.7973	5.5542	1.05758	1.04336	0.934223	1.01172	0.984924	1.00562	0.914794	0.968445	0.957225	0.415432
Q9H479	Fructosamine-3-kinase	FN3K	Fructosamine-3-kinase OS=Homo sapiens OX=9606 GN=FN3K PE=1 SV=1 - [FN3K_HUMAN]	24.27	6	6	21	309	35.1489	7.54736	1.65993	0.950768	1.49079	1.36716	0.72275	0.685788	0.944062	0.7842	0.573597	0.0632548
P07602	Prosaposin	PSAP	Prosaposin OS=Homo sapiens OX=9606 GN=PSAP PE=1 SV=2 - [SAP_HUMAN]	24.62	13	13	25	524	58.0739	5.17334	0.921229	0.939597	0.972958	0.944594	1.42817	1.21229	1.0237	1.22139	1.29303	0.0785853
P46109	Crk-like protein	CRKL	Crk-like protein OS=Homo sapiens OX=9606 GN=CRKL PE=1 SV=1 - [CRKL_HUMAN]	44.88	12	12	25	303	33.7559	6.7417	1.15615	1.39608	1.23609	1.26277	0.918561	0.905409	1.1349	0.986292	0.781053	0.0542758
P20073	Annexin A7	ANXA7	Annexin A7 OS=Homo sapiens OX=9606 GN=ANXA7 PE=1 SV=3 - [ANXA7_HUMAN]	24.8	12	12	20	488	52.7058	5.68115	1.06451	1.04094	1.07455	1.06	1.10442	0.880846	1.26712	1.08413	1.02276	0.840536
Q13464	Rho-associated protein kinase 1	ROCK1	Rho-associated protein kinase 1 OS=Homo sapiens OX=9606 GN=ROCK1 PE=1 SV=1 - [ROCK1_HUMAN]	22.6	23	33	55	1354	158.076	5.89697	1.00253	0.967256	0.948747	0.972844	1.00828	1.13165	1.02674	1.05555	1.08502	0.117242
P24557	Thromboxane-A synthase	TBXAS1	Thromboxane-A synthase OS=Homo sapiens OX=9606 GN=TBXAS1 PE=1 SV=3 - [THAS_HUMAN]	26.08	13	13	21	533	60.4791	7.62061	0.926143	0.945209	0.908966	0.926773	1.57023	0.994273	1.01552	1.19334	1.28763	0.230901
P02538	Keratin, type II cytoskeletal 6A	KRT6A	Keratin, type II cytoskeletal 6A OS=Homo sapiens OX=9606 GN=KRT6A PE=1 SV=3 - [K2C6A_HUMAN]	26.77	6	18	47	564	60.0083	8.00146	0.667681	0.643876	0.634621	0.648726	1.42516	0.792459	0.766146	0.994589	1.53314	0.184012
P00739	Haptoglobin-related protein	HPR	Haptoglobin-related protein OS=Homo sapiens OX=9606 GN=HPR PE=2 SV=2 - [HPTR_HUMAN]	27.3	1	10	33	348	39.0047	7.09326	0.713732	0.672352	0.556808	0.647631	0.866038	2.00934	0.795949	1.22377	1.88962	0.219476
Q96E17	Ras-related protein Rab-3C	RAB3C	Ras-related protein Rab-3C OS=Homo sapiens OX=9606 GN=RAB3C PE=2 SV=1 - [RAB3C_HUMAN]	18.5	2	4	27	227	25.9356	5.23682	0.874053	1.05517	1.00626	0.978495	1.10823	1.05284	1.23472	1.13193	1.15681	0.114719
P54920	Alpha-soluble NSF attachment protein	NAPA	Alpha-soluble NSF attachment protein OS=Homo sapiens OX=9606 GN=NAPA PE=1 SV=3 - [SNAA_HUMAN]	56.95	14	14	26	295	33.2113	5.36377	0.98078	1.10471	1.12048	1.06866	1.04556	0.930341	1.17558	1.05049	0.983003	0.838406
Q16643	Drebrin	DBN1	Drebrin OS=Homo sapiens OX=9606 GN=DBN1 PE=1 SV=4 - [DREB_HUMAN]	20.96	12	12	31	649	71.3854	4.44971	0.936972	0.979861	1.04816	0.988331	1.23536	0.896303	1.0774	1.06969	1.08232	0.474453
Q92619	Rho GTPase-activating protein 45	ARHGAP45	Rho GTPase-activating protein 45 OS=Homo sapiens OX=9606 GN=ARHGAP45 PE=1 SV=2 - [HMHA1_HUMAN]	16.73	20	20	40	1136	124.536	6.1001	1.01528	0.955607	1.00916	0.993349	1.05125	1.06312	0.948772	1.02105	1.02788	0.535875
Q06187	Tyrosine-protein kinase BTK	BTK	Tyrosine-protein kinase BTK OS=Homo sapiens OX=9606 GN=BTK PE=1 SV=3 - [BTK_HUMAN]	25.95	15	16	29	659	76.2324	7.76709	1.00619	1.08378	1.08624	1.05874	0.99135	0.894365	1.07753	0.987748	0.932949	0.295756
P41240	Tyrosine-protein kinase CSK	CSK	Tyrosine-protein kinase CSK OS=Homo sapiens OX=9606 GN=CSK PE=1 SV=1 - [CSK_HUMAN]	43.11	18	18	34	450	50.6717	7.06396	1.01295	1.09342	1.06669	1.05769	1.03074	0.896926	1.14962	1.02576	0.969818	0.698725
Q13561	Dynactin subunit 2	DCTN2	Dynactin subunit 2 OS=Homo sapiens OX=9606 GN=DCTN2 PE=1 SV=4 - [DCTN2_HUMAN]	38.9	14	15	29	401	44.2039	5.21143	1.03141	1.06012	1.03889	1.04347	1.22868	0.907735	1.06793	1.06811	1.02361	0.804247
P07948	Tyrosine-protein kinase Lyn	LYN	Tyrosine-protein kinase Lyn OS=Homo sapiens OX=9606 GN=LYN PE=1 SV=3 - [LYN_HUMAN]	30.27	13	15	42	512	58.5368	7.10791	1.04759	1.13256	1.14403	1.10806	0.961109	0.987223	1.30154	1.08329	0.977645	0.83797
Q9Y4L1	Hypoxia up-regulated protein 1	HYOU1	Hypoxia up-regulated protein 1 OS=Homo sapiens OX=9606 GN=HYOU1 PE=1 SV=1 - [HYOU1_HUMAN]	17.92	17	17	32	999	111.266	5.22412	1.08231	1.1041	1.07431	1.08691	0.984734	0.940172	1.05828	0.994396	0.914888	0.0599915
Q9UQ80	Proliferation-associated protein 2G4	PA2G4	Proliferation-associated protein 2G4 OS=Homo sapiens OX=9606 GN=PA2G4 PE=1 SV=3 - [PA2G4_HUMAN]	28.43	11	11	27	394	43.7592	6.55127	1.08669	1.23175	1.30513	1.20786	0.991448	0.8052	1.21723	1.00463	0.831742	0.207527
Q01813	ATP-dependent 6-phosphofructokinase, platelet type	PFKP	ATP-dependent 6-phosphofructokinase, platelet type OS=Homo sapiens OX=9606 GN=PFKP PE=1 SV=2 - [PFKAP_HUMAN]	21.05	14	17	26	784	85.5415	7.54736	0.938968	0.901263	1.00429	0.948175	1.26638	0.787905	1.45168	1.16866	1.23253	0.332205
Q9NVA2	Septin-11	SEPT11	Septin-11 OS=Homo sapiens OX=9606 GN=SEPT11 PE=1 SV=3 - [SEP11_HUMAN]	33.8	4	16	38	429	49.3672	6.81494	1.06605	1.29663	1.08791	1.15019	0.90699	0.903031	1.02854	0.946186	0.822632	0.0726358
P63000	Ras-related C3 botulinum toxin substrate 1	RAC1	Ras-related C3 botulinum toxin substrate 1 OS=Homo sapiens OX=9606 GN=RAC1 PE=1 SV=1 - [RAC1_HUMAN]	31.25	2	6	28	192	21.4362	8.49951	1.12194	1.08206	1.22501	1.143	1.1545	1.13751	1.10076	1.13092	0.98943	0.803489
P04004	Vitronectin	VTN	Vitronectin OS=Homo sapiens OX=9606 GN=VTN PE=1 SV=1 - [VTNC_HUMAN]	20.08	9	9	27	478	54.2712	5.79541	0.975329	0.944959	0.906586	0.942291	1.18572	1.43372	1.01634	1.21193	1.28615	0.0931325
P35241	Radixin	RDX	Radixin OS=Homo sapiens OX=9606 GN=RDX PE=1 SV=1 - [RADI_HUMAN]	22.47	4	17	54	583	68.5214	6.3667	0.938662	0.987648	0.873779	0.933363	0.85366	1.06041	0.892674	0.935581	1.00238	0.976729
Q9UI15	Transgelin-3	TAGLN3	Transgelin-3 OS=Homo sapiens OX=9606 GN=TAGLN3 PE=1 SV=2 - [TAGL3_HUMAN]	14.07	1	2	8	199	22.4581	7.32764	1.17323	1.38765	1.19207	1.25099	0.953657	0.747743	1.12388	0.941761	0.752816	0.0739135
P32119	Peroxiredoxin-2	PRDX2	Peroxiredoxin-2 OS=Homo sapiens OX=9606 GN=PRDX2 PE=1 SV=5 - [PRDX2_HUMAN]	35.86	7	8	21	198	21.8782	5.97314	1.06097	1.28097	0.978149	1.1067	0.991629	1.0157	0.898412	0.968579	0.875198	0.228279
Q9Y3F4	Serine-threonine kinase receptor-associated protein	STRAP	Serine-threonine kinase receptor-associated protein OS=Homo sapiens OX=9606 GN=STRAP PE=1 SV=1 - [STRAP_HUMAN]	36.57	11	11	27	350	38.414	5.12256	1.1257	1.2304	1.25703	1.20438	0.947214	0.793569	1.17867	0.97315	0.80801	0.123664
O60506	Heterogeneous nuclear ribonucleoprotein Q	SYNCRIP	Heterogeneous nuclear ribonucleoprotein Q OS=Homo sapiens OX=9606 GN=SYNCRIP PE=1 SV=2 - [HNRPQ_HUMAN]	20.06	11	11	23	623	69.5596	8.5874	1.14307	1.21663	1.25822	1.20597	0.815112	0.640884	1.11844	0.858146	0.71158	0.0725012
P14314	Glucosidase 2 subunit beta	PRKCSH	Glucosidase 2 subunit beta OS=Homo sapiens OX=9606 GN=PRKCSH PE=1 SV=2 - [GLU2B_HUMAN]	21.59	12	12	28	528	59.3878	4.41162	1.10234	1.2861	1.02125	1.13656	1.15196	0.914898	1.01043	1.02576	0.902515	0.348016
O14745	Na(+)/H(+) exchange regulatory cofactor NHE-RF1	SLC9A3R1	Na(+)/H(+) exchange regulatory cofactor NHE-RF1 OS=Homo sapiens OX=9606 GN=SLC9A3R1 PE=1 SV=4 - [NHRF1_HUMAN]	33.8	12	12	25	358	38.8446	5.77002	0.899409	1.04583	0.89451	0.946582	1.08891	1.12934	0.992593	1.07028	1.13068	0.12587
Q8TF42	Ubiquitin-associated and SH3 domain-containing protein B	UBASH3B	Ubiquitin-associated and SH3 domain-containing protein B OS=Homo sapiens OX=9606 GN=UBASH3B PE=1 SV=2 - [UBS3B_HUMAN]	30.2	19	19	33	649	72.6494	6.93213	1.05669	0.985143	1.19364	1.07849	1.00675	0.919982	1.05038	0.992371	0.920148	0.298754
O15117	FYN-binding protein 1	FYB1	FYN-binding protein 1 OS=Homo sapiens OX=9606 GN=FYB1 PE=1 SV=2 - [FYB1_HUMAN]	13.28	11	11	21	783	85.3351	6.48096	1.07206	1.09523	0.93854	1.03528	1.04022	1.01887	0.890182	0.983092	0.949594	0.483686
O43639	Cytoplasmic protein NCK2	NCK2	Cytoplasmic protein NCK2 OS=Homo sapiens OX=9606 GN=NCK2 PE=1 SV=2 - [NCK2_HUMAN]	36.32	12	14	32	380	42.8885	6.94678	1.05293	1.13042	1.00799	1.06378	0.9697	0.930888	1.06231	0.987631	0.928417	0.223414
P33176	Kinesin-1 heavy chain	KIF5B	Kinesin-1 heavy chain OS=Homo sapiens OX=9606 GN=KIF5B PE=1 SV=1 - [KINH_HUMAN]	20.77	19	19	28	963	109.617	6.50732	0.926727	0.933941	1.03098	0.963881	1.00025	0.938122	1.19707	1.04515	1.08431	0.393071
Q15365	Poly(rC)-binding protein 1	PCBP1	Poly(rC)-binding protein 1 OS=Homo sapiens OX=9606 GN=PCBP1 PE=1 SV=2 - [PCBP1_HUMAN]	27.53	5	9	26	356	37.4739	7.09326	1.12163	1.12073	1.26901	1.17045	0.947017	0.683173	1.04693	0.892374	0.762416	0.0799468
P09525	Annexin A4	ANXA4	Annexin A4 OS=Homo sapiens OX=9606 GN=ANXA4 PE=1 SV=4 - [ANXA4_HUMAN]	34.48	8	9	18	319	35.8601	6.12549	0.92403	0.997501	0.98151	0.96768	1.07067	1.0268	1.601	1.23283	1.274	0.226873
P0DOY2	Immunoglobulin lambda constant 2	IGLC2	Immunoglobulin lambda constant 2 OS=Homo sapiens OX=9606 GN=IGLC2 PE=1 SV=1 - [IGLC2_HUMAN]	55.66	2	4	14	106	11.2865	7.23975	0.931892	1.11292	0.784669	0.943161	1.00677	1.80123	0.865399	1.22447	1.29826	0.410424
P02766	Transthyretin	TTR	Transthyretin OS=Homo sapiens OX=9606 GN=TTR PE=1 SV=1 - [TTHY_HUMAN]	22.45	4	4	12	147	15.877	5.75732	1.1476	0.929806	1.15382	1.07708	1.16073	1.42276	1.38362	1.32237	1.22774	0.0894803
P17858	ATP-dependent 6-phosphofructokinase, liver type	PFKL	ATP-dependent 6-phosphofructokinase, liver type OS=Homo sapiens OX=9606 GN=PFKL PE=1 SV=6 - [PFKAL_HUMAN]	15	7	10	13	780	84.9642	7.50342	0.826874	0.86252	0.939769	0.876388	1.42632	0.997884	1.57009	1.33143	1.51922	0.0600886
Q7LDG7	RAS guanyl-releasing protein 2	RASGRP2	RAS guanyl-releasing protein 2 OS=Homo sapiens OX=9606 GN=RASGRP2 PE=1 SV=1 - [GRP2_HUMAN]	23.81	13	13	22	609	69.2044	7.79639	0.997458	0.975973	1.05309	1.00884	1.5456	0.833967	1.36907	1.24955	1.23859	0.325939
P18085	ADP-ribosylation factor 4	ARF4	ADP-ribosylation factor 4 OS=Homo sapiens OX=9606 GN=ARF4 PE=1 SV=3 - [ARF4_HUMAN]	47.78	3	8	14	180	20.4977	7.13721	0.818018	0.869272	0.926332	0.871207	1.54979	1.03496	1.81744	1.4674	1.68433	0.061796
P04792	Heat shock protein beta-1	HSPB1	Heat shock protein beta-1 OS=Homo sapiens OX=9606 GN=HSPB1 PE=1 SV=2 - [HSPB1_HUMAN]	39.02	8	8	24	205	22.7685	6.40479	0.750368	1.0468	1.10388	0.967016	0.762424	1.00296	0.975388	0.91359	0.944751	0.709153
O75791	GRB2-related adapter protein 2	GRAP2	GRB2-related adapter protein 2 OS=Homo sapiens OX=9606 GN=GRAP2 PE=1 SV=1 - [GRAP2_HUMAN]	23.94	8	8	15	330	37.8857	6.94678	1.32407	1.05386	1.13889	1.17228	0.938976	0.763132	0.978235	0.893448	0.762147	0.054608
Q02153	Guanylate cyclase soluble subunit beta-1	GUCY1B1	Guanylate cyclase soluble subunit beta-1 OS=Homo sapiens OX=9606 GN=GUCY1B1 PE=1 SV=1 - [GCYB1_HUMAN]	20.03	12	12	20	619	70.4696	5.35107	1.11007	1.07203	1.23283	1.13831	0.968678	0.876702	1.11666	0.987347	0.867379	0.150689
P04083	Annexin A1	ANXA1	Annexin A1 OS=Homo sapiens OX=9606 GN=ANXA1 PE=1 SV=2 - [ANXA1_HUMAN]	16.18	5	5	12	346	38.69	7.02002	0.959899	1.07093	1.05367	1.02817	1.00038	0.679847	1.13016	0.936796	0.911132	0.544655
P17980	26S proteasome regulatory subunit 6A	PSMC3	26S proteasome regulatory subunit 6A OS=Homo sapiens OX=9606 GN=PSMC3 PE=1 SV=3 - [PRS6A_HUMAN]	29.38	12	12	17	439	49.1725	5.23682	1.06922	1.1338	1.11256	1.10519	1.1084	0.84735	1.13633	1.03069	0.932593	0.472261
P69905	Hemoglobin subunit alpha	HBA1	Hemoglobin subunit alpha OS=Homo sapiens OX=9606 GN=HBA1 PE=1 SV=2 - [HBA_HUMAN]	46.48	6	6	26	142	15.2479	8.67529	1.11167	0.999083	0.899988	1.00358	1.13101	1.07479	0.954324	1.05337	1.04962	0.568974
P51659	Peroxisomal multifunctional enzyme type 2	HSD17B4	Peroxisomal multifunctional enzyme type 2 OS=Homo sapiens OX=9606 GN=HSD17B4 PE=1 SV=3 - [DHB4_HUMAN]	25	18	18	22	736	79.6363	8.83643	1.14878	1.16928	1.06067	1.12624	1.15559	0.817091	0.953028	0.975235	0.865921	0.219544
P01861	Immunoglobulin heavy constant gamma 4	IGHG4	Immunoglobulin heavy constant gamma 4 OS=Homo sapiens OX=9606 GN=IGHG4 PE=1 SV=1 - [IGHG4_HUMAN]	31.19	2	7	17	327	35.9179	7.35693	0.999202	1.07802	1.11572	1.06432	1.15746	1.1835	0.863032	1.068	1.00346	0.974511
P02763	Alpha-1-acid glycoprotein 1	ORM1	Alpha-1-acid glycoprotein 1 OS=Homo sapiens OX=9606 GN=ORM1 PE=1 SV=1 - [A1AG1_HUMAN]	34.33	4	6	17	201	23.4968	5.021	0.718316	1.03759	0.658394	0.804768	0.914795	2.68824	0.862469	1.4885	1.8496	0.326124
Q8N392	Rho GTPase-activating protein 18	ARHGAP18	Rho GTPase-activating protein 18 OS=Homo sapiens OX=9606 GN=ARHGAP18 PE=1 SV=3 - [RHG18_HUMAN]	20.66	13	13	25	663	74.9299	6.44287	0.84765	0.910175	0.936849	0.898225	1.35403	0.995273	1.18404	1.17778	1.31123	0.0591486
Q9NQ75	Cas scaffolding protein family member 4	CASS4	Cas scaffolding protein family member 4 OS=Homo sapiens OX=9606 GN=CASS4 PE=1 SV=2 - [CASS4_HUMAN]	17.18	12	12	17	786	87.0902	7.07861	0.96136	0.987625	0.995982	0.981656	0.995114	0.913601	1.01202	0.973578	0.991771	0.813846
Q9H223	EH domain-containing protein 4	EHD4	EH domain-containing protein 4 OS=Homo sapiens OX=9606 GN=EHD4 PE=1 SV=1 - [EHD4_HUMAN]	13.68	2	8	18	541	61.1365	6.75635	1.01245	1.16656	1.1207	1.0999	0.88715	1.18189	1.18953	1.08619	0.987533	0.906408
Q13404	Ubiquitin-conjugating enzyme E2 variant 1	UBE2V1	Ubiquitin-conjugating enzyme E2 variant 1 OS=Homo sapiens OX=9606 GN=UBE2V1 PE=1 SV=2 - [UB2V1_HUMAN]	68.03	7	11	30	147	16.4843	7.92822	1.08957	0.976793	0.968113	1.01149	0.952316	1.2806	0.950724	1.06121	1.04916	0.691392
Q9H2G2	STE20-like serine/threonine-protein kinase	SLK	STE20-like serine/threonine-protein kinase OS=Homo sapiens OX=9606 GN=SLK PE=1 SV=1 - [SLK_HUMAN]	5.34	7	8	60	1235	142.607	5.14795	0.655419	0.673008	0.597683	0.642037	0.658824	0.519909	0.63746	0.605398	0.942933	0.494639
P01042	Kininogen-1	KNG1	Kininogen-1 OS=Homo sapiens OX=9606 GN=KNG1 PE=1 SV=2 - [KNG1_HUMAN]	22.36	14	14	23	644	71.9122	6.81494	0.86928	0.925021	0.902505	0.898935	1.0473	1.72851	0.958829	1.24488	1.38484	0.228747
P02042	Hemoglobin subunit delta	HBD	Hemoglobin subunit delta OS=Homo sapiens OX=9606 GN=HBD PE=1 SV=2 - [HBD_HUMAN]	52.38	2	7	15	147	16.0453	8.04541	0.98542	0.9845	0.987337	0.985752	1.08197	1.13907	0.911773	1.04427	1.05937	0.43969
P14770	Platelet glycoprotein IX	GP9	Platelet glycoprotein IX OS=Homo sapiens OX=9606 GN=GP9 PE=1 SV=3 - [GPIX_HUMAN]	35.59	6	6	24	177	19.0337	6.34131	0.760561	0.839356	0.81588	0.805266	1.16479	0.980736	1.68245	1.27599	1.58456	0.0898921
P38606	V-type proton ATPase catalytic subunit A	ATP6V1A	V-type proton ATPase catalytic subunit A OS=Homo sapiens OX=9606 GN=ATP6V1A PE=1 SV=2 - [VATA_HUMAN]	21.72	13	13	25	617	68.2605	5.51611	1.10791	1.01393	1.02317	1.04834	1.09748	0.904641	1.13889	1.047	0.998724	0.987161
O43488	Aflatoxin B1 aldehyde reductase member 2	AKR7A2	Aflatoxin B1 aldehyde reductase member 2 OS=Homo sapiens OX=9606 GN=AKR7A2 PE=1 SV=3 - [ARK72_HUMAN]	29.25	9	9	18	359	39.5637	7.1665	1.27708	1.05822	1.22243	1.18591	0.976562	0.788306	1.0058	0.923555	0.778771	0.05032
Q9Y2A7	Nck-associated protein 1	NCKAP1	Nck-associated protein 1 OS=Homo sapiens OX=9606 GN=NCKAP1 PE=1 SV=1 - [NCKP1_HUMAN]	16.31	18	19	28	1128	128.707	6.62451	1.04826	1.01652	1.1192	1.06133	1.04784	1.04665	1.06661	1.0537	0.992812	0.817913
Q9Y277	Voltage-dependent anion-selective channel protein 3	VDAC3	Voltage-dependent anion-selective channel protein 3 OS=Homo sapiens OX=9606 GN=VDAC3 PE=1 SV=1 - [VDAC3_HUMAN]	32.51	7	8	12	283	30.6393	8.66064	0.864669	0.904451	0.892428	0.887183	1.94019	0.809035	1.30927	1.35283	1.52486	0.228105
P84095	Rho-related GTP-binding protein RhoG	RHOG	Rho-related GTP-binding protein RhoG OS=Homo sapiens OX=9606 GN=RHOG PE=1 SV=1 - [RHOG_HUMAN]	10.47	1	2	12	191	21.2949	8.11865	0.862005	0.787001	0.742076	0.797027	0.983725	1.02511	0.759463	0.922766	1.15776	0.233306
Q8IUI8	Cytokine receptor-like factor 3	CRLF3	Cytokine receptor-like factor 3 OS=Homo sapiens OX=9606 GN=CRLF3 PE=1 SV=2 - [CRLF3_HUMAN]	25.34	10	10	22	442	49.7349	5.13525	1.04435	1.03296	1.02033	1.03255	1.05263	1.07209	0.999602	1.04144	1.00861	0.715699
P58546	Myotrophin	MTPN	Myotrophin OS=Homo sapiens OX=9606 GN=MTPN PE=1 SV=2 - [MTPN_HUMAN]	37.29	5	5	15	118	12.8866	5.51611	1.03307	1.04808	1.16747	1.08287	1.25011	0.997079	1.35105	1.19941	1.10762	0.362704
P02774	Vitamin D-binding protein	GC	Vitamin D-binding protein OS=Homo sapiens OX=9606 GN=GC PE=1 SV=1 - [VTDB_HUMAN]	22.57	10	10	25	474	52.929	5.5415	0.936366	0.983457	0.958069	0.959298	1.12527	1.70497	1.02384	1.28469	1.3392	0.200639
Q96QK1	Vacuolar protein sorting-associated protein 35	VPS35	Vacuolar protein sorting-associated protein 35 OS=Homo sapiens OX=9606 GN=VPS35 PE=1 SV=2 - [VPS35_HUMAN]	18.47	13	13	17	796	91.6489	5.49072	0.955136	1.07597	1.10728	1.04613	1.10264	0.865383	1.19529	1.05444	1.00794	0.942703
Q15366	Poly(rC)-binding protein 2	PCBP2	Poly(rC)-binding protein 2 OS=Homo sapiens OX=9606 GN=PCBP2 PE=1 SV=1 - [PCBP2_HUMAN]	20	3	7	22	365	38.5556	6.78564	1.02683	1.03555	1.15376	1.07205	1.06607	0.95713	1.13101	1.0514	0.980743	0.767296
P14868	Aspartate--tRNA ligase, cytoplasmic	DARS	Aspartate--tRNA ligase, cytoplasmic OS=Homo sapiens OX=9606 GN=DARS PE=1 SV=2 - [SYDC_HUMAN]	40.72	18	18	25	501	57.1	6.55127	0.958251	1.00333	1.04005	1.00054	1.02791	0.941961	1.20897	1.05962	1.05904	0.511966
P41226	Ubiquitin-like modifier-activating enzyme 7	UBA7	Ubiquitin-like modifier-activating enzyme 7 OS=Homo sapiens OX=9606 GN=UBA7 PE=1 SV=2 - [UBA7_HUMAN]	18.48	16	17	26	1012	111.624	6.03662	0.943252	0.917833	1.01322	0.958101	0.960525	1.04677	1.05551	1.02094	1.06558	0.205604
Q15369	Elongin-C	ELOC	Elongin-C OS=Homo sapiens OX=9606 GN=ELOC PE=1 SV=1 - [ELOC_HUMAN]	58.04	5	5	9	112	12.465	4.77979	1.13437	1.11437	1.23492	1.16122	0.911345	0.993147	1.08201	0.995502	0.857289	0.055154
P04843	Dolichyl-diphosphooligosaccharide--protein glycosyltransferase subunit 1	RPN1	Dolichyl-diphosphooligosaccharide--protein glycosyltransferase subunit 1 OS=Homo sapiens OX=9606 GN=RPN1 PE=1 SV=1 - [RPN1_HUMAN]	17.13	11	11	19	607	68.5268	6.37939	0.902398	0.918312	0.8744	0.89837	1.65369	0.977059	1.09816	1.24297	1.38359	0.174061
P00387	NADH-cytochrome b5 reductase 3	CYB5R3	NADH-cytochrome b5 reductase 3 OS=Homo sapiens OX=9606 GN=CYB5R3 PE=1 SV=3 - [NB5R3_HUMAN]	30.23	8	8	19	301	34.2127	7.59131	0.888501	1.02856	0.897066	0.938044	1.63968	0.867566	1.11737	1.20821	1.28801	0.30884
P53618	Coatomer subunit beta	COPB1	Coatomer subunit beta OS=Homo sapiens OX=9606 GN=COPB1 PE=1 SV=3 - [COPB_HUMAN]	13.43	13	13	22	953	107.074	6.04932	1.02843	1.07844	1.0815	1.06279	1.02483	0.90951	1.03497	0.989769	0.931296	0.170521
P07203	Glutathione peroxidase 1	GPX1	Glutathione peroxidase 1 OS=Homo sapiens OX=9606 GN=GPX1 PE=1 SV=4 - [GPX1_HUMAN]	50.25	9	9	19	203	22.0751	6.55127	0.953134	0.932266	0.969737	0.951712	1.26078	0.892387	1.14282	1.09866	1.1544	0.249449
P21796	Voltage-dependent anion-selective channel protein 1	VDAC1	Voltage-dependent anion-selective channel protein 1 OS=Homo sapiens OX=9606 GN=VDAC1 PE=1 SV=2 - [VDAC1_HUMAN]	21.91	4	5	10	283	30.7536	8.54346	0.954049	1.04802	0.904199	0.968757	1.29729	0.90901	1.07914	1.09515	1.13047	0.351726
P11766	Alcohol dehydrogenase class-3	ADH5	Alcohol dehydrogenase class-3 OS=Homo sapiens OX=9606 GN=ADH5 PE=1 SV=4 - [ADHX_HUMAN]	32.62	10	10	25	374	39.6984	7.48877	1.17913	1.14337	1.1845	1.169	0.934829	0.825336	1.10646	0.955543	0.817402	0.0615078
O43150	Arf-GAP with SH3 domain, ANK repeat and PH domain-containing protein 2	ASAP2	Arf-GAP with SH3 domain, ANK repeat and PH domain-containing protein 2 OS=Homo sapiens OX=9606 GN=ASAP2 PE=1 SV=3 - [ASAP2_HUMAN]	11.73	11	12	19	1006	111.581	6.68311	1.02762	0.946166	1.00634	0.993374	0.999863	0.996079	1.07148	1.02247	1.02929	0.447547
P08603	Complement factor H	CFH	Complement factor H OS=Homo sapiens OX=9606 GN=CFH PE=1 SV=4 - [CFAH_HUMAN]	16.17	16	18	24	1231	139.005	6.60986	0.909335	0.934029	0.896149	0.913171	1.04793	1.57554	0.929051	1.18417	1.29677	0.244869
P27361	Mitogen-activated protein kinase 3	MAPK3	Mitogen-activated protein kinase 3 OS=Homo sapiens OX=9606 GN=MAPK3 PE=1 SV=4 - [MK03_HUMAN]	25.33	2	8	15	379	43.1081	6.7417	0.910761	1.01734	0.958824	0.96231	1.02919	1.16587	1.06023	1.08509	1.12759	0.0759673
Q8IZP0	Abl interactor 1	ABI1	Abl interactor 1 OS=Homo sapiens OX=9606 GN=ABI1 PE=1 SV=4 - [ABI1_HUMAN]	22.44	10	10	20	508	55.0467	7.06396	0.955814	0.992532	1.0072	0.985181	1.0347	1.15407	1.04972	1.0795	1.09574	0.0805029
Q15436	Protein transport protein Sec23A	SEC23A	Protein transport protein Sec23A OS=Homo sapiens OX=9606 GN=SEC23A PE=1 SV=2 - [SC23A_HUMAN]	12.68	6	8	12	765	86.1053	7.07861	0.992731	1	1.00378	0.998836	0.938687	1.10003	0.925717	0.988146	0.989297	0.858304
O43294	Transforming growth factor beta-1-induced transcript 1 protein	TGFB1I1	Transforming growth factor beta-1-induced transcript 1 protein OS=Homo sapiens OX=9606 GN=TGFB1I1 PE=1 SV=2 - [TGFI1_HUMAN]	23.21	8	8	16	461	49.7818	7.03467	1.06868	1.02007	0.973829	1.02086	1.0964	0.881044	0.957797	0.978412	0.95842	0.570149
P0DOX2	Immunoglobulin alpha-2 heavy chain		Immunoglobulin alpha-2 heavy chain OS=Homo sapiens OX=9606 PE=1 SV=1 - [IGA2_HUMAN]	18.02	2	6	15	455	48.9042	6.81494	0.936602	1.0644	0.821768	0.940924	0.929699	1.88226	0.862877	1.22495	1.30186	0.446288
O43665	Regulator of G-protein signaling 10	RGS10	Regulator of G-protein signaling 10 OS=Homo sapiens OX=9606 GN=RGS10 PE=1 SV=2 - [RGS10_HUMAN]	35.84	6	6	14	173	20.223	5.49072	1.18551	1.02326	1.1117	1.10682	0.988564	1.0689	0.907894	0.988454	0.893056	0.147499
Q15642	Cdc42-interacting protein 4	TRIP10	Cdc42-interacting protein 4 OS=Homo sapiens OX=9606 GN=TRIP10 PE=1 SV=3 - [CIP4_HUMAN]	18.97	10	10	16	601	68.3102	5.73193	1.05065	1.05676	0.971629	1.02634	0.886864	1.02656	0.943762	0.952396	0.92795	0.205416
P61586	Transforming protein RhoA	RHOA	Transforming protein RhoA OS=Homo sapiens OX=9606 GN=RHOA PE=1 SV=1 - [RHOA_HUMAN]	38.34	3	7	18	193	21.7541	6.1001	1.29543	1.09383	1.53237	1.30721	0.896546	1.00505	1.01134	0.970979	0.742787	0.0636172
P51148	Ras-related protein Rab-5C	RAB5C	Ras-related protein Rab-5C OS=Homo sapiens OX=9606 GN=RAB5C PE=1 SV=2 - [RAB5C_HUMAN]	36.11	4	6	12	216	23.4678	8.41162	0.763609	0.794158	0.831147	0.796305	1.09133	1.32429	0.88342	1.09968	1.38098	0.0780933
P31939	Bifunctional purine biosynthesis protein PURH	ATIC	Bifunctional purine biosynthesis protein PURH OS=Homo sapiens OX=9606 GN=ATIC PE=1 SV=3 - [PUR9_HUMAN]	11.99	6	6	11	592	64.5753	6.7124	1.05736	1.27767	1.31862	1.21788	0.914224	0.754049	1.45712	1.0418	0.855418	0.482478
P00734	Prothrombin	F2	Prothrombin OS=Homo sapiens OX=9606 GN=F2 PE=1 SV=2 - [THRB_HUMAN]	21.06	11	11	15	622	69.9921	5.89697	0.929165	0.868201	0.91969	0.905685	1.17343	1.30572	0.879093	1.11942	1.23599	0.168979
Q13200	26S proteasome non-ATPase regulatory subunit 2	PSMD2	26S proteasome non-ATPase regulatory subunit 2 OS=Homo sapiens OX=9606 GN=PSMD2 PE=1 SV=3 - [PSMD2_HUMAN]	13.77	10	10	15	908	100.136	5.19873	1.01689	1.04451	1.02805	1.02982	0.992783	0.912531	1.10319	1.00284	0.9738	0.654263
P00751	Complement factor B	CFB	Complement factor B OS=Homo sapiens OX=9606 GN=CFB PE=1 SV=2 - [CFAB_HUMAN]	11.26	9	9	18	764	85.4785	7.06396	0.867122	1.03033	0.8765	0.92465	0.894004	1.61239	0.97007	1.15882	1.25326	0.373416
Q04446	1,4-alpha-glucan-branching enzyme	GBE1	1,4-alpha-glucan-branching enzyme OS=Homo sapiens OX=9606 GN=GBE1 PE=1 SV=3 - [GLGB_HUMAN]	13.25	7	7	13	702	80.4226	6.31592	1.16429	1.02202	1.06627	1.08419	0.953062	0.961146	1.01007	0.974761	0.899066	0.0746039
O75915	PRA1 family protein 3	ARL6IP5	PRA1 family protein 3 OS=Homo sapiens OX=9606 GN=ARL6IP5 PE=1 SV=1 - [PRAF3_HUMAN]	28.19	5	5	15	188	21.6004	9.77393	1.02445	1.02341	1.10261	1.05016	1.62941	0.812587	1.21269	1.21823	1.16004	0.517817
Q15819	Ubiquitin-conjugating enzyme E2 variant 2	UBE2V2	Ubiquitin-conjugating enzyme E2 variant 2 OS=Homo sapiens OX=9606 GN=UBE2V2 PE=1 SV=4 - [UB2V2_HUMAN]	43.45	3	7	22	145	16.3522	8.08936	0.942381	0.974742	0.968984	0.962035	0.92374	1.23167	0.948988	1.0348	1.07564	0.503949
Q92599	Septin-8	SEPT8	Septin-8 OS=Homo sapiens OX=9606 GN=SEPT8 PE=1 SV=4 - [SEPT8_HUMAN]	12.42	1	6	13	483	55.7211	6.27783	0.860738	1.04205	0.888169	0.930319	0.966798	1.35733	1.04286	1.12233	1.20639	0.219977
Q9Y678	Coatomer subunit gamma-1	COPG1	Coatomer subunit gamma-1 OS=Homo sapiens OX=9606 GN=COPG1 PE=1 SV=1 - [COPG1_HUMAN]	18.54	12	14	17	874	97.6555	5.46533	1.06379	0.968186	0.974929	1.0023	1.0044	1.04374	0.909493	0.98588	0.983617	0.760737
P0C0L5	Complement C4-B	C4B	Complement C4-B OS=Homo sapiens OX=9606 GN=C4B PE=1 SV=2 - [CO4B_HUMAN]	7.97	14	14	17	1744	192.631	7.26904	0.834961	0.99621	0.813726	0.881632	1.02039	1.61546	1.01895	1.21827	1.38183	0.178869
P46939	Utrophin	UTRN	Utrophin OS=Homo sapiens OX=9606 GN=UTRN PE=1 SV=2 - [UTRO_HUMAN]	8.01	27	27	28	3433	394.22	5.32568	1.0449	1.03582	1.00459	1.02844	0.960207	1.04443	1.01792	1.00752	0.97966	0.49215
Q08209	Serine/threonine-protein phosphatase 2B catalytic subunit alpha isoform	PPP3CA	Serine/threonine-protein phosphatase 2B catalytic subunit alpha isoform OS=Homo sapiens OX=9606 GN=PPP3CA PE=1 SV=1 - [PP2BA_HUMAN]	19.58	4	10	18	521	58.6503	5.85889	1.00321	1.07272	0.989174	1.0217	0.855225	1.00798	0.92478	0.92933	0.909591	0.145269
B9A064	Immunoglobulin lambda-like polypeptide 5	IGLL5	Immunoglobulin lambda-like polypeptide 5 OS=Homo sapiens OX=9606 GN=IGLL5 PE=2 SV=2 - [IGLL5_HUMAN]	26.64	2	4	7	214	23.0486	8.83643	0.78952	0.864431	0.757832	0.803928	1.08859	1.85379	0.984078	1.30882	1.62803	0.141302
P52306	Rap1 GTPase-GDP dissociation stimulator 1	RAP1GDS1	Rap1 GTPase-GDP dissociation stimulator 1 OS=Homo sapiens OX=9606 GN=RAP1GDS1 PE=1 SV=3 - [GDS1_HUMAN]	17.13	10	10	14	607	66.2745	5.31299	0.985432	1.11717	1.10511	1.06924	1.21466	0.917309	1.19835	1.1101	1.03822	0.717647
Q96DZ9	CKLF-like MARVEL transmembrane domain-containing protein 5	CMTM5	CKLF-like MARVEL transmembrane domain-containing protein 5 OS=Homo sapiens OX=9606 GN=CMTM5 PE=1 SV=2 - [CKLF5_HUMAN]	17.49	3	3	7	223	24.6367	6.62451	0.973212	1.09377	1.07022	1.04573	1.32279	0.918753	1.12306	1.12153	1.07249	0.569051
P51572	B-cell receptor-associated protein 31	BCAP31	B-cell receptor-associated protein 31 OS=Homo sapiens OX=9606 GN=BCAP31 PE=1 SV=3 - [BAP31_HUMAN]	32.93	8	8	18	246	27.974	8.44092	1.1037	1.04898	0.918864	1.02385	1.4553	0.781204	0.971205	1.06924	1.04433	0.837962
O95373	Importin-7	IPO7	Importin-7 OS=Homo sapiens OX=9606 GN=IPO7 PE=1 SV=1 - [IPO7_HUMAN]	12.24	10	10	16	1038	119.44	4.81787	1.02556	1.12341	1.12222	1.0904	0.853805	0.838532	1.03842	0.910253	0.834789	0.0665073
P51692	Signal transducer and activator of transcription 5B	STAT5B	Signal transducer and activator of transcription 5B OS=Homo sapiens OX=9606 GN=STAT5B PE=1 SV=2 - [STA5B_HUMAN]	13.47	10	10	14	787	89.8096	6.04932	1.06243	1.02521	1.05593	1.04786	1.1415	0.934855	1.18525	1.0872	1.03755	0.640749
Q96C24	Synaptotagmin-like protein 4	SYTL4	Synaptotagmin-like protein 4 OS=Homo sapiens OX=9606 GN=SYTL4 PE=1 SV=2 - [SYTL4_HUMAN]	20.27	16	16	26	671	75.9758	8.98291	1.14265	1.11908	1.0178	1.09318	1.06067	1.05049	1.06037	1.05718	0.967068	0.402047
Q02108	Guanylate cyclase soluble subunit alpha-1	GUCY1A1	Guanylate cyclase soluble subunit alpha-1 OS=Homo sapiens OX=9606 GN=GUCY1A1 PE=1 SV=2 - [GCYA1_HUMAN]	20.58	12	12	19	690	77.4023	7.10791	1.12925	1.17306	1.3479	1.21674	0.896197	0.800343	1.1036	0.93338	0.767119	0.0641575
P61978	Heterogeneous nuclear ribonucleoprotein K	HNRNPK	Heterogeneous nuclear ribonucleoprotein K OS=Homo sapiens OX=9606 GN=HNRNPK PE=1 SV=1 - [HNRPK_HUMAN]	27	11	11	16	463	50.9444	5.5415	1.03382	0.990803	1.01512	1.01325	1.00595	0.993201	1.04964	1.01626	1.00297	0.893532
P04196	Histidine-rich glycoprotein	HRG	Histidine-rich glycoprotein OS=Homo sapiens OX=9606 GN=HRG PE=1 SV=1 - [HRG_HUMAN]	14.48	7	7	15	525	59.5409	7.50342	0.890927	0.921998	0.907031	0.906652	1.08604	1.61744	1.01229	1.23859	1.36611	0.156934
P54577	Tyrosine--tRNA ligase, cytoplasmic	YARS	Tyrosine--tRNA ligase, cytoplasmic OS=Homo sapiens OX=9606 GN=YARS PE=1 SV=4 - [SYYC_HUMAN]	35.8	21	21	31	528	59.1061	7.04932	0.841538	0.908169	1.03408	0.927931	1.12694	0.944474	1.29983	1.12375	1.21103	0.169803
Q96BY6	Dedicator of cytokinesis protein 10	DOCK10	Dedicator of cytokinesis protein 10 OS=Homo sapiens OX=9606 GN=DOCK10 PE=1 SV=3 - [DOC10_HUMAN]	4.85	12	12	14	2186	249.373	7.13721	1.05092	0.969684	1.03069	1.0171	1.11283	1.18468	1.00806	1.10185	1.08333	0.20991
P14324	Farnesyl pyrophosphate synthase	FDPS	Farnesyl pyrophosphate synthase OS=Homo sapiens OX=9606 GN=FDPS PE=1 SV=4 - [FPPS_HUMAN]	12.89	5	5	12	419	48.2446	6.15088	1.16392	1.20529	1.08193	1.15038	0.921482	0.867819	1.08576	0.958354	0.833076	0.0624195
Q8WVM8	Sec1 family domain-containing protein 1	SCFD1	Sec1 family domain-containing protein 1 OS=Homo sapiens OX=9606 GN=SCFD1 PE=1 SV=4 - [SCFD1_HUMAN]	12.15	7	7	11	642	72.3341	6.26514	1.08142	1.17572	1.22627	1.16114	0.947986	0.895514	1.1186	0.987368	0.850346	0.0944371
Q9H3U1	Protein unc-45 homolog A	UNC45A	Protein unc-45 homolog A OS=Homo sapiens OX=9606 GN=UNC45A PE=1 SV=1 - [UN45A_HUMAN]	12.08	11	11	13	944	103.011	6.07471	0.955362	0.965448	1.05856	0.993123	1.1164	0.9756	1.29207	1.12802	1.13583	0.237711
P06241	Tyrosine-protein kinase Fyn	FYN	Tyrosine-protein kinase Fyn OS=Homo sapiens OX=9606 GN=FYN PE=1 SV=3 - [FYN_HUMAN]	11.17	1	6	19	537	60.7234	6.66846	0.989386	0.893663	0.904821	0.92929	1.09461	1.24322	0.918794	1.08554	1.16814	0.187902
O75828	Carbonyl reductase [NADPH] 3	CBR3	Carbonyl reductase [NADPH] 3 OS=Homo sapiens OX=9606 GN=CBR3 PE=1 SV=3 - [CBR3_HUMAN]	17.69	1	4	8	277	30.8307	6.17627	0.907773	1.2571	1.20854	1.12447	0.744514	1.1813	1.11804	1.01462	0.902308	0.56353
A6NHL2	Tubulin alpha chain-like 3	TUBAL3	Tubulin alpha chain-like 3 OS=Homo sapiens OX=9606 GN=TUBAL3 PE=1 SV=2 - [TBAL3_HUMAN]	9.42	1	4	14	446	49.8767	6.04932	0.90075	0.883985	0.868256	0.88433	1.22868	0.911474	0.985513	1.04189	1.17817	0.177043
O60496	Docking protein 2	DOK2	Docking protein 2 OS=Homo sapiens OX=9606 GN=DOK2 PE=1 SV=2 - [DOK2_HUMAN]	19.9	8	8	13	412	45.3507	6.02393	1.06166	1.0231	1.04674	1.04383	1.09768	1.02409	0.976386	1.03272	0.989355	0.779036
Q99426	Tubulin-folding cofactor B	TBCB	Tubulin-folding cofactor B OS=Homo sapiens OX=9606 GN=TBCB PE=1 SV=2 - [TBCB_HUMAN]	33.2	8	8	17	244	27.3085	5.14795	1.03785	0.927321	0.913422	0.959532	0.895881	0.945001	0.914383	0.918422	0.957156	0.381967
P42574	Caspase-3	CASP3	Caspase-3 OS=Homo sapiens OX=9606 GN=CASP3 PE=1 SV=2 - [CASP3_HUMAN]	25.99	6	7	15	277	31.5875	6.53662	0.998355	0.880847	0.84772	0.908974	0.84351	1.17952	0.794357	0.939128	1.03317	0.827138
P01871	Immunoglobulin heavy constant mu	IGHM	Immunoglobulin heavy constant mu OS=Homo sapiens OX=9606 GN=IGHM PE=1 SV=4 - [IGHM_HUMAN]	22.3	9	9	16	453	49.4086	6.771	0.799038	0.753731	0.655142	0.73597	1.11658	2.15923	1.0096	1.42847	1.94093	0.133898
P41250	Glycine--tRNA ligase	GARS	Glycine--tRNA ligase OS=Homo sapiens OX=9606 GN=GARS PE=1 SV=3 - [GARS_HUMAN]	19.49	15	15	28	739	83.1126	7.03467	1.03737	1.1009	1.02377	1.05401	0.997928	0.942642	1.01742	0.985997	0.935468	0.105705
P05121	Plasminogen activator inhibitor 1	SERPINE1	Plasminogen activator inhibitor 1 OS=Homo sapiens OX=9606 GN=SERPINE1 PE=1 SV=1 - [PAI1_HUMAN]	29.35	11	11	20	402	45.031	7.1958	1.21483	0.954467	1.03579	1.06836	1.0398	1.10877	0.917024	1.02187	0.95648	0.650754
P61088	Ubiquitin-conjugating enzyme E2 N	UBE2N	Ubiquitin-conjugating enzyme E2 N OS=Homo sapiens OX=9606 GN=UBE2N PE=1 SV=1 - [UBE2N_HUMAN]	35.53	4	4	11	152	17.127	6.56592	0.958304	0.958591	0.940173	0.952356	0.798546	0.634166	0.930566	0.787759	0.827169	0.128
Q9UL25	Ras-related protein Rab-21	RAB21	Ras-related protein Rab-21 OS=Homo sapiens OX=9606 GN=RAB21 PE=1 SV=3 - [RAB21_HUMAN]	4.89	1	1	6	225	24.3323	7.94287	1.22922	1.42371	1.54536	1.39943	0.995011	0.638034	1.31989	0.984312	0.703366	0.128784
O14974	Protein phosphatase 1 regulatory subunit 12A	PPP1R12A	Protein phosphatase 1 regulatory subunit 12A OS=Homo sapiens OX=9606 GN=PPP1R12A PE=1 SV=1 - [MYPT1_HUMAN]	12.14	13	13	21	1030	115.211	5.40186	1.24433	1.15498	1.22532	1.20821	1.04727	0.829981	1.0867	0.987982	0.817722	0.0592957
P00568	Adenylate kinase isoenzyme 1	AK1	Adenylate kinase isoenzyme 1 OS=Homo sapiens OX=9606 GN=AK1 PE=1 SV=3 - [KAD1_HUMAN]	59.28	12	12	18	194	21.6213	8.63135	1.07908	1.10294	1.10141	1.09448	0.880039	0.887704	1.13981	0.969185	0.885524	0.217519
Q9NQC3	Reticulon-4	RTN4	Reticulon-4 OS=Homo sapiens OX=9606 GN=RTN4 PE=1 SV=2 - [RTN4_HUMAN]	5.96	6	6	18	1192	129.851	4.50049	1.00283	0.846917	0.968161	0.939303	1.37216	0.83203	1.06092	1.08837	1.1587	0.413507
P61769	Beta-2-microglobulin	B2M	Beta-2-microglobulin OS=Homo sapiens OX=9606 GN=B2M PE=1 SV=1 - [B2MG_HUMAN]	41.18	4	4	17	119	13.7059	6.52197	0.786567	0.903064	0.937188	0.875607	1.17667	1.03912	1.73667	1.31748	1.50465	0.112764
Q9Y6F6	Protein MRVI1	MRVI1	Protein MRVI1 OS=Homo sapiens OX=9606 GN=MRVI1 PE=1 SV=3 - [MRVI1_HUMAN]	8.63	7	7	10	904	97.8694	5.63037	1.02601	1.07626	1.03332	1.04519	1.05825	1.03875	0.958746	1.01858	0.974539	0.480471
O75410	Transforming acidic coiled-coil-containing protein 1	TACC1	Transforming acidic coiled-coil-containing protein 1 OS=Homo sapiens OX=9606 GN=TACC1 PE=1 SV=2 - [TACC1_HUMAN]	4.97	4	4	6	805	87.7402	4.88135	1.05238	1.11926	1.03574	1.06913	0.915456	1.02035	0.963323	0.966376	0.903892	0.06051
Q32MZ4	Leucine-rich repeat flightless-interacting protein 1	LRRFIP1	Leucine-rich repeat flightless-interacting protein 1 OS=Homo sapiens OX=9606 GN=LRRFIP1 PE=1 SV=2 - [LRRF1_HUMAN]	5.32	3	4	6	808	89.1987	4.65283	0.95647	1.04637	0.925265	0.976036	1.05877	0.912564	0.99482	0.988718	1.01299	0.831219
P24534	Elongation factor 1-beta	EEF1B2	Elongation factor 1-beta OS=Homo sapiens OX=9606 GN=EEF1B2 PE=1 SV=3 - [EF1B_HUMAN]	26.67	4	5	10	225	24.7483	4.66553	1.03738	1.12725	0.961139	1.04193	1.10593	0.936326	1.06069	1.03431	0.992696	0.918455
Q05193	Dynamin-1	DNM1	Dynamin-1 OS=Homo sapiens OX=9606 GN=DNM1 PE=1 SV=2 - [DYN1_HUMAN]	18.4	8	18	22	864	97.347	7.1665	0.957464	0.992879	1.04248	0.997608	0.958158	0.95408	1.00817	0.973468	0.975802	0.468471
Q9C0I1	Myotubularin-related protein 12	MTMR12	Myotubularin-related protein 12 OS=Homo sapiens OX=9606 GN=MTMR12 PE=1 SV=2 - [MTMRC_HUMAN]	6.69	5	5	8	747	86.0928	6.62451	1.18842	1.01994	1.08683	1.0984	1.00579	1	1.02976	1.01185	0.921204	0.157328
Q9Y5S2	Serine/threonine-protein kinase MRCK beta	CDC42BPB	Serine/threonine-protein kinase MRCK beta OS=Homo sapiens OX=9606 GN=CDC42BPB PE=1 SV=2 - [MRCKB_HUMAN]	3.51	6	6	11	1711	194.193	6.3667	1.01429	1.12177	1.01875	1.0516	1.12531	1.03562	1.17931	1.11341	1.05878	0.321392
P02790	Hemopexin	HPX	Hemopexin OS=Homo sapiens OX=9606 GN=HPX PE=1 SV=2 - [HEMO_HUMAN]	29.65	11	12	18	462	51.6433	7.02002	0.792063	0.949321	0.71259	0.817991	0.805489	2.16732	0.764577	1.2458	1.52299	0.410669
O00139	Kinesin-like protein KIF2A	KIF2A	Kinesin-like protein KIF2A OS=Homo sapiens OX=9606 GN=KIF2A PE=1 SV=3 - [KIF2A_HUMAN]	17.99	13	13	22	706	79.9046	6.68311	0.921596	0.910977	1.06741	0.966661	1.16366	0.940524	1.17144	1.09187	1.12953	0.240795
Q13094	Lymphocyte cytosolic protein 2	LCP2	Lymphocyte cytosolic protein 2 OS=Homo sapiens OX=9606 GN=LCP2 PE=1 SV=1 - [LCP2_HUMAN]	20.08	10	10	13	533	60.1511	6.26514	1.01059	1.04428	1.01454	1.02314	1.20133	0.942248	1.02758	1.05705	1.03315	0.682233
O75396	Vesicle-trafficking protein SEC22b	SEC22B	Vesicle-trafficking protein SEC22b OS=Homo sapiens OX=9606 GN=SEC22B PE=1 SV=4 - [SC22B_HUMAN]	20.93	5	5	13	215	24.5775	6.91748	1.08618	1.04327	1.06377	1.06441	1.04353	1.07205	0.909518	1.00837	0.947348	0.338619
P14550	Alcohol dehydrogenase [NADP(+)]	AKR1A1	Alcohol dehydrogenase [NADP(+)] OS=Homo sapiens OX=9606 GN=AKR1A1 PE=1 SV=3 - [AK1A1_HUMAN]	35.38	10	11	16	325	36.5499	6.78564	0.997824	1.21295	1.17051	1.1271	0.806322	0.928295	1.0515	0.928707	0.823982	0.109308
Q9P289	Serine/threonine-protein kinase 26	STK26	Serine/threonine-protein kinase 26 OS=Homo sapiens OX=9606 GN=STK26 PE=1 SV=2 - [STK26_HUMAN]	19.23	4	9	17	416	46.4996	5.2876	0.939601	1.04551	0.988552	0.991221	1.04422	0.999117	1.05175	1.0317	1.04083	0.308686
P43304	Glycerol-3-phosphate dehydrogenase, mitochondrial	GPD2	Glycerol-3-phosphate dehydrogenase, mitochondrial OS=Homo sapiens OX=9606 GN=GPD2 PE=1 SV=3 - [GPDM_HUMAN]	16.92	12	12	14	727	80.8016	7.69385	0.829593	0.741852	0.739603	0.770349	1.76908	1.04095	1.08713	1.29906	1.68632	0.0897603
Q05655	Protein kinase C delta type	PRKCD	Protein kinase C delta type OS=Homo sapiens OX=9606 GN=PRKCD PE=1 SV=2 - [KPCD_HUMAN]	28.55	17	19	24	676	77.4549	7.75244	1.05136	0.991094	0.97527	1.00591	1.19112	0.986167	1.12592	1.10107	1.0946	0.215566
Q13586	Stromal interaction molecule 1	STIM1	Stromal interaction molecule 1 OS=Homo sapiens OX=9606 GN=STIM1 PE=1 SV=3 - [STIM1_HUMAN]	11.39	7	7	12	685	77.3753	6.66846	0.906516	0.959325	0.918541	0.928127	1.38826	0.965135	0.938803	1.0974	1.18238	0.312239
P02749	Beta-2-glycoprotein 1	APOH	Beta-2-glycoprotein 1 OS=Homo sapiens OX=9606 GN=APOH PE=1 SV=3 - [APOH_HUMAN]	31.59	7	7	14	345	38.2727	7.97217	0.875902	0.948676	0.845108	0.889896	1.06759	1.84788	0.913635	1.27637	1.43429	0.254611
Q13045	Protein flightless-1 homolog	FLII	Protein flightless-1 homolog OS=Homo sapiens OX=9606 GN=FLII PE=1 SV=2 - [FLII_HUMAN]	12.37	16	16	19	1269	144.66	6.04932	0.915313	1.02511	1.10917	1.01653	1.06024	0.843124	1.25533	1.0529	1.03578	0.795993
P35998	26S proteasome regulatory subunit 7	PSMC2	26S proteasome regulatory subunit 7 OS=Homo sapiens OX=9606 GN=PSMC2 PE=1 SV=3 - [PRS7_HUMAN]	26.56	10	10	11	433	48.6031	5.94775	0.937451	0.99291	1.0873	1.00589	1.07458	0.966212	1.17265	1.07115	1.06488	0.427331
P07339	Cathepsin D	CTSD	Cathepsin D OS=Homo sapiens OX=9606 GN=CTSD PE=1 SV=1 - [CATD_HUMAN]	23.79	9	9	16	412	44.5236	6.53662	1.11116	1.06307	1.24329	1.13917	1.06778	1.00183	0.868635	0.979418	0.859761	0.115136
P49593	Protein phosphatase 1F	PPM1F	Protein phosphatase 1F OS=Homo sapiens OX=9606 GN=PPM1F PE=1 SV=3 - [PPM1F_HUMAN]	26.21	9	9	17	454	49.8001	5.09717	0.966791	1.03635	1.0426	1.01525	0.920504	0.946535	0.975852	0.94763	0.933399	0.080699
P43405	Tyrosine-protein kinase SYK	SYK	Tyrosine-protein kinase SYK OS=Homo sapiens OX=9606 GN=SYK PE=1 SV=1 - [KSYK_HUMAN]	21.1	12	13	17	635	72.0203	8.25049	0.866922	0.939387	0.963879	0.923396	1.37197	1.0151	1.39466	1.26058	1.36515	0.0558427
Q92896	Golgi apparatus protein 1	GLG1	Golgi apparatus protein 1 OS=Homo sapiens OX=9606 GN=GLG1 PE=1 SV=2 - [GSLG1_HUMAN]	6.11	7	7	7	1179	134.464	6.90283	0.945593	0.900546	0.953894	0.933344	1.16633	1.24301	0.921523	1.11029	1.18958	0.146387
Q13126	S-methyl-5'-thioadenosine phosphorylase	MTAP	S-methyl-5'-thioadenosine phosphorylase OS=Homo sapiens OX=9606 GN=MTAP PE=1 SV=2 - [MTAP_HUMAN]	33.22	7	7	10	283	31.2158	7.18115	1.02174	1.05594	1.089	1.05556	0.887087	0.82931	1.06244	0.92628	0.877523	0.15013
P55957	BH3-interacting domain death agonist	BID	BH3-interacting domain death agonist OS=Homo sapiens OX=9606 GN=BID PE=1 SV=1 - [BID_HUMAN]	27.69	4	4	8	195	21.981	5.43994	1.00376	1.01657	0.983181	1.00117	0.949258	1.04311	0.855645	0.949337	0.948227	0.399194
Q86TP1	Exopolyphosphatase PRUNE1	PRUNE1	Exopolyphosphatase PRUNE1 OS=Homo sapiens OX=9606 GN=PRUNE1 PE=1 SV=2 - [PRUN1_HUMAN]	19.43	7	7	10	453	50.1679	5.50342	0.972595	1.07107	1.21052	1.08473	1.18273	0.810945	1.36367	1.11911	1.0317	0.855202
P11586	C-1-tetrahydrofolate synthase, cytoplasmic	MTHFD1	C-1-tetrahydrofolate synthase, cytoplasmic OS=Homo sapiens OX=9606 GN=MTHFD1 PE=1 SV=3 - [C1TC_HUMAN]	16.58	17	17	21	935	101.495	7.29834	0.914039	0.925906	0.988299	0.942748	1.03493	1.00409	1.18783	1.07561	1.14094	0.0960749
P42025	Beta-centractin	ACTR1B	Beta-centractin OS=Homo sapiens OX=9606 GN=ACTR1B PE=1 SV=1 - [ACTY_HUMAN]	22.61	3	8	21	376	42.2667	6.40479	0.927233	0.836104	0.888956	0.884098	0.933153	1.40531	1.02652	1.12166	1.26871	0.18082
Q99969	Retinoic acid receptor responder protein 2	RARRES2	Retinoic acid receptor responder protein 2 OS=Homo sapiens OX=9606 GN=RARRES2 PE=1 SV=1 - [RARR2_HUMAN]	26.38	5	5	11	163	18.6058	9.08545	1.14872	0.956828	0.915614	1.00705	1.34773	1.19053	0.872546	1.13693	1.12897	0.454961
P25685	DnaJ homolog subfamily B member 1	DNAJB1	DnaJ homolog subfamily B member 1 OS=Homo sapiens OX=9606 GN=DNAJB1 PE=1 SV=4 - [DNJB1_HUMAN]	3.82	1	1	3	340	38.0204	8.63135	1.09982	1.04714	1.09014	1.07903	1.05385	0.976977	1.32183	1.11755	1.0357	0.734151
Q14012	Calcium/calmodulin-dependent protein kinase type 1	CAMK1	Calcium/calmodulin-dependent protein kinase type 1 OS=Homo sapiens OX=9606 GN=CAMK1 PE=1 SV=1 - [KCC1A_HUMAN]	18.11	6	6	9	370	41.3107	5.2876	1.09842	1.06758	1.02588	1.06396	1.15768	0.81043	1.23594	1.06802	1.00381	0.977032
P50454	Serpin H1	SERPINH1	Serpin H1 OS=Homo sapiens OX=9606 GN=SERPINH1 PE=1 SV=2 - [SERPH_HUMAN]	23.68	9	9	12	418	46.4112	8.68994	1.14461	1.42244	0.975119	1.18072	0.847453	0.833665	0.82111	0.834076	0.70641	0.0567379
Q14764	Major vault protein	MVP	Major vault protein OS=Homo sapiens OX=9606 GN=MVP PE=1 SV=4 - [MVP_HUMAN]	14.33	11	11	15	893	99.2659	5.47803	1.01531	1.02485	0.981928	1.00736	0.863166	0.965645	0.929045	0.919286	0.912565	0.0543883
Q99436	Proteasome subunit beta type-7	PSMB7	Proteasome subunit beta type-7 OS=Homo sapiens OX=9606 GN=PSMB7 PE=1 SV=1 - [PSB7_HUMAN]	11.19	3	3	10	277	29.9462	7.6792	0.986116	0.935156	0.946282	0.955851	0.860697	0.954652	0.989363	0.934904	0.978085	0.639717
Q7L591	Docking protein 3	DOK3	Docking protein 3 OS=Homo sapiens OX=9606 GN=DOK3 PE=1 SV=2 - [DOK3_HUMAN]	12.3	5	5	11	496	53.2549	7.76709	1.00724	1.02816	1.02424	1.01988	1.03117	1.07758	0.933942	1.01423	0.994463	0.901414
Q9BT78	COP9 signalosome complex subunit 4	COPS4	COP9 signalosome complex subunit 4 OS=Homo sapiens OX=9606 GN=COPS4 PE=1 SV=1 - [CSN4_HUMAN]	24.14	10	10	14	406	46.2397	5.8335	1.08021	1.062	1.04363	1.06195	0.837629	0.946221	1.01353	0.932461	0.878065	0.0685824
O60268	Uncharacterized protein KIAA0513	KIAA0513	Uncharacterized protein KIAA0513 OS=Homo sapiens OX=9606 GN=KIAA0513 PE=1 SV=1 - [K0513_HUMAN]	21.17	8	8	11	411	46.6093	5.05908	0.955755	0.93041	0.982253	0.956139	0.957156	0.856555	0.949267	0.920992	0.963241	0.379383
P34096	Ribonuclease 4	RNASE4	Ribonuclease 4 OS=Homo sapiens OX=9606 GN=RNASE4 PE=1 SV=3 - [RNAS4_HUMAN]	16.33	2	2	6	147	16.8294	9.02686	0.620376	0.538217	0.559869	0.572821	1.29724	1.9187	0.736725	1.31755	2.30011	0.0951644
Q53S08	Ras-related protein Rab-6D	RAB6D	Ras-related protein Rab-6D OS=Homo sapiens OX=9606 GN=RAB6D PE=2 SV=1 - [RAB6D_HUMAN]	19.29	1	4	5	254	28.2243	6.7417	1.12076	1.38422	1.34932	1.28477	0.94118	0.722557	1.19192	0.951885	0.740899	0.104072
Q14165	Malectin	MLEC	Malectin OS=Homo sapiens OX=9606 GN=MLEC PE=1 SV=1 - [MLEC_HUMAN]	16.78	5	5	11	292	32.2136	5.41455	1.0873	0.949841	1.06505	1.03406	1.00041	0.870655	0.949687	0.94025	0.909276	0.174665
P28070	Proteasome subunit beta type-4	PSMB4	Proteasome subunit beta type-4 OS=Homo sapiens OX=9606 GN=PSMB4 PE=1 SV=4 - [PSB4_HUMAN]	21.21	4	4	9	264	29.1855	5.97314	0.959069	1.09431	0.924717	0.992699	0.897689	0.950389	0.823645	0.890574	0.897124	0.183003
Q14BN4	Sarcolemmal membrane-associated protein	SLMAP	Sarcolemmal membrane-associated protein OS=Homo sapiens OX=9606 GN=SLMAP PE=1 SV=1 - [SLMAP_HUMAN]	13.89	12	12	19	828	95.1396	5.46533	0.973599	1.04353	0.96267	0.993266	0.990646	0.97155	1.11548	1.02589	1.03285	0.562649
P16233	Pancreatic triacylglycerol lipase	PNLIP	Pancreatic triacylglycerol lipase OS=Homo sapiens OX=9606 GN=PNLIP PE=1 SV=1 - [LIPP_HUMAN]	12.26	5	5	6	465	51.1243	6.72705	0.7286	0.60376	0.610623	0.647661	1.12871	1.59221	0.829376	1.18343	1.82724	0.0763922
Q9UNZ2	NSFL1 cofactor p47	NSFL1C	NSFL1 cofactor p47 OS=Homo sapiens OX=9606 GN=NSFL1C PE=1 SV=2 - [NSF1C_HUMAN]	28.65	8	8	13	370	40.5483	5.09717	0.973103	0.989481	0.967473	0.976686	1.15856	0.931529	1.03716	1.04242	1.0673	0.37514
Q13177	Serine/threonine-protein kinase PAK 2	PAK2	Serine/threonine-protein kinase PAK 2 OS=Homo sapiens OX=9606 GN=PAK2 PE=1 SV=3 - [PAK2_HUMAN]	17.37	8	8	13	524	58.0059	5.96045	1.04283	0.969156	1.03775	1.01658	1.02933	1.08868	1.00102	1.03968	1.02272	0.546337
A0FGR8	Extended synaptotagmin-2	ESYT2	Extended synaptotagmin-2 OS=Homo sapiens OX=9606 GN=ESYT2 PE=1 SV=1 - [ESYT2_HUMAN]	7.06	6	6	9	921	102.294	9.26123	1.03429	1.08419	1.09392	1.0708	1.30922	0.747657	1.16482	1.0739	1.00289	0.986282
O14618	Copper chaperone for superoxide dismutase	CCS	Copper chaperone for superoxide dismutase OS=Homo sapiens OX=9606 GN=CCS PE=1 SV=1 - [CCS_HUMAN]	18.61	6	6	10	274	29.0224	5.57959	0.873415	1.17238	1.02124	1.02235	0.813038	1.06003	1.12843	1.0005	0.97863	0.873672
P19652	Alpha-1-acid glycoprotein 2	ORM2	Alpha-1-acid glycoprotein 2 OS=Homo sapiens OX=9606 GN=ORM2 PE=1 SV=2 - [A1AG2_HUMAN]	20.9	2	4	10	201	23.5876	5.10986	0.926222	1.00205	1.02955	0.985943	0.988309	0.992338	1.05621	1.01229	1.02672	0.525532
O60749	Sorting nexin-2	SNX2	Sorting nexin-2 OS=Homo sapiens OX=9606 GN=SNX2 PE=1 SV=2 - [SNX2_HUMAN]	11.18	5	6	10	519	58.4347	5.12256	0.994638	1.00754	1.05398	1.01872	1.02589	1.2189	0.984759	1.07652	1.05674	0.480569
O00264	Membrane-associated progesterone receptor component 1	PGRMC1	Membrane-associated progesterone receptor component 1 OS=Homo sapiens OX=9606 GN=PGRMC1 PE=1 SV=3 - [PGRC1_HUMAN]	27.18	4	6	8	195	21.6578	4.70361	1.15903	0.972123	0.916929	1.01603	1.3396	1.13941	0.827667	1.10223	1.08484	0.630951
Q9UNH7	Sorting nexin-6	SNX6	Sorting nexin-6 OS=Homo sapiens OX=9606 GN=SNX6 PE=1 SV=1 - [SNX6_HUMAN]	10.59	4	5	8	406	46.6198	6.16357	0.946031	1.16451	1.30187	1.13747	1.10362	0.752143	1.40456	1.08677	0.95543	0.825262
P16885	1-phosphatidylinositol 4,5-bisphosphate phosphodiesterase gamma-2	PLCG2	1-phosphatidylinositol 4,5-bisphosphate phosphodiesterase gamma-2 OS=Homo sapiens OX=9606 GN=PLCG2 PE=1 SV=4 - [PLCG2_HUMAN]	13.44	18	19	27	1265	147.776	6.63916	1.0396	1.01287	0.987546	1.01334	0.934301	1.03315	0.898504	0.955319	0.942743	0.248351
Q16610	Extracellular matrix protein 1	ECM1	Extracellular matrix protein 1 OS=Homo sapiens OX=9606 GN=ECM1 PE=1 SV=2 - [ECM1_HUMAN]	21.85	11	11	13	540	60.6353	6.7124	0.986973	0.847086	0.97319	0.93575	1.19191	1.15992	0.973414	1.10842	1.18452	0.101146
Q13423	NAD(P) transhydrogenase, mitochondrial	NNT	NAD(P) transhydrogenase, mitochondrial OS=Homo sapiens OX=9606 GN=NNT PE=1 SV=3 - [NNTM_HUMAN]	6.54	8	8	10	1086	113.823	8.08936	0.773125	0.782806	0.721548	0.75916	1.99509	1.03178	1.01526	1.34738	1.77483	0.14405
Q08495	Dematin	DMTN	Dematin OS=Homo sapiens OX=9606 GN=DMTN PE=1 SV=3 - [DEMA_HUMAN]	20.74	8	8	14	405	45.4862	8.88037	0.92522	0.883509	0.896071	0.9016	1.19306	1.03048	0.912368	1.0453	1.15938	0.155724
P09382	Galectin-1	LGALS1	Galectin-1 OS=Homo sapiens OX=9606 GN=LGALS1 PE=1 SV=2 - [LEG1_HUMAN]	58.52	8	8	14	135	14.7062	5.50342	0.956313	1.22225	0.946975	1.04185	0.958883	1.121	0.917738	0.999206	0.959071	0.716841
Q9UN19	Dual adapter for phosphotyrosine and 3-phosphotyrosine and 3-phosphoinositide	DAPP1	Dual adapter for phosphotyrosine and 3-phosphotyrosine and 3-phosphoinositide OS=Homo sapiens OX=9606 GN=DAPP1 PE=1 SV=1 - [DAPP1_HUMAN]	23.57	5	5	8	280	32.1732	7.79639	0.964029	0.997214	1.05484	1.00536	1.02953	1.01198	1.072	1.03784	1.0323	0.366991
P40939	Trifunctional enzyme subunit alpha, mitochondrial	HADHA	Trifunctional enzyme subunit alpha, mitochondrial OS=Homo sapiens OX=9606 GN=HADHA PE=1 SV=2 - [ECHA_HUMAN]	10.62	8	8	16	763	82.9469	9.0415	0.900486	0.933208	0.943731	0.925808	1.36184	1.06848	1.06676	1.16569	1.25911	0.0723944
P12081	Histidine--tRNA ligase, cytoplasmic	HARS	Histidine--tRNA ligase, cytoplasmic OS=Homo sapiens OX=9606 GN=HARS PE=1 SV=2 - [SYHC_HUMAN]	18.66	10	10	15	509	57.3742	5.88428	1.26917	1.06723	1.24498	1.19379	0.90705	0.84662	1.11575	0.956473	0.801206	0.0834642
Q01970	1-phosphatidylinositol 4,5-bisphosphate phosphodiesterase beta-3	PLCB3	1-phosphatidylinositol 4,5-bisphosphate phosphodiesterase beta-3 OS=Homo sapiens OX=9606 GN=PLCB3 PE=1 SV=2 - [PLCB3_HUMAN]	2.35	3	3	6	1234	138.713	5.89697	1.23198	1.36586	1.3343	1.31071	1.05133	0.6698	1.14305	0.954725	0.7284	0.0771174
P49767	Vascular endothelial growth factor C	VEGFC	Vascular endothelial growth factor C OS=Homo sapiens OX=9606 GN=VEGFC PE=1 SV=1 - [VEGFC_HUMAN]	22.2	9	9	16	419	46.8519	7.51807	1.07276	0.825678	0.994844	0.964429	1.17111	1.29659	0.970735	1.14614	1.18842	0.203538
Q3LXA3	Triokinase/FMN cyclase	TKFC	Triokinase/FMN cyclase OS=Homo sapiens OX=9606 GN=TKFC PE=1 SV=2 - [TKFC_HUMAN]	21.04	10	10	11	575	58.91	7.48877	1.06583	1.0592	1.1012	1.07541	0.923232	1.03509	1.04378	1.0007	0.93053	0.142125
P55809	Succinyl-CoA:3-ketoacid coenzyme A transferase 1, mitochondrial	OXCT1	Succinyl-CoA:3-ketoacid coenzyme A transferase 1, mitochondrial OS=Homo sapiens OX=9606 GN=OXCT1 PE=1 SV=1 - [SCOT1_HUMAN]	17.12	9	9	13	520	56.1219	7.45947	1.18235	1.05756	1.02732	1.08908	0.941106	1.13738	0.762491	0.946992	0.869536	0.295636
Q15185	Prostaglandin E synthase 3	PTGES3	Prostaglandin E synthase 3 OS=Homo sapiens OX=9606 GN=PTGES3 PE=1 SV=1 - [TEBP_HUMAN]	38.75	6	6	11	160	18.6854	4.53857	1.17696	1.16268	1.07154	1.13706	1.13432	0.803706	1.10193	1.01332	0.891172	0.324633
P01023	Alpha-2-macroglobulin	A2M	Alpha-2-macroglobulin OS=Homo sapiens OX=9606 GN=A2M PE=1 SV=3 - [A2MG_HUMAN]	9.09	13	13	17	1474	163.188	6.45557	0.720454	0.846339	0.636847	0.734547	0.880921	2.30556	0.863351	1.34994	1.83779	0.270516
Q96FW1	Ubiquitin thioesterase OTUB1	OTUB1	Ubiquitin thioesterase OTUB1 OS=Homo sapiens OX=9606 GN=OTUB1 PE=1 SV=2 - [OTUB1_HUMAN]	24.35	6	6	11	271	31.2644	4.94482	1.08796	1.0661	1.08269	1.07892	0.930505	1.01003	1.0872	1.00924	0.935424	0.202163
P43686	26S proteasome regulatory subunit 6B	PSMC4	26S proteasome regulatory subunit 6B OS=Homo sapiens OX=9606 GN=PSMC4 PE=1 SV=2 - [PRS6B_HUMAN]	15.79	4	5	7	418	47.3365	5.21143	0.946655	1.05929	1.15053	1.05216	1.00895	0.825216	1.16384	0.999337	0.949799	0.667911
O43813	LanC-like protein 1	LANCL1	LanC-like protein 1 OS=Homo sapiens OX=9606 GN=LANCL1 PE=1 SV=1 - [LANC1_HUMAN]	20.55	8	8	12	399	45.2536	7.75244	1.06628	0.999427	1.01356	1.02642	0.88637	1.00676	0.903333	0.932153	0.908157	0.0922214
P55060	Exportin-2	CSE1L	Exportin-2 OS=Homo sapiens OX=9606 GN=CSE1L PE=1 SV=3 - [XPO2_HUMAN]	8.34	7	7	8	971	110.346	5.77002	0.885324	0.836847	0.813049	0.845073	1.05376	1.29154	0.962627	1.10264	1.30479	0.0621512
P16298	Serine/threonine-protein phosphatase 2B catalytic subunit beta isoform	PPP3CB	Serine/threonine-protein phosphatase 2B catalytic subunit beta isoform OS=Homo sapiens OX=9606 GN=PPP3CB PE=1 SV=2 - [PP2BB_HUMAN]	13.17	2	7	11	524	58.9865	5.90967	1.09799	0.968192	1.04522	1.03713	0.95061	1.03207	0.982932	0.988537	0.953145	0.336279
P01008	Antithrombin-III	SERPINC1	Antithrombin-III OS=Homo sapiens OX=9606 GN=SERPINC1 PE=1 SV=1 - [ANT3_HUMAN]	20.47	8	8	13	464	52.5689	6.7124	0.860035	0.804556	0.772055	0.812215	1.2236	1.67611	1.0388	1.31284	1.61636	0.0587718
P09543	2',3'-cyclic-nucleotide 3'-phosphodiesterase	CNP	2',3'-cyclic-nucleotide 3'-phosphodiesterase OS=Homo sapiens OX=9606 GN=CNP PE=1 SV=2 - [CN37_HUMAN]	16.15	6	7	8	421	47.5487	9.0708	0.951631	1.01453	0.972032	0.979396	1.02407	1.3702	1.03847	1.14424	1.16832	0.22356
P30043	Flavin reductase (NADPH)	BLVRB	Flavin reductase (NADPH) OS=Homo sapiens OX=9606 GN=BLVRB PE=1 SV=3 - [BLVRB_HUMAN]	35.44	6	6	9	206	22.1054	7.6499	0.902445	0.805965	0.806362	0.838257	1.0149	1.27916	0.981739	1.09193	1.30262	0.0632076
Q8N699	Myc target protein 1	MYCT1	Myc target protein 1 OS=Homo sapiens OX=9606 GN=MYCT1 PE=1 SV=1 - [MYCT1_HUMAN]	10.21	2	2	5	235	26.5756	9.83252	0.793343	0.691364	0.670378	0.718362	1.28174	1.88092	0.855296	1.33932	1.86441	0.10715
P61970	Nuclear transport factor 2	NUTF2	Nuclear transport factor 2 OS=Homo sapiens OX=9606 GN=NUTF2 PE=1 SV=1 - [NTF2_HUMAN]	29.92	3	3	6	127	14.469	5.37646	1.12915	1.00798	1.11436	1.08383	0.93979	1.00974	0.91373	0.954421	0.880599	0.0534744
O43312	Metastasis suppressor protein 1	MTSS1	Metastasis suppressor protein 1 OS=Homo sapiens OX=9606 GN=MTSS1 PE=1 SV=2 - [MTSS1_HUMAN]	5.56	4	4	5	755	82.1999	6.91748	1.47316	1.14318	1.52411	1.38015	1.03375	0.616912	1.19228	0.94765	0.686628	0.107349
Q99614	Tetratricopeptide repeat protein 1	TTC1	Tetratricopeptide repeat protein 1 OS=Homo sapiens OX=9606 GN=TTC1 PE=1 SV=1 - [TTC1_HUMAN]	18.49	7	7	10	292	33.5052	4.84326	1.03703	0.983434	1.07379	1.03142	0.989078	1.10561	1.02808	1.04092	1.00921	0.836481
O00571	ATP-dependent RNA helicase DDX3X	DDX3X	ATP-dependent RNA helicase DDX3X OS=Homo sapiens OX=9606 GN=DDX3X PE=1 SV=3 - [DDX3X_HUMAN]	6.19	4	4	5	662	73.198	7.18115	1.16606	1.06355	1.16935	1.13298	1.04745	0.707416	1.07925	0.944705	0.83382	0.203426
P49411	Elongation factor Tu, mitochondrial	TUFM	Elongation factor Tu, mitochondrial OS=Homo sapiens OX=9606 GN=TUFM PE=1 SV=2 - [EFTU_HUMAN]	17.04	7	7	8	452	49.5102	7.60596	0.830472	0.927299	0.822027	0.859933	1.48627	1.00664	1.12747	1.20679	1.40336	0.0789668
Q9Y2B0	Protein canopy homolog 2	CNPY2	Protein canopy homolog 2 OS=Homo sapiens OX=9606 GN=CNPY2 PE=1 SV=1 - [CNPY2_HUMAN]	36.26	5	5	13	182	20.6392	4.91943	0.968533	1.04334	1.01198	1.00795	0.912402	0.994678	0.965979	0.957687	0.950132	0.196085
Q13043	Serine/threonine-protein kinase 4	STK4	Serine/threonine-protein kinase 4 OS=Homo sapiens OX=9606 GN=STK4 PE=1 SV=2 - [STK4_HUMAN]	16.84	5	7	9	487	55.5949	5.07178	0.896632	0.982652	0.956889	0.945391	1.36627	1.03729	1.06373	1.15576	1.22252	0.124703
P25325	3-mercaptopyruvate sulfurtransferase	MPST	3-mercaptopyruvate sulfurtransferase OS=Homo sapiens OX=9606 GN=MPST PE=1 SV=3 - [THTM_HUMAN]	16.84	6	6	10	297	33.1576	6.59521	0.915544	0.967404	1.10337	0.995438	1.12162	1.12467	1.24917	1.16516	1.1705	0.0724422
P28062	Proteasome subunit beta type-8	PSMB8	Proteasome subunit beta type-8 OS=Homo sapiens OX=9606 GN=PSMB8 PE=1 SV=3 - [PSB8_HUMAN]	19.93	5	5	6	276	30.3346	7.43018	1.10095	1.09611	1.07273	1.08993	0.964522	1.10495	1.05656	1.04201	0.956033	0.318521
Q16401	26S proteasome non-ATPase regulatory subunit 5	PSMD5	26S proteasome non-ATPase regulatory subunit 5 OS=Homo sapiens OX=9606 GN=PSMD5 PE=1 SV=3 - [PSMD5_HUMAN]	14.48	7	7	10	504	56.1604	5.47803	0.94865	1.14954	1.02677	1.04165	0.826323	0.71889	1.04545	0.863553	0.829021	0.188501
Q96FZ7	Charged multivesicular body protein 6	CHMP6	Charged multivesicular body protein 6 OS=Homo sapiens OX=9606 GN=CHMP6 PE=1 SV=3 - [CHMP6_HUMAN]	10.45	2	2	7	201	23.4703	5.31299	0.998151	0.992645	1.00187	0.997555	1.00742	1.17246	1.182	1.12063	1.12338	0.0958824
P13804	Electron transfer flavoprotein subunit alpha, mitochondrial	ETFA	Electron transfer flavoprotein subunit alpha, mitochondrial OS=Homo sapiens OX=9606 GN=ETFA PE=1 SV=1 - [ETFA_HUMAN]	9.91	3	3	4	333	35.0576	8.38232	1.06332	1.30778	1.46288	1.278	1.21405	0.602729	1.16751	0.99476	0.778375	0.282567
Q9UIA9	Exportin-7	XPO7	Exportin-7 OS=Homo sapiens OX=9606 GN=XPO7 PE=1 SV=3 - [XPO7_HUMAN]	8.28	9	9	11	1087	123.828	6.31592	0.961053	0.922658	0.951493	0.945068	1.06407	0.865325	0.984384	0.971259	1.02771	0.679494
P02545	Prelamin-A/C	LMNA	Prelamin-A/C OS=Homo sapiens OX=9606 GN=LMNA PE=1 SV=1 - [LMNA_HUMAN]	11.45	8	8	12	664	74.0947	7.02002	0.957682	0.945958	0.875025	0.926221	1.10482	1.0704	0.936612	1.03728	1.1199	0.125298
P27338	Amine oxidase [flavin-containing] B	MAOB	Amine oxidase [flavin-containing] B OS=Homo sapiens OX=9606 GN=MAOB PE=1 SV=3 - [AOFB_HUMAN]	11.54	6	6	9	520	58.7252	7.50342	0.815846	0.969316	0.671689	0.81895	1.80333	1.20543	0.98369	1.33082	1.62503	0.119742
Q9P2T1	GMP reductase 2	GMPR2	GMP reductase 2 OS=Homo sapiens OX=9606 GN=GMPR2 PE=1 SV=1 - [GMPR2_HUMAN]	22.99	7	9	14	348	37.85	7.2251	1.10069	1.02416	1.0834	1.06942	0.953682	1.04564	0.941886	0.980402	0.916763	0.0909345
O43768	Alpha-endosulfine	ENSA	Alpha-endosulfine OS=Homo sapiens OX=9606 GN=ENSA PE=1 SV=1 - [ENSA_HUMAN]	36.36	4	4	10	121	13.3808	7.23975	0.964692	1.0562	0.932936	0.98461	1.45774	1.25995	1.03701	1.25157	1.27113	0.103451
Q06124	Tyrosine-protein phosphatase non-receptor type 11	PTPN11	Tyrosine-protein phosphatase non-receptor type 11 OS=Homo sapiens OX=9606 GN=PTPN11 PE=1 SV=2 - [PTN11_HUMAN]	29.98	15	15	19	597	68.3933	7.29834	1.10445	1.09495	0.968648	1.05602	1.02259	1.08267	0.984584	1.02995	0.975314	0.644086
P34896	Serine hydroxymethyltransferase, cytosolic	SHMT1	Serine hydroxymethyltransferase, cytosolic OS=Homo sapiens OX=9606 GN=SHMT1 PE=1 SV=1 - [GLYC_HUMAN]	13.46	5	5	7	483	53.049	7.7085	1.03712	1.07035	1.18431	1.09726	0.874769	0.757723	1.31739	0.983295	0.896138	0.552935
Q00688	Peptidyl-prolyl cis-trans isomerase FKBP3	FKBP3	Peptidyl-prolyl cis-trans isomerase FKBP3 OS=Homo sapiens OX=9606 GN=FKBP3 PE=1 SV=1 - [FKBP3_HUMAN]	14.73	3	3	6	224	25.1613	9.27588	1.10134	1.10838	1.15304	1.12092	0.955761	1.19937	1.11851	1.09121	0.973497	0.706536
O94973	AP-2 complex subunit alpha-2	AP2A2	AP-2 complex subunit alpha-2 OS=Homo sapiens OX=9606 GN=AP2A2 PE=1 SV=2 - [AP2A2_HUMAN]	13.21	3	12	13	939	103.895	6.96143	1.00532	0.955467	0.980314	0.980366	1.00696	1.12636	0.930757	1.02136	1.04181	0.523526
O95865	N(G),N(G)-dimethylarginine dimethylaminohydrolase 2	DDAH2	N(G),N(G)-dimethylarginine dimethylaminohydrolase 2 OS=Homo sapiens OX=9606 GN=DDAH2 PE=1 SV=1 - [DDAH2_HUMAN]	29.47	7	7	9	285	29.6255	6.01123	1.23093	1.11989	1.34153	1.23078	0.871012	0.900811	1.13469	0.968838	0.787174	0.0673068
Q99471	Prefoldin subunit 5	PFDN5	Prefoldin subunit 5 OS=Homo sapiens OX=9606 GN=PFDN5 PE=1 SV=2 - [PFD5_HUMAN]	38.31	5	5	8	154	17.317	6.32861	1.17286	1.29908	1.26205	1.24466	0.954975	0.752168	1.14741	0.951518	0.764478	0.0711458
O43865	S-adenosylhomocysteine hydrolase-like protein 1	AHCYL1	S-adenosylhomocysteine hydrolase-like protein 1 OS=Homo sapiens OX=9606 GN=AHCYL1 PE=1 SV=2 - [SAHH2_HUMAN]	19.81	10	11	16	530	58.9134	6.88818	0.968349	1.04653	1.06149	1.02545	0.949029	0.887898	1.04642	0.961115	0.937258	0.302788
Q9UK41	Vacuolar protein sorting-associated protein 28 homolog	VPS28	Vacuolar protein sorting-associated protein 28 homolog OS=Homo sapiens OX=9606 GN=VPS28 PE=1 SV=1 - [VPS28_HUMAN]	30.77	6	6	10	221	25.4086	5.5415	0.942854	0.967565	0.996331	0.968917	1.0187	1.01755	0.880921	0.97239	1.00359	0.946093
P60891	Ribose-phosphate pyrophosphokinase 1	PRPS1	Ribose-phosphate pyrophosphokinase 1 OS=Homo sapiens OX=9606 GN=PRPS1 PE=1 SV=2 - [PRPS1_HUMAN]	16.35	2	6	8	318	34.8119	6.97607	1.05897	1.06506	1.12845	1.08416	1.03974	0.933632	1.14377	1.03905	0.958391	0.523456
Q9Y333	U6 snRNA-associated Sm-like protein LSm2	LSM2	U6 snRNA-associated Sm-like protein LSm2 OS=Homo sapiens OX=9606 GN=LSM2 PE=1 SV=1 - [LSM2_HUMAN]	20	1	1	2	95	10.8276	6.52197	0.958795	0.986747	1.08047	1.00867	0.943803	1.13834	1.26611	1.11608	1.10649	0.346099
Q9UKG1	DCC-interacting protein 13-alpha	APPL1	DCC-interacting protein 13-alpha OS=Homo sapiens OX=9606 GN=APPL1 PE=1 SV=1 - [DP13A_HUMAN]	11.14	6	8	12	709	79.6136	5.41455	0.942824	0.985443	0.952506	0.960258	0.959238	1.05254	0.987448	0.999743	1.04112	0.265004
Q9Y2Q5	Ragulator complex protein LAMTOR2	LAMTOR2	Ragulator complex protein LAMTOR2 OS=Homo sapiens OX=9606 GN=LAMTOR2 PE=1 SV=1 - [LTOR2_HUMAN]	22.4	2	2	5	125	13.4989	5.40186	1.02765	1.13641	1.08982	1.08463	0.896984	0.905889	1.06924	0.957371	0.882671	0.118697
Q9ULU8	Calcium-dependent secretion activator 1	CADPS	Calcium-dependent secretion activator 1 OS=Homo sapiens OX=9606 GN=CADPS PE=1 SV=3 - [CAPS1_HUMAN]	0.74	1	1	7	1353	152.69	5.70654	0.639805	0.654567	0.712138	0.668837	0.426073	0.581379	0.724763	0.577405	0.863297	0.362453
O95866	Megakaryocyte and platelet inhibitory receptor G6b	MPIG6B	Megakaryocyte and platelet inhibitory receptor G6b OS=Homo sapiens OX=9606 GN=MPIG6B PE=1 SV=1 - [G6B_HUMAN]	17.84	4	4	8	241	26.1471	9.61279	0.937544	0.828936	0.896196	0.887559	1.15665	1.2783	0.97201	1.13566	1.27953	0.0584653
Q9Y285	Phenylalanine--tRNA ligase alpha subunit	FARSA	Phenylalanine--tRNA ligase alpha subunit OS=Homo sapiens OX=9606 GN=FARSA PE=1 SV=3 - [SYFA_HUMAN]	4.92	2	2	3	508	57.5275	7.79639	0.997349	0.989264	0.989195	0.991936	0.959975	0.911774	1.05291	0.974887	0.982812	0.702309
O95292	Vesicle-associated membrane protein-associated protein B/C	VAPB	Vesicle-associated membrane protein-associated protein B/C OS=Homo sapiens OX=9606 GN=VAPB PE=1 SV=3 - [VAPB_HUMAN]	26.34	4	5	7	243	27.2111	7.29834	1.07795	1.17556	1.15978	1.13777	0.781916	0.690543	1.06692	0.846458	0.743965	0.067973
Q86UE4	Protein LYRIC	MTDH	Protein LYRIC OS=Homo sapiens OX=9606 GN=MTDH PE=1 SV=2 - [LYRIC_HUMAN]	6.7	4	4	8	582	63.7988	9.31982	0.995992	1.12641	1.05396	1.05879	0.883187	0.981522	1.10235	0.989021	0.934107	0.397762
O95671	N-acetylserotonin O-methyltransferase-like protein	ASMTL	N-acetylserotonin O-methyltransferase-like protein OS=Homo sapiens OX=9606 GN=ASMTL PE=1 SV=3 - [ASML_HUMAN]	11.11	6	6	10	621	68.813	6.07471	1.01655	0.994057	1.19349	1.06803	0.875373	1.01629	1.25073	1.04746	0.980742	0.878563
Q9UQ16	Dynamin-3	DNM3	Dynamin-3 OS=Homo sapiens OX=9606 GN=DNM3 PE=1 SV=4 - [DYN3_HUMAN]	8.17	1	9	15	869	97.685	8.35303	0.941274	1.07203	1.02303	1.01211	0.723164	0.786609	1.10179	0.87052	0.860103	0.314247
Q9BYI3	Hyccin	FAM126A	Hyccin OS=Homo sapiens OX=9606 GN=FAM126A PE=1 SV=2 - [HYCCI_HUMAN]	2.11	1	1	3	521	57.589	8.1626	1.28886	1.29197	1.36984	1.31689	1.0218	0.690053	1.32974	1.01386	0.76989	0.179698
Q9NZQ3	NCK-interacting protein with SH3 domain	NCKIPSD	NCK-interacting protein with SH3 domain OS=Homo sapiens OX=9606 GN=NCKIPSD PE=1 SV=1 - [SPN90_HUMAN]	8.86	6	6	9	722	78.9101	6.37939	1.09576	1.02791	1.03364	1.05244	1.00917	0.833648	1.05884	0.967219	0.919028	0.300241
P15170	Eukaryotic peptide chain release factor GTP-binding subunit ERF3A	GSPT1	Eukaryotic peptide chain release factor GTP-binding subunit ERF3A OS=Homo sapiens OX=9606 GN=GSPT1 PE=1 SV=1 - [ERF3A_HUMAN]	17.64	10	10	16	499	55.7203	5.61768	0.977786	0.959994	1.07121	1.003	1.07207	0.915554	1.10613	1.03125	1.02817	0.699334
P52788	Spermine synthase	SMS	Spermine synthase OS=Homo sapiens OX=9606 GN=SMS PE=1 SV=2 - [SPSY_HUMAN]	18.58	7	7	11	366	41.2418	5.021	1.11758	1.29447	1.19046	1.20084	1.04233	0.987576	1.13063	1.05351	0.877314	0.0897751
Q08380	Galectin-3-binding protein	LGALS3BP	Galectin-3-binding protein OS=Homo sapiens OX=9606 GN=LGALS3BP PE=1 SV=1 - [LG3BP_HUMAN]	6.5	3	3	4	585	65.2893	5.2749	0.945663	1.09939	1.05231	1.03245	1.00132	1.21499	1.05444	1.09025	1.05598	0.503415
Q07866	Kinesin light chain 1	KLC1	Kinesin light chain 1 OS=Homo sapiens OX=9606 GN=KLC1 PE=1 SV=2 - [KLC1_HUMAN]	14.14	9	9	13	573	65.2689	6.20166	1.02552	1.09347	1.16027	1.09308	1.09899	0.867902	1.10148	1.02279	0.935694	0.462839
Q08431	Lactadherin	MFGE8	Lactadherin OS=Homo sapiens OX=9606 GN=MFGE8 PE=1 SV=2 - [MFGM_HUMAN]	3.36	1	1	4	387	43.0955	8.14795	0.736485	0.614317	0.637282	0.662694	1.30849	1.86493	0.806259	1.32656	2.00177	0.0974167
P05141	ADP/ATP translocase 2	SLC25A5	ADP/ATP translocase 2 OS=Homo sapiens OX=9606 GN=SLC25A5 PE=1 SV=7 - [ADT2_HUMAN]	27.85	2	10	16	298	32.8312	9.68604	0.790668	0.79849	0.887714	0.825624	1.78312	0.997578	1.2335	1.33807	1.62067	0.0944738
P04085	Platelet-derived growth factor subunit A	PDGFA	Platelet-derived growth factor subunit A OS=Homo sapiens OX=9606 GN=PDGFA PE=1 SV=1 - [PDGFA_HUMAN]	9	2	2	8	211	24.0278	9.39307	1.27424	1.0573	1.12805	1.1532	1.12215	0.9875	0.939318	1.01632	0.88131	0.178968
O75131	Copine-3	CPNE3	Copine-3 OS=Homo sapiens OX=9606 GN=CPNE3 PE=1 SV=1 - [CPNE3_HUMAN]	8.38	5	5	6	537	60.0921	5.84619	0.995755	0.984092	0.99408	0.991309	1.03144	0.855958	1.11463	1.00067	1.00945	0.908254
Q13217	DnaJ homolog subfamily C member 3	DNAJC3	DnaJ homolog subfamily C member 3 OS=Homo sapiens OX=9606 GN=DNAJC3 PE=1 SV=1 - [DNJC3_HUMAN]	12.7	7	7	10	504	57.5442	6.15088	1.02739	0.995318	1.02829	1.017	1.20171	1.00915	1.08374	1.0982	1.07984	0.228038
O43765	Small glutamine-rich tetratricopeptide repeat-containing protein alpha	SGTA	Small glutamine-rich tetratricopeptide repeat-containing protein alpha OS=Homo sapiens OX=9606 GN=SGTA PE=1 SV=1 - [SGTA_HUMAN]	13.1	4	4	6	313	34.0417	4.86865	1.05214	0.980052	1.1268	1.053	1.04679	0.965663	1.12879	1.04708	0.994379	0.930049
P21281	V-type proton ATPase subunit B, brain isoform	ATP6V1B2	V-type proton ATPase subunit B, brain isoform OS=Homo sapiens OX=9606 GN=ATP6V1B2 PE=1 SV=3 - [VATB2_HUMAN]	10.76	4	4	6	511	56.4649	5.80811	1.01646	0.890869	0.95188	0.953071	1.11382	0.975429	0.884914	0.991387	1.0402	0.639773
P63241	Eukaryotic translation initiation factor 5A-1	EIF5A	Eukaryotic translation initiation factor 5A-1 OS=Homo sapiens OX=9606 GN=EIF5A PE=1 SV=2 - [IF5A1_HUMAN]	47.4	6	6	19	154	16.8214	5.23682	1.11714	1.05363	1.03574	1.06884	1.12892	0.855439	1.16808	1.05081	0.983135	0.867536
Q9UEY8	Gamma-adducin	ADD3	Gamma-adducin OS=Homo sapiens OX=9606 GN=ADD3 PE=1 SV=1 - [ADDG_HUMAN]	9.49	6	6	7	706	79.1052	6.31592	1.17506	1.06282	1.25496	1.16428	0.951273	0.743041	1.15948	0.951265	0.817039	0.183192
Q9UMX5	Neudesin	NENF	Neudesin OS=Homo sapiens OX=9606 GN=NENF PE=1 SV=1 - [NENF_HUMAN]	12.21	2	2	3	172	18.8448	5.69385	1.0012	1.39748	1.3498	1.24949	0.954472	0.78719	1.56751	1.10306	0.882804	0.613933
Q8IWB7	WD repeat and FYVE domain-containing protein 1	WDFY1	WD repeat and FYVE domain-containing protein 1 OS=Homo sapiens OX=9606 GN=WDFY1 PE=1 SV=1 - [WDFY1_HUMAN]	16.83	6	6	9	410	46.2933	7.32764	1.0078	1.0662	1.05479	1.04293	0.935895	0.946673	1.01558	0.966051	0.926287	0.0664699
P12883	Myosin-7	MYH7	Myosin-7 OS=Homo sapiens OX=9606 GN=MYH7 PE=1 SV=5 - [MYH7_HUMAN]	0.83	1	2	8	1935	222.959	5.79541	0.507849	0.546951	0.516646	0.523815	0.381208	0.533337	0.66181	0.525452	1.00312	0.985025
P49247	Ribose-5-phosphate isomerase	RPIA	Ribose-5-phosphate isomerase OS=Homo sapiens OX=9606 GN=RPIA PE=1 SV=3 - [RPIA_HUMAN]	27.97	8	8	9	311	33.248	8.54346	0.977598	0.967994	0.950553	0.965382	0.920042	1.17027	0.887233	0.992516	1.02811	0.777423
O14773	Tripeptidyl-peptidase 1	TPP1	Tripeptidyl-peptidase 1 OS=Homo sapiens OX=9606 GN=TPP1 PE=1 SV=2 - [TPP1_HUMAN]	8.17	4	4	5	563	61.2096	6.48096	0.994598	1.08475	1.04411	1.04115	1.09913	1.07934	0.874992	1.01782	0.97759	0.774834
O75947	ATP synthase subunit d, mitochondrial	ATP5PD	ATP synthase subunit d, mitochondrial OS=Homo sapiens OX=9606 GN=ATP5PD PE=1 SV=3 - [ATP5H_HUMAN]	29.81	6	6	9	161	18.4795	5.30029	0.911023	0.981281	0.885479	0.925928	1.65639	0.978744	1.1241	1.25308	1.35332	0.190791
Q9Y5Z4	Heme-binding protein 2	HEBP2	Heme-binding protein 2 OS=Homo sapiens OX=9606 GN=HEBP2 PE=1 SV=1 - [HEBP2_HUMAN]	19.51	4	4	9	205	22.8612	4.62744	1.04925	1.12209	1.07885	1.0834	0.833129	0.99457	1.13576	0.987819	0.911777	0.347851
P55884	Eukaryotic translation initiation factor 3 subunit B	EIF3B	Eukaryotic translation initiation factor 3 subunit B OS=Homo sapiens OX=9606 GN=EIF3B PE=1 SV=3 - [EIF3B_HUMAN]	10.44	9	9	12	814	92.4238	4.99561	1.03407	0.974107	1.00879	1.00565	1.02271	1.03901	1.02857	1.0301	1.02431	0.246487
P0DMM9	Sulfotransferase 1A3	SULT1A3	Sulfotransferase 1A3 OS=Homo sapiens OX=9606 GN=SULT1A3 PE=1 SV=1 - [ST1A3_HUMAN]	21.02	1	6	10	295	34.1741	6.01123	0.876435	1.18617	1.18495	1.08252	1.16811	0.684961	1.97701	1.27669	1.17937	0.645307
Q9UBN7	Histone deacetylase 6	HDAC6	Histone deacetylase 6 OS=Homo sapiens OX=9606 GN=HDAC6 PE=1 SV=2 - [HDAC6_HUMAN]	3.13	4	4	5	1215	131.336	5.30029	1.20242	1.21067	1.20471	1.20593	0.981734	0.834166	1.26731	1.02774	0.852234	0.233726
Q9Y4Y9	U6 snRNA-associated Sm-like protein LSm5	LSM5	U6 snRNA-associated Sm-like protein LSm5 OS=Homo sapiens OX=9606 GN=LSM5 PE=1 SV=3 - [LSM5_HUMAN]	20.88	1	1	2	91	9.93113	4.53857	1.13154	1.29875	1.405	1.27843	1.10242	0.619049	1.52946	1.08364	0.847634	0.517492
Q8WWA1	Transmembrane protein 40	TMEM40	Transmembrane protein 40 OS=Homo sapiens OX=9606 GN=TMEM40 PE=1 SV=2 - [TMM40_HUMAN]	10.73	2	2	7	233	25.4793	5.59229	1.14474	1.05251	0.982614	1.05995	1.30036	1.17925	0.873005	1.11754	1.05433	0.692833
Q8N3F0	Maturin	MTURN	Maturin OS=Homo sapiens OX=9606 GN=MTURN PE=1 SV=2 - [MTURN_HUMAN]	28.24	3	3	7	131	14.9158	4.17041	1.27399	1.10242	1.26871	1.21504	0.9655	0.740801	1.25369	0.986663	0.812041	0.223691
Q9GZP0	Platelet-derived growth factor D	PDGFD	Platelet-derived growth factor D OS=Homo sapiens OX=9606 GN=PDGFD PE=1 SV=1 - [PDGFD_HUMAN]	5.41	2	2	6	370	42.8212	7.97217	1.2074	1.04321	1.06942	1.10668	1.23906	0.989451	1.07812	1.10221	0.995962	0.962382
P25398	40S ribosomal protein S12	RPS12	40S ribosomal protein S12 OS=Homo sapiens OX=9606 GN=RPS12 PE=1 SV=3 - [RS12_HUMAN]	25	3	3	4	132	14.5055	7.21045	0.889924	1.02971	1.03541	0.985017	1.62178	1.09966	1.08239	1.26794	1.28723	0.197527
Q12907	Vesicular integral-membrane protein VIP36	LMAN2	Vesicular integral-membrane protein VIP36 OS=Homo sapiens OX=9606 GN=LMAN2 PE=1 SV=1 - [LMAN2_HUMAN]	13.48	5	5	7	356	40.2031	6.94678	1.19313	0.96732	1.0295	1.06332	1.28107	1.19022	0.876308	1.11586	1.04942	0.726263
P28072	Proteasome subunit beta type-6	PSMB6	Proteasome subunit beta type-6 OS=Homo sapiens OX=9606 GN=PSMB6 PE=1 SV=4 - [PSB6_HUMAN]	15.9	4	4	6	239	25.3414	4.91943	0.872243	0.873526	0.923723	0.889831	1.00735	1.29476	0.993692	1.0986	1.23462	0.104146
Q9Y3P9	Rab GTPase-activating protein 1	RABGAP1	Rab GTPase-activating protein 1 OS=Homo sapiens OX=9606 GN=RABGAP1 PE=1 SV=3 - [RBGP1_HUMAN]	5.05	6	6	9	1069	121.66	5.24951	1.01305	1.07096	1.05432	1.04611	0.993792	0.996329	1.12447	1.0382	0.992435	0.872987
P23588	Eukaryotic translation initiation factor 4B	EIF4B	Eukaryotic translation initiation factor 4B OS=Homo sapiens OX=9606 GN=EIF4B PE=1 SV=2 - [IF4B_HUMAN]	18.66	9	9	14	611	69.1103	5.73193	1.01874	0.947039	0.923037	0.96294	1.10482	1.28557	0.953077	1.11449	1.15738	0.205373
O00534	von Willebrand factor A domain-containing protein 5A	VWA5A	von Willebrand factor A domain-containing protein 5A OS=Homo sapiens OX=9606 GN=VWA5A PE=2 SV=2 - [VMA5A_HUMAN]	7.12	5	5	7	786	86.434	6.58057	0.978961	1.41742	1.05485	1.15041	0.797348	0.774603	0.813724	0.795225	0.691252	0.0590343
P12829	Myosin light chain 4	MYL4	Myosin light chain 4 OS=Homo sapiens OX=9606 GN=MYL4 PE=1 SV=3 - [MYL4_HUMAN]	16.75	3	3	6	197	21.5509	5.03369	1.05325	1.21854	0.750573	1.00745	1.14452	1.22712	0.863119	1.07825	1.07028	0.707771
P14174	Macrophage migration inhibitory factor	MIF	Macrophage migration inhibitory factor OS=Homo sapiens OX=9606 GN=MIF PE=1 SV=4 - [MIF_HUMAN]	17.39	2	2	4	115	12.4682	7.88428	1.10804	0.935477	0.910283	0.984601	0.948461	1.07452	0.668958	0.897314	0.911347	0.553118
O95433	Activator of 90 kDa heat shock protein ATPase homolog 1	AHSA1	Activator of 90 kDa heat shock protein ATPase homolog 1 OS=Homo sapiens OX=9606 GN=AHSA1 PE=1 SV=1 - [AHSA1_HUMAN]	16.27	5	5	6	338	38.2503	5.52881	1.11873	1.04404	0.987991	1.05025	0.960727	0.943688	0.905878	0.936764	0.891943	0.0511049
Q9UPN3	Microtubule-actin cross-linking factor 1, isoforms 1/2/3/5	MACF1	Microtubule-actin cross-linking factor 1, isoforms 1/2/3/5 OS=Homo sapiens OX=9606 GN=MACF1 PE=1 SV=4 - [MACF1_HUMAN]	2.77	18	20	29	7388	837.787	5.38916	1.04725	1.01173	1.03473	1.03124	1.01396	1.04268	1.01581	1.02415	0.993128	0.637941
Q15075	Early endosome antigen 1	EEA1	Early endosome antigen 1 OS=Homo sapiens OX=9606 GN=EEA1 PE=1 SV=2 - [EEA1_HUMAN]	7.23	9	11	12	1411	162.367	5.68115	1.04459	1.01491	0.936548	0.99868	1.0238	1.03356	0.989871	1.01574	1.01709	0.649924
Q9UBF2	Coatomer subunit gamma-2	COPG2	Coatomer subunit gamma-2 OS=Homo sapiens OX=9606 GN=COPG2 PE=1 SV=1 - [COPG2_HUMAN]	8.5	6	7	9	871	97.5596	5.80811	1.02283	0.940718	0.959496	0.97435	1.00511	1.06071	1.1	1.05527	1.08305	0.0944757
Q6ZVM7	TOM1-like protein 2	TOM1L2	TOM1-like protein 2 OS=Homo sapiens OX=9606 GN=TOM1L2 PE=1 SV=1 - [TM1L2_HUMAN]	11.24	6	6	9	507	55.5217	4.79248	1.05065	1.07807	1.08176	1.07016	1.1985	1.01471	0.960622	1.05795	0.988587	0.874665
P15924	Desmoplakin	DSP	Desmoplakin OS=Homo sapiens OX=9606 GN=DSP PE=1 SV=3 - [DESP_HUMAN]	3.55	10	10	11	2871	331.569	6.81494	0.606125	0.600188	0.599887	0.602066	2.144	1.09537	0.876813	1.37206	2.27892	0.120335
Q9Y6E2	Basic leucine zipper and W2 domain-containing protein 2	BZW2	Basic leucine zipper and W2 domain-containing protein 2 OS=Homo sapiens OX=9606 GN=BZW2 PE=1 SV=1 - [BZW2_HUMAN]	12.17	4	6	7	419	48.132	6.68311	1.11284	0.95789	0.958841	1.00986	0.829196	1.01159	0.924969	0.921918	0.91292	0.298507
P02760	Protein AMBP	AMBP	Protein AMBP OS=Homo sapiens OX=9606 GN=AMBP PE=1 SV=1 - [AMBP_HUMAN]	13.07	4	4	5	352	38.974	6.25244	0.816445	0.835265	0.914006	0.855239	1.14276	1.8387	0.923514	1.30166	1.52198	0.182952
P61966	AP-1 complex subunit sigma-1A	AP1S1	AP-1 complex subunit sigma-1A OS=Homo sapiens OX=9606 GN=AP1S1 PE=1 SV=1 - [AP1S1_HUMAN]	25.32	2	4	4	158	18.7206	5.73193	0.981085	1.05072	1.06267	1.03149	0.868883	1.01823	1.00915	0.965423	0.935949	0.293073
Q9BVC6	Transmembrane protein 109	TMEM109	Transmembrane protein 109 OS=Homo sapiens OX=9606 GN=TMEM109 PE=1 SV=1 - [TM109_HUMAN]	8.64	2	2	4	243	26.1936	10.4771	1.03795	0.977006	0.822692	0.945882	1.621	0.702658	0.981348	1.10167	1.1647	0.606726
Q5VY43	Platelet endothelial aggregation receptor 1	PEAR1	Platelet endothelial aggregation receptor 1 OS=Homo sapiens OX=9606 GN=PEAR1 PE=1 SV=1 - [PEAR1_HUMAN]	7.14	6	6	9	1037	110.591	6.81494	0.853392	0.686796	0.722425	0.754204	1.03411	1.57149	0.807931	1.13784	1.50867	0.173602
Q8N1Q1	Carbonic anhydrase 13	CA13	Carbonic anhydrase 13 OS=Homo sapiens OX=9606 GN=CA13 PE=1 SV=1 - [CAH13_HUMAN]	16.79	4	4	7	262	29.425	6.96143	1.01585	0.948688	1.0332	0.999244	0.975113	1.25221	0.997897	1.07507	1.07589	0.458269
Q9Y371	Endophilin-B1	SH3GLB1	Endophilin-B1 OS=Homo sapiens OX=9606 GN=SH3GLB1 PE=1 SV=1 - [SHLB1_HUMAN]	21.37	7	8	12	365	40.7708	6.03662	1.00469	1.07755	1.03429	1.03884	1.15302	0.948491	1.08211	1.06121	1.02153	0.742786
P00450	Ceruloplasmin	CP	Ceruloplasmin OS=Homo sapiens OX=9606 GN=CP PE=1 SV=1 - [CERU_HUMAN]	4.23	4	4	6	1065	122.128	5.71924	0.784552	1.05965	0.789418	0.877873	0.964745	2.32291	0.915055	1.4009	1.59579	0.328236
O75663	TIP41-like protein	TIPRL	TIP41-like protein OS=Homo sapiens OX=9606 GN=TIPRL PE=1 SV=2 - [TIPRL_HUMAN]	13.24	3	3	4	272	31.4237	5.90967	1.25204	1.10003	1.13436	1.16215	0.990633	1.15619	1.0423	1.06304	0.914723	0.214066
Q13098	COP9 signalosome complex subunit 1	GPS1	COP9 signalosome complex subunit 1 OS=Homo sapiens OX=9606 GN=GPS1 PE=1 SV=4 - [CSN1_HUMAN]	12.42	7	7	9	491	55.5012	6.7417	1.0494	0.998078	0.960446	1.00264	1.01941	1.28682	0.945846	1.08403	1.08117	0.488331
Q14204	Cytoplasmic dynein 1 heavy chain 1	DYNC1H1	Cytoplasmic dynein 1 heavy chain 1 OS=Homo sapiens OX=9606 GN=DYNC1H1 PE=1 SV=5 - [DYHC1_HUMAN]	2.22	10	10	11	4646	532.072	6.40479	0.714465	1.19898	1.08085	0.998098	0.913919	1.18734	0.928432	1.0099	1.01182	0.948234
O00231	26S proteasome non-ATPase regulatory subunit 11	PSMD11	26S proteasome non-ATPase regulatory subunit 11 OS=Homo sapiens OX=9606 GN=PSMD11 PE=1 SV=3 - [PSD11_HUMAN]	7.35	3	3	4	422	47.434	6.48096	0.919178	1.0063	1.12742	1.01763	1.10925	1.00943	1.13095	1.08321	1.06444	0.408157
A6NDU8	UPF0600 protein C5orf51	C5orf51	UPF0600 protein C5orf51 OS=Homo sapiens OX=9606 GN=C5orf51 PE=1 SV=1 - [CE051_HUMAN]	10.2	3	3	5	294	33.5986	5.26221	0.976267	1.05075	1.12492	1.05065	1.15999	0.58656	1.30349	1.01668	0.967674	0.886414
P61626	Lysozyme C	LYZ	Lysozyme C OS=Homo sapiens OX=9606 GN=LYZ PE=1 SV=1 - [LYSC_HUMAN]	24.32	4	4	5	148	16.5263	9.15869	0.865471	0.853705	0.785064	0.834747	1.18148	1.64557	0.872893	1.23332	1.47747	0.152508
Q9P1Z2	Calcium-binding and coiled-coil domain-containing protein 1	CALCOCO1	Calcium-binding and coiled-coil domain-containing protein 1 OS=Homo sapiens OX=9606 GN=CALCOCO1 PE=1 SV=2 - [CACO1_HUMAN]	7.24	6	6	6	691	77.2888	4.81787	1.04609	0.986459	0.974162	1.00224	1.02282	1.0213	0.923436	0.989186	0.986978	0.758711
P54922	[Protein ADP-ribosylarginine] hydrolase	ADPRH	[Protein ADP-ribosylarginine] hydrolase OS=Homo sapiens OX=9606 GN=ADPRH PE=1 SV=1 - [ADPRH_HUMAN]	13.73	4	4	5	357	39.4814	6.52197	1.01723	1.02066	0.991695	1.00986	0.898532	1.185	0.990559	1.0247	1.01469	0.869802
P04003	C4b-binding protein alpha chain	C4BPA	C4b-binding protein alpha chain OS=Homo sapiens OX=9606 GN=C4BPA PE=1 SV=2 - [C4BPA_HUMAN]	5.36	3	3	5	597	66.9894	7.29834	0.727283	0.83022	0.631902	0.729802	0.931819	2.63887	1.00697	1.52589	2.09082	0.228102
P29279	Connective tissue growth factor	CTGF	Connective tissue growth factor OS=Homo sapiens OX=9606 GN=CTGF PE=1 SV=2 - [CTGF_HUMAN]	18.34	7	7	10	349	38.0649	8.00146	0.871722	0.845743	0.881633	0.866366	1.04446	1.44163	0.983846	1.15665	1.33505	0.11397
Q5T447	E3 ubiquitin-protein ligase HECTD3	HECTD3	E3 ubiquitin-protein ligase HECTD3 OS=Homo sapiens OX=9606 GN=HECTD3 PE=1 SV=1 - [HECD3_HUMAN]	6.27	4	4	5	861	97.0515	5.64307	1.05119	1.05594	0.995339	1.03416	0.99533	1.06355	0.949574	1.00282	0.969699	0.460372
Q16706	Alpha-mannosidase 2	MAN2A1	Alpha-mannosidase 2 OS=Homo sapiens OX=9606 GN=MAN2A1 PE=1 SV=2 - [MA2A1_HUMAN]	4.02	5	5	6	1144	131.057	7.57666	0.92425	0.807727	0.854664	0.862214	1.23739	1.44832	0.98517	1.22363	1.41917	0.0589708
O43561	Linker for activation of T-cells family member 1	LAT	Linker for activation of T-cells family member 1 OS=Homo sapiens OX=9606 GN=LAT PE=1 SV=1 - [LAT_HUMAN]	11.83	2	2	2	262	27.9124	4.38623	0.768802	0.657407	0.681318	0.702509	1.27679	2.33025	1.10289	1.56998	2.23481	0.0872972
Q16775	Hydroxyacylglutathione hydrolase, mitochondrial	HAGH	Hydroxyacylglutathione hydrolase, mitochondrial OS=Homo sapiens OX=9606 GN=HAGH PE=1 SV=2 - [GLO2_HUMAN]	13.64	4	4	7	308	33.7843	8.11865	1.27404	1.08453	1.11009	1.15622	1.07222	1.08579	0.981094	1.04637	0.904991	0.18082
P27701	CD82 antigen	CD82	CD82 antigen OS=Homo sapiens OX=9606 GN=CD82 PE=1 SV=1 - [CD82_HUMAN]	14.23	3	3	5	267	29.6058	5.23682	0.772303	0.766845	0.696875	0.745341	1.11118	1.55613	0.95569	1.20767	1.62029	0.0635384
Q9H2K8	Serine/threonine-protein kinase TAO3	TAOK3	Serine/threonine-protein kinase TAO3 OS=Homo sapiens OX=9606 GN=TAOK3 PE=1 SV=2 - [TAOK3_HUMAN]	8.8	4	9	10	898	105.34	7.29834	1.01758	1.00183	1.03601	1.01847	1.37956	1.02768	1.36088	1.25604	1.23326	0.107154
Q14432	cGMP-inhibited 3',5'-cyclic phosphodiesterase A	PDE3A	cGMP-inhibited 3',5'-cyclic phosphodiesterase A OS=Homo sapiens OX=9606 GN=PDE3A PE=1 SV=3 - [PDE3A_HUMAN]	5.43	6	6	9	1141	124.901	5.99854	1.15237	1.17088	1.17692	1.16673	0.909057	1.01375	1.11191	1.01158	0.86702	0.0582965
Q96EP5	DAZ-associated protein 1	DAZAP1	DAZ-associated protein 1 OS=Homo sapiens OX=9606 GN=DAZAP1 PE=1 SV=1 - [DAZP1_HUMAN]	6.39	2	2	2	407	43.3561	8.55811	1.04529	0.907508	0.936145	0.962982	0.977674	1.18225	0.862424	1.00745	1.04618	0.686803
P55084	Trifunctional enzyme subunit beta, mitochondrial	HADHB	Trifunctional enzyme subunit beta, mitochondrial OS=Homo sapiens OX=9606 GN=HADHB PE=1 SV=3 - [ECHB_HUMAN]	11.6	6	6	10	474	51.2615	9.40771	0.878249	0.967822	0.970567	0.938879	1.17936	0.880067	0.984514	1.01465	1.0807	0.460057
P02765	Alpha-2-HS-glycoprotein	AHSG	Alpha-2-HS-glycoprotein OS=Homo sapiens OX=9606 GN=AHSG PE=1 SV=1 - [FETUA_HUMAN]	12.26	5	5	11	367	39.2997	5.71924	0.780263	0.719704	0.749793	0.74992	1.12905	1.83585	0.946975	1.30396	1.73879	0.111006
Q03591	Complement factor H-related protein 1	CFHR1	Complement factor H-related protein 1 OS=Homo sapiens OX=9606 GN=CFHR1 PE=1 SV=2 - [FHR1_HUMAN]	18.79	4	6	13	330	37.626	7.38623	0.966222	0.906028	0.917923	0.930058	1.24471	1.55879	0.981354	1.26162	1.35649	0.119547
Q13033	Striatin-3	STRN3	Striatin-3 OS=Homo sapiens OX=9606 GN=STRN3 PE=1 SV=3 - [STRN3_HUMAN]	4.27	4	4	5	797	87.1553	5.36377	1.12762	1.03544	1.06215	1.07507	0.924079	0.994082	1.09062	1.00293	0.932897	0.263535
P04217	Alpha-1B-glycoprotein	A1BG	Alpha-1B-glycoprotein OS=Homo sapiens OX=9606 GN=A1BG PE=1 SV=4 - [A1BG_HUMAN]	11.31	5	5	5	495	54.2195	5.85889	0.934991	0.99985	1.05871	0.997852	0.776591	1.34378	0.831752	0.984041	0.98616	0.943797
P49755	Transmembrane emp24 domain-containing protein 10	TMED10	Transmembrane emp24 domain-containing protein 10 OS=Homo sapiens OX=9606 GN=TMED10 PE=1 SV=2 - [TMEDA_HUMAN]	25.11	4	4	5	219	24.96	7.44482	0.959754	1.00086	0.982859	0.981157	1.24637	0.867479	1.2349	1.11625	1.13769	0.34061
O14639	Actin-binding LIM protein 1	ABLIM1	Actin-binding LIM protein 1 OS=Homo sapiens OX=9606 GN=ABLIM1 PE=1 SV=3 - [ABLM1_HUMAN]	4.24	4	4	6	778	87.6311	8.5874	1.22049	1.13983	1.04106	1.13379	1.00137	0.911538	1.00847	0.973795	0.858883	0.0574154
O15498	Synaptobrevin homolog YKT6	YKT6	Synaptobrevin homolog YKT6 OS=Homo sapiens OX=9606 GN=YKT6 PE=1 SV=1 - [YKT6_HUMAN]	29.8	6	6	7	198	22.4034	6.91748	1.05972	1.04068	1.02044	1.04028	1.02039	1.04045	0.955478	1.00544	0.966508	0.281894
P61020	Ras-related protein Rab-5B	RAB5B	Ras-related protein Rab-5B OS=Homo sapiens OX=9606 GN=RAB5B PE=1 SV=1 - [RAB5B_HUMAN]	21.86	2	4	8	215	23.6919	8.1333	0.746933	0.713712	0.628838	0.696494	1.14533	1.66574	0.91146	1.24084	1.78155	0.0733878
P48507	Glutamate--cysteine ligase regulatory subunit	GCLM	Glutamate--cysteine ligase regulatory subunit OS=Homo sapiens OX=9606 GN=GCLM PE=1 SV=1 - [GSH0_HUMAN]	12.04	3	3	3	274	30.7078	6.02393	1.00662	1.05745	1.05087	1.03831	0.995004	0.900619	1.20304	1.03289	0.994778	0.955218
Q7L1Q6	Basic leucine zipper and W2 domain-containing protein 1	BZW1	Basic leucine zipper and W2 domain-containing protein 1 OS=Homo sapiens OX=9606 GN=BZW1 PE=1 SV=1 - [BZW1_HUMAN]	19.33	8	10	11	419	48.0127	5.92236	1.02578	1.04454	0.996992	1.02244	0.933588	1.02064	1.00304	0.985757	0.964126	0.287982
O15212	Prefoldin subunit 6	PFDN6	Prefoldin subunit 6 OS=Homo sapiens OX=9606 GN=PFDN6 PE=1 SV=1 - [PFD6_HUMAN]	38.76	5	5	6	129	14.5738	8.88037	1.13334	1.16764	1.17764	1.15954	1.07538	0.953434	1.11176	1.04686	0.902824	0.0860903
Q14162	Scavenger receptor class F member 1	SCARF1	Scavenger receptor class F member 1 OS=Homo sapiens OX=9606 GN=SCARF1 PE=1 SV=3 - [SREC_HUMAN]	5.66	4	4	5	830	87.3288	6.3667	0.974351	0.854562	0.821115	0.883342	1.22506	1.3684	0.961286	1.18492	1.3414	0.0779668
P09488	Glutathione S-transferase Mu 1	GSTM1	Glutathione S-transferase Mu 1 OS=Homo sapiens OX=9606 GN=GSTM1 PE=1 SV=3 - [GSTM1_HUMAN]	23.39	1	5	7	218	25.6951	6.69775	0.998683	1.75144	0.671459	1.14053	0.820683	1.22681	0.647038	0.898178	0.78751	0.54087
O95989	Diphosphoinositol polyphosphate phosphohydrolase 1	NUDT3	Diphosphoinositol polyphosphate phosphohydrolase 1 OS=Homo sapiens OX=9606 GN=NUDT3 PE=1 SV=1 - [NUDT3_HUMAN]	34.88	5	5	9	172	19.4587	6.34131	1.02707	0.96229	0.99162	0.993659	0.892784	1.04974	0.884608	0.942379	0.948392	0.418456
P46459	Vesicle-fusing ATPase	NSF	Vesicle-fusing ATPase OS=Homo sapiens OX=9606 GN=NSF PE=1 SV=3 - [NSF_HUMAN]	6.32	5	5	5	744	82.5421	6.94678	1.04179	1.05826	1.08837	1.06281	1.07403	1.03259	1.04016	1.04893	0.986941	0.498366
Q9HAT2	Sialate O-acetylesterase	SIAE	Sialate O-acetylesterase OS=Homo sapiens OX=9606 GN=SIAE PE=1 SV=1 - [SIAE_HUMAN]	8.99	5	5	6	523	58.2771	7.32764	1.27542	1.28388	1.14424	1.23451	1.02599	1.17506	0.881755	1.0276	0.832394	0.0973587
Q92747	Actin-related protein 2/3 complex subunit 1A	ARPC1A	Actin-related protein 2/3 complex subunit 1A OS=Homo sapiens OX=9606 GN=ARPC1A PE=2 SV=2 - [ARC1A_HUMAN]	17.03	4	5	5	370	41.5427	8.17725	1.04223	0.933816	0.976298	0.984115	0.953059	1.07936	0.940195	0.990871	1.00686	0.907263
Q3SY84	Keratin, type II cytoskeletal 71	KRT71	Keratin, type II cytoskeletal 71 OS=Homo sapiens OX=9606 GN=KRT71 PE=1 SV=3 - [K2C71_HUMAN]	5.74	2	4	5	523	57.256	6.60986	0.755527	0.538602	0.541847	0.611992	1.388	0.948363	0.832175	1.05618	1.7258	0.0730805
P28065	Proteasome subunit beta type-9	PSMB9	Proteasome subunit beta type-9 OS=Homo sapiens OX=9606 GN=PSMB9 PE=1 SV=2 - [PSB9_HUMAN]	8.68	2	2	4	219	23.2495	5.03369	0.999502	1.06441	0.934499	0.999471	0.755514	0.970127	0.929532	0.885058	0.885526	0.205494
Q9Y3I0	tRNA-splicing ligase RtcB homolog	RTCB	tRNA-splicing ligase RtcB homolog OS=Homo sapiens OX=9606 GN=RTCB PE=1 SV=1 - [RTCB_HUMAN]	10.5	5	5	6	505	55.1749	7.2251	1.03071	1.16522	1.10593	1.10062	0.963772	0.705733	1.05233	0.907279	0.824335	0.156539
Q13131	5'-AMP-activated protein kinase catalytic subunit alpha-1	PRKAA1	5'-AMP-activated protein kinase catalytic subunit alpha-1 OS=Homo sapiens OX=9606 GN=PRKAA1 PE=1 SV=4 - [AAPK1_HUMAN]	6.44	4	4	5	559	63.9686	8.11865	1.11694	1.01141	1.16333	1.09722	0.886126	0.960501	0.996216	0.947615	0.863647	0.0541325
Q92900	Regulator of nonsense transcripts 1	UPF1	Regulator of nonsense transcripts 1 OS=Homo sapiens OX=9606 GN=UPF1 PE=1 SV=2 - [RENT1_HUMAN]	5.58	5	5	6	1129	124.267	6.60986	1.09672	1.03063	1.05034	1.05923	1.03447	1.00342	1.00428	1.01406	0.957352	0.11033
Q9ULC4	Malignant T-cell-amplified sequence 1	MCTS1	Malignant T-cell-amplified sequence 1 OS=Homo sapiens OX=9606 GN=MCTS1 PE=1 SV=1 - [MCTS1_HUMAN]	32.6	5	5	6	181	20.5418	8.82178	1.41224	1.09765	1.14261	1.2175	0.754456	1.08029	0.911827	0.915526	0.751972	0.090599
Q7L5N1	COP9 signalosome complex subunit 6	COPS6	COP9 signalosome complex subunit 6 OS=Homo sapiens OX=9606 GN=COPS6 PE=1 SV=1 - [CSN6_HUMAN]	13.15	4	4	6	327	36.1402	5.73193	1.02459	0.989086	1.0065	1.00672	0.938992	1.01247	0.91046	0.953974	0.947604	0.175331
O95630	STAM-binding protein	STAMBP	STAM-binding protein OS=Homo sapiens OX=9606 GN=STAMBP PE=1 SV=1 - [STABP_HUMAN]	9.43	4	4	4	424	48.0466	6.29053	1.02237	0.969052	1.00094	0.997453	0.974606	0.976014	0.991795	0.980805	0.98331	0.368505
P36957	Dihydrolipoyllysine-residue succinyltransferase component of 2-oxoglutarate dehydrogenase complex, mitochondrial	DLST	Dihydrolipoyllysine-residue succinyltransferase component of 2-oxoglutarate dehydrogenase complex, mitochondrial OS=Homo sapiens OX=9606 GN=DLST PE=1 SV=4 - [ODO2_HUMAN]	9.27	5	5	6	453	48.7245	8.95361	0.965106	0.899312	0.866251	0.910223	1.36163	1.10568	0.928822	1.13205	1.2437	0.160512
P02743	Serum amyloid P-component	APCS	Serum amyloid P-component OS=Homo sapiens OX=9606 GN=APCS PE=1 SV=2 - [SAMP_HUMAN]	17.04	4	4	5	223	25.3711	6.53662	1.03095	1.01157	1.02535	1.02262	1.18414	1.26828	1.02038	1.1576	1.132	0.13818
P30622	CAP-Gly domain-containing linker protein 1	CLIP1	CAP-Gly domain-containing linker protein 1 OS=Homo sapiens OX=9606 GN=CLIP1 PE=1 SV=2 - [CLIP1_HUMAN]	3.69	3	5	6	1438	162.147	5.36377	1.37725	0.788613	1.06997	1.07861	1.23444	0.693013	1.01093	0.979463	0.908078	0.690437
Q9H3K6	BolA-like protein 2	BOLA2	BolA-like protein 2 OS=Homo sapiens OX=9606 GN=BOLA2 PE=1 SV=1 - [BOLA2_HUMAN]	37.21	3	3	3	86	10.1102	6.52197	1.06164	0.903923	0.889466	0.951675	1.23703	1.10417	0.952947	1.09805	1.15381	0.212852
O60925	Prefoldin subunit 1	PFDN1	Prefoldin subunit 1 OS=Homo sapiens OX=9606 GN=PFDN1 PE=1 SV=2 - [PFD1_HUMAN]	30.33	4	4	7	122	14.2015	6.81494	1.0242	1.13832	1.04391	1.06881	0.973862	0.797393	1.0636	0.944951	0.884116	0.222173
Q9NQP4	Prefoldin subunit 4	PFDN4	Prefoldin subunit 4 OS=Homo sapiens OX=9606 GN=PFDN4 PE=1 SV=1 - [PFD4_HUMAN]	8.96	1	1	2	134	15.3046	4.52588	1.03409	0.982692	0.909553	0.975445	1.0292	1.1081	0.705074	0.947457	0.971308	0.838241
Q06481	Amyloid-like protein 2	APLP2	Amyloid-like protein 2 OS=Homo sapiens OX=9606 GN=APLP2 PE=1 SV=2 - [APLP2_HUMAN]	10.09	7	8	15	763	86.9002	4.79248	0.915934	0.930792	0.851791	0.899506	1.12823	1.47057	0.939879	1.17956	1.31134	0.149444
P68106	Peptidyl-prolyl cis-trans isomerase FKBP1B	FKBP1B	Peptidyl-prolyl cis-trans isomerase FKBP1B OS=Homo sapiens OX=9606 GN=FKBP1B PE=1 SV=2 - [FKB1B_HUMAN]	12.04	1	1	3	108	11.775	8.47021	0.99087	0.865841	1.10339	0.9867	1.05662	1.40405	1.14803	1.2029	1.21911	0.157666
P49591	Serine--tRNA ligase, cytoplasmic	SARS	Serine--tRNA ligase, cytoplasmic OS=Homo sapiens OX=9606 GN=SARS PE=1 SV=3 - [SYSC_HUMAN]	17.7	9	9	9	514	58.7401	6.43018	1.10688	1.16808	1.29336	1.18944	1.13882	0.828606	1.24011	1.06918	0.898891	0.424644
[truncated: 749 more rows]
